# Supplementary material for: Dataset and methodology on identification and correlation of secondary carbides with microstructure, wear mechanism, and tool performance for different CERMET grades during high-speed dry finish turning of AISI 304 stainless steel
Source: Data Brief. 2020 May 21;31:105753. doi: 10.1016/j.dib.2020.105753 (PMC7284060; doi:10.1016/j.dib.2020.105753)
Supplement: Supplementary file 1 [file mmc1.zip]

Archive with 41 entries (35 files):
- mmc1/
- mmc1/Tool life, flank wear, notch were data collection.xlsx
- mmc1/Tool Life, flnak wear, notch wear, wear volume.opj
- mmc1/XRD_Figure 5-Table 2/
- mmc1/XRD_Figure 5-Table 2/Tool A/
- mmc1/XRD_Figure 5-Table 2/Tool A/Tool A.raw
- mmc1/XRD_Figure 5-Table 2/Tool A/Tool A1.gfrm
- mmc1/XRD_Figure 5-Table 2/Tool A/Tool A2.gfrm
- mmc1/XRD_Figure 5-Table 2/Tool A/Tool A3.gfrm
- mmc1/XRD_Figure 5-Table 2/Tool A/Tool A4.gfrm
- mmc1/XRD_Figure 5-Table 2/Tool A/Tool A5.gfrm
- mmc1/XRD_Figure 5-Table 2/Tool A/Tool A_flat.raw
- mmc1/XRD_Figure 5-Table 2/Tool A/Tool A_flat.xy
- mmc1/XRD_Figure 5-Table 2/Tool B/
- mmc1/XRD_Figure 5-Table 2/Tool B/Tool B.raw
- mmc1/XRD_Figure 5-Table 2/Tool B/Tool B1.gfrm
- mmc1/XRD_Figure 5-Table 2/Tool B/Tool B2.gfrm
- mmc1/XRD_Figure 5-Table 2/Tool B/Tool B3.gfrm
- mmc1/XRD_Figure 5-Table 2/Tool B/Tool B4.gfrm
- mmc1/XRD_Figure 5-Table 2/Tool B/Tool B5.gfrm
- mmc1/XRD_Figure 5-Table 2/Tool B/Tool B_flat.raw
- mmc1/XRD_Figure 5-Table 2/Tool B/Tool B_flat.xy
- mmc1/XRD_Figure 5-Table 2/Tool C/
- mmc1/XRD_Figure 5-Table 2/Tool C/Tool C.raw
- mmc1/XRD_Figure 5-Table 2/Tool C/Tool C1.gfrm
- mmc1/XRD_Figure 5-Table 2/Tool C/Tool C2.gfrm
- mmc1/XRD_Figure 5-Table 2/Tool C/Tool C3.gfrm
- mmc1/XRD_Figure 5-Table 2/Tool C/Tool C4.gfrm
- mmc1/XRD_Figure 5-Table 2/Tool C/Tool C5.gfrm
- mmc1/XRD_Figure 5-Table 2/Tool C/Tool C_flat.raw
- mmc1/XRD_Figure 5-Table 2/Tool C/Tool C_flat.xy
- mmc1/XRD_Figure 5-Table 2/Tool C/Tool C_flat2.raw
- mmc1/XRD_Figure 5-Table 2/Tool D/
- mmc1/XRD_Figure 5-Table 2/Tool D/Tool D.raw
- mmc1/XRD_Figure 5-Table 2/Tool D/Tool D1.gfrm
- mmc1/XRD_Figure 5-Table 2/Tool D/Tool D2.gfrm
- mmc1/XRD_Figure 5-Table 2/Tool D/Tool D3.gfrm
- mmc1/XRD_Figure 5-Table 2/Tool D/Tool D4.gfrm
- mmc1/XRD_Figure 5-Table 2/Tool D/Tool D5.gfrm
- mmc1/XRD_Figure 5-Table 2/Tool D/Tool D_flat.raw
- mmc1/XRD_Figure 5-Table 2/Tool D/Tool D_flat.xy
