# Supplementary material for: Dataset and methodology on identification and correlation of secondary carbides with microstructure, wear mechanism, and tool performance for different CERMET grades during high-speed dry finish turning of AISI 304 stainless steel
Source: Data Brief. 2020 May 21;31:105753. doi: 10.1016/j.dib.2020.105753 (PMC7284060; doi:10.1016/j.dib.2020.105753)
Supplement: Supplementary file 1 [file mmc1.zip › mmc1/Tool life, flank wear, notch were data collection.xlsx]

## Sheet: Tool A
Passes Number	Length/pass I	Cutting length by pass l	Cutting length L (m)	Flank Wear (µm)	notch length	notch width				Volume Wear
0			0	0	0	0				0
1	2.4	6.86626	6.86626	34	0	0				596511
2	9.4	26.8929	33.7591	45	0	0				585881
3	11.6	33.1869	66.9461	47	0	0				594708
4	11.6	33.1869	100.133	48	0	0				653307
5	11.6	33.1869	133.32	49	0	0				669143
6	47	133.677	266.997	55	49	50				645342
7	47	132.889	399.886	56	69	85				816757
8	47.5	133.507	533.393	58	111	129				1.13446e+06
9	47.7	133.27	666.664	61	168	138				1.41858e+06
10	48	133.304	799.968	67	202	202				2.08035e+06
11	48.5	133.88	933.848	68	227	216				2.39657e+06
12	48.5	133.067	1066.92	70	258	216				2.70357e+06
13	48.8	133.89	1200.81	70	261	229				2.66894e+06
14	49	133.618	1334.42	73	271	238				2.93181e+06
15	49	132.797	1467.22	73	273	240				3.05069e+06
16	49.5	133.323	1600.54	78	278	248				3.27718e+06
17	49.6	132.761	1733.31	78	278	248				3.37472e+06
18	49.6	132.761	1866.07	78	278	248				3.70986e+06
19	50.4	134.058	2000.12	83	283	258				3.53583e+06
20	50	132.994	2133.12	83	283	258				3.70269e+06
21	29.2	77.6685	2210.79	87	288	258				3.81051e+06
22	21.3	56.2986	2267.09	87	288	258				3.91834e+06
23	50.5	133.478	2400.56	88	289	258				4.15808e+06
24	50.5	133.478	2534.04	88	293	258				4.0944e+06
25	50.5	133.478	2667.52	88	299	259				4.22543e+06

## Sheet: Tool B
Passes Number	Length/pass I	Cutting length by pass l	Cutting length L (m)	Flank Wear (µm)	notch length	notch width						Volume wear
			0	0	0	0						0
1	2.4	6.86626	6.86626	34	0	0						392283
2	9.4	26.8929	33.7591	44	0	0						454574
3	11.6	33.1869	66.9461	46	0	0						471539
4	11.6	33.1869	100.133	48	62	76						534488
5	11.6	33.1869	133.32	51	73	99						547996
6	47	133.677	266.997	51	117	110						916306
7	47	132.889	399.886	58	132	110						1.05885e+06
8	47.5	133.507	533.393	59	138	110						1.19639e+06
9	47.7	133.27	666.664	59	169	110						1.53463e+06
10	48	133.304	799.968	67	176	110						1.66909e+06
11	48.5	133.88	933.848	67	184	110						1.75758e+06
12	48.5	133.067	1066.92	70	185	120						1.84151e+06
13	49.2	134.164	1201.08	74	200	120						2.242e+06
14	49	132.797	1333.88	76	218	120						2.21618e+06
15	49	132.797	1466.67	76	238	158						2.82241e+06
16	49.5	133.323	1600	76	240	158						3.02714e+06
17	49.6	132.761	1732.76	76	256	168						3.18402e+06
18	50	133.832	1866.59	76	256	251						3.87791e+06
19	50.2	133.526	2000.12	77	256	266						4.06023e+06
20	50.3	132.949	2133.06	78	256	278						4.49187e+06
21	50.9	133.682	2266.75	78	268	298						5.1321e+06

## Sheet: Tool C
Passes Number	Length/pass I	Cutting length by pass l	Cutting length L (m)	Flank Wear (µm)	notch length	notch width				wear volume
			0	0	0	0				0
1	2.4	6.86626	6.86626	39	0	0				128358
2	9.4	26.8929	33.7591	45	0	0				203727
3	11.6	33.1869	66.9461	48	0	0				212340
4	11.6	33.1869	100.133	50	59	81				360121
5	11.6	33.1869	133.32	54	89	83				368936
6	47	133.677	266.997	75	98	89				485635
7	47	132.889	399.886	76	125	89				762089
8	47.5	133.507	533.393	79	204	162				1.35179e+06
9	47.7	133.27	666.664	79	221	168				1.65302e+06
10	48	133.304	799.968	82	251	180				1.82411e+06
11	48.5	133.88	933.848	81	257	186				1.87971e+06
12	48.5	133.067	1066.92	82	267	189				2.06442e+06
13	49.2	134.164	1201.08	82	272	190				2.12382e+06
14	49	133.618	1334.7	82	278	191				2.64997e+06
15	49	132.797	1467.49	82	282	191				2.66612e+06
16	49.5	133.323	1600.82	82	286	191				2.84816e+06
17	49.5	133.323	1734.14	84	290	200				2.88044e+06
18	50.6	132.894	1867.03	84	295	239				2.91272e+06
19	50.6	132.894	1999.93	84	298	256				2.96465e+06

## Sheet: Tool D
Passes Number	Length/pass I	Cutting length by pass l	Cutting length L (m)	Flank Wear (µm)	notch length	notch width				wear volume
			0	0	0	0				0
1	2.4	6.86626	6.86626	45	0	0				158957
2	9.4	26.8929	33.7591	48	0	0				263113
3	11.6	33.1869	66.9461	50	0	0				366555
4	11.6	33.1869	100.133	51	81	89				393728
5	11.6	33.1869	133.32	52	86	109				522063
6	47	133.677	266.997	89	133	129				1.22353e+06
7	47	132.889	399.886	89	173	161				1.47062e+06
8	47.5	133.507	533.393	96	226	175				2.32476e+06
9	47.7	133.27	666.664	98	287	188				2.78085e+06
10	24	66.652	733.316	102	302	195				2.80626e+06
