# Supplementary material for: Dataset and methodology on identification and correlation of secondary carbides with microstructure, wear mechanism, and tool performance for different CERMET grades during high-speed dry finish turning of AISI 304 stainless steel
Source: Data Brief. 2020 May 21;31:105753. doi: 10.1016/j.dib.2020.105753 (PMC7284060; doi:10.1016/j.dib.2020.105753)
Supplement: Supplementary file 1 [file mmc1.zip › mmc1/XRD_Figure 5-Table 2/Tool A/Tool A_flat.xy]

'Id: "" Comment: "Integrate frame K113-000-0000.gfrmwith cursor Full Frame Cursor #1" Operator: "Lab Manager" Anode: "Co" Scantype: "2Theta" TimePerStep: "480" 
10 0
10.019999999553 0.00416974634484292
10.0399999991059 0.00615163276179465
10.0599999986589 0.00655782279455634
10.0799999982119 0.00498958521143859
10.0999999977648 0.00434473889570146
10.1199999973178 0.00277226557748821
10.1399999968708 0.000317003844241839
10.1599999964237 0.000112353977232679
10.1799999959767 0
10.1999999955297 0.00100357766850388
10.2199999950826 0.00104677756904901
10.2399999946356 0.00153015785542367
10.2599999941885 0.0029817123656202
10.2799999937415 0.00468424622455722
10.2999999932945 0.00684961818162437
10.3199999928474 0.0104086858952079
10.3399999924004 0.0106909565572837
10.3599999919534 0.0105102780275523
10.3799999915063 0.00729937494082006
10.3999999910593 0.00595129590141633
10.4199999906123 0.00521086245780306
10.4399999901652 0.00470076131398006
10.4599999897182 0.00516119473791206
10.4799999892712 0.00407032994558212
10.4999999888241 0.0060554026674793
10.5199999883771 0.00681194029821627
10.5399999879301 0.00479765278601484
10.559999987483 0.00415085088120055
10.579999987036 0.0051093094327114
10.599999986589 0.00745745036132373
10.6199999861419 0.00682720687931783
10.6399999856949 0.00299615034696389
10.6599999852479 0
10.6799999848008 0.00207084340970015
10.6999999843538 0.00468085859927279
10.7199999839067 0.00613795712369027
10.7399999834597 0.00525622112864348
10.7599999830127 0.00510674417339754
10.7799999825656 0.00783565904502118
10.7999999821186 0.00925341089325395
10.8199999816716 0.0119373045581838
10.8399999812245 0.0133658013053746
10.8599999807775 0.0144575120255327
10.8799999803305 0.0137528938084004
10.8999999798834 0.01300216154859
10.9199999794364 0.0124832159419024
10.9399999789894 0.0111881583397577
10.9599999785423 0.00962408121804707
10.9799999780953 0.00916964795771118
10.9999999776483 0.00867003843444181
11.0199999772012 0.00795131040021239
11.0399999767542 0.00896604049229099
11.0599999763072 0.0108891812176967
11.0799999758601 0.0144823448327975
11.0999999754131 0.0117331491481605
11.119999974966 0.00925302083513194
11.139999974519 0.00614684912761874
11.159999974072 0.00719938496403646
11.1799999736249 0.00763031199154086
11.1999999731779 0.00596232511573089
11.2199999727309 0.00755788733404308
11.2399999722838 0.00991219689629436
11.2599999718368 0.0128398754099472
11.2799999713898 0.0157946343847063
11.2999999709427 0.0119475458267972
11.3199999704957 0.00890966193145103
11.3399999700487 0.00587245761321854
11.3599999696016 0.00552726537128594
11.3799999691546 0.00720981925513242
11.3999999687076 0.00720674989525111
11.4199999682605 0.011840767010982
11.4399999678135 0.0136185415541685
11.4599999673665 0.0139751308469946
11.4799999669194 0.0142996092150221
11.4999999664724 0.0136597282248198
11.5199999660254 0.0138886168055259
11.5399999655783 0.0101291321908239
11.5599999651313 0.00805471467815816
11.5799999646842 0.00561271540532586
11.5999999642372 0.00695053681780226
11.6199999637902 0.00587432649096578
11.6399999633431 0.0060892283533442
11.6599999628961 0.00418313080469751
11.6799999624491 0.00252530258027552
11.699999962002 0.00110937790401622
11.719999961555 0
11.739999961108 0.000763695994799751
11.7599999606609 0.00225386540521418
11.7799999602139 0.00555234048120259
11.7999999597669 0.00839379504071747
11.8199999593198 0.011707505232237
11.8399999588728 0.0121736989712071
11.8599999584258 0.0129623499489324
11.8799999579787 0.0123833406473057
11.8999999575317 0.0102076223373842
11.9199999570847 0.00627683739892861
11.9399999566376 0.00479293050102664
11.9599999561906 0.00420566430593013
11.9799999557436 0.00601373005458548
11.9999999552965 0.00802989159688691
12.0199999548495 0.00968234170728919
12.0399999544024 0.00952525449111867
12.0599999539554 0.00788894299514858
12.0799999535084 0.00778082712345202
12.0999999530613 0.00690527769257768
12.1199999526143 0.00579715499559598
12.1399999521673 0.0047198320895545
12.1599999517202 0.00282368052596686
12.1799999512732 0.00174562663794266
12.1999999508262 0.00428239188391691
12.2199999503791 0.0074705922713766
12.2399999499321 0.0102173408755781
12.2599999494851 0.00789211178964065
12.279999949038 0.00560916632287016
12.299999948591 0.00518887006313687
12.319999948144 0.0060829874350827
12.3399999476969 0.0041757461913932
12.3599999472499 0.00233991536995089
12.3799999468029 0.000848961080985214
12.3999999463558 0.00309749500103022
12.4199999459088 0.00517714520473189
12.4399999454618 0.00507522178374467
12.4599999450147 0.00390713427125139
12.4799999445677 0.00381007475760438
12.4999999441206 0.00330781103200857
12.5199999436736 0.00263856299141627
12.5399999432266 0.000952026668033693
12.5599999427795 0.00179962163786997
12.5799999423325 0.00241752820640602
12.5999999418855 0.00491259572616062
12.6199999414384 0.00573255426152582
12.6399999409914 0.00366627716709553
12.6599999405444 0.00310942420747752
12.6799999400973 0.000650646721884821
12.6999999396503 0.00308589146731614
12.7199999392033 0.00449582117112744
12.7399999387562 0.00376054403084881
12.7599999383092 0.00491147185322263
12.7799999378622 0.00533763509479186
12.7999999374151 0.00747315234432197
12.8199999369681 0.00922422369285704
12.8399999365211 0.0101240652989461
12.859999936074 0.00849065792888544
12.879999935627 0.00763129642825625
12.8999999351799 0.00520602165246616
12.9199999347329 0.00250288997511142
12.9399999342859 0.00103907007701876
12.9599999338388 0.00195608627306865
12.9799999333918 0.00677729817985852
12.9999999329448 0.0103990859039965
13.0199999324977 0.0104165053435131
13.0399999320507 0.00668822196471701
13.0599999316037 0.00515325846760002
13.0799999311566 0.0052646031588435
13.0999999307096 0.00487554309950292
13.1199999302626 0.00536137202126773
13.1399999298155 0.00435626236371314
13.1599999293685 0.00371421262893468
13.1799999289215 0.00243448467301147
13.1999999284744 0.000667290148063424
13.2199999280274 0.000234552310010988
13.2399999275804 0
13.2599999271333 0.000952210840943143
13.2799999266863 0.00295463573877698
13.2999999262393 0.005862268513692
13.3199999257922 0.00804185447869678
13.3399999253452 0.0081796595792259
13.3599999248981 0.00642648356656109
13.3799999244511 0.00576631774573574
13.3999999240041 0.00531561465174334
13.419999923557 0.00498749455435925
13.43999992311 0.00609333116421582
13.459999922663 0.00601511364248652
13.4799999222159 0.00583977639672351
13.4999999217689 0.00483009739120079
13.5199999213219 0.0028171967990548
13.5399999208748 0.00350222106397044
13.5599999204278 0.0057326865637146
13.5799999199808 0.00800657214451941
13.5999999195337 0.0100965456912115
13.6199999190867 0.00827176969972192
13.6399999186397 0.0057448947870143
13.6599999181926 0.00448381995770702
13.6799999177456 0.00382826085155022
13.6999999172986 0.00491033219683573
13.7199999168515 0.00489659607394685
13.7399999164045 0.00444159890266305
13.7599999159575 0.0013227391103118
13.7799999155104 0.000278554167392753
13.7999999150634 0.0020271767287318
13.8199999146163 0.00475115786040962
13.8399999141693 0.00762075322343701
13.8599999137223 0.0088868049122353
13.8799999132752 0.00878030874081005
13.8999999128282 0.0065677778978413
13.9199999123812 0.0045058124453814
13.9399999119341 0.00306998592316428
13.9599999114871 0.00654150923054295
13.9799999110401 0.0086549725800215
13.999999910593 0.00676335753898272
14.019999910146 0.00581749742804429
14.039999909699 0.00423375246652587
14.0599999092519 0.00908089973877805
14.0799999088049 0.0109956614916067
14.0999999083579 0.0109677609305781
14.1199999079108 0.00744588783433824
14.1399999074638 0.00367238388023484
14.1599999070168 0.00144951868598439
14.1799999065697 0
14.1999999061227 0.00222088206567209
14.2199999056756 0.00430631464707684
14.2399999052286 0.00696559301704144
14.2599999047816 0.0066217788643069
14.2799999043345 0.00738197394719436
14.2999999038875 0.00658301889528148
14.3199999034405 0.00516654788672985
14.3399999029934 0.00313229071381647
14.3599999025464 0.00374040686903407
14.3799999020994 0.00444986292546204
14.3999999016523 0.00691615007623597
14.4199999012053 0.00621492330487636
14.4399999007583 0.00438458198984187
14.4599999003112 0.00476490948175916
14.4799998998642 0.00444597523354973
14.4999998994172 0.00510364727957639
14.5199998989701 0.00477716327802193
14.5399998985231 0.00518908156832322
14.5599998980761 0.00747512494660244
14.579999897629 0.0102700529979223
14.599999897182 0.0107857750164112
14.619999896735 0.00822820613522746
14.6399998962879 0.00520671849334819
14.6599998958409 0.00399348088604114
14.6799998953938 0.00437158803732564
14.6999998949468 0.00371285658233356
14.7199998944998 0.00331503858354451
14.7399998940527 0.00425562707277818
14.7599998936057 0.00502714905809122
14.7799998931587 0.00428323892872515
14.7999998927116 0.00473343641602354
14.8199998922646 0.00484179340241239
14.8399998918176 0.00532299342060649
14.8599998913705 0.00340202699744098
14.8799998909235 0.00316850391481691
14.8999998904765 0.00181221617000803
14.9199998900294 0.000482961202589546
14.9399998895824 0.00226183025757692
14.9599998891354 0.00411273757040309
14.9799998886883 0.00774258532714391
14.9999998882413 0.00759632394945056
15.0199998877943 0.00613030853223275
15.0399998873472 0.00250458247402964
15.0599998869002 0
15.0799998864532 0.00136574967421585
15.0999998860061 0.00375213360694192
15.1199998855591 0.00646002110410669
15.139999885112 0.00610595847867815
15.159999884665 0.00565142237453646
15.179999884218 0.00501214771854121
15.1999998837709 0.00414629999734602
15.2199998833239 0.00533668147484655
15.2399998828769 0.00683197258368033
15.2599998824298 0.00912599383216853
15.2799998819828 0.0106390790826158
15.2999998815358 0.00920091990403255
15.3199998810887 0.00691151508843132
15.3399998806417 0.00538030925403724
15.3599998801947 0.00439565028089584
15.3799998797476 0.00388113296169106
15.3999998793006 0.00607351298540808
15.4199998788536 0.00882180972053651
15.4399998784065 0.00970216452449816
15.4599998779595 0.00771800363122051
15.4799998775125 0.00412324187377239
15.4999998770654 0.00361950157932256
15.5199998766184 0.0056519270832999
15.5399998761714 0.00824255811704804
15.5599998757243 0.0088779621778203
15.5799998752773 0.00793977588518466
15.5999998748302 0.00760769341486126
15.6199998743832 0.00500389125509071
15.6399998739362 0.000960537667083095
15.6599998734891 0.0020170807531537
15.6799998730421 0.00232163980397228
15.6999998725951 0.00369723480092313
15.719999872148 0.00360155280404446
15.739999871701 0.00291956384253146
15.759999871254 0.00203915905001043
15.7799998708069 0.00146567455217304
15.7999998703599 0
15.8199998699129 0.00186171368662115
15.8399998694658 0.00297679980873407
15.8599998690188 0.0039316170724952
15.8799998685718 0.00490037793365405
15.8999998681247 0.00304722055037306
15.9199998676777 0.000521615569828313
15.9399998672307 0.000239310952428365
15.9599998667836 0.00142033621121439
15.9799998663366 0.0060148361139476
15.9999998658895 0.00724847257418186
16.0199998654425 0.00717515807258942
16.0399998649955 0.00690492977703726
16.0599998645484 0.00634901650323991
16.0799998641014 0.0050752845765758
16.0999998636544 0.00372885493566391
16.1199998632073 0.00213386208927292
16.1399998627603 0.00254727962189588
16.1599998623133 0.00266393365963138
16.1799998618662 0.00344388018951966
16.1999998614192 0.00427119660159568
16.2199998609722 0.0036829941782081
16.2399998605251 0.00232471969670063
16.2599998600781 0.00138736137983131
16.2799998596311 0
16.299999859184 0.00132721649896873
16.319999858737 0.00119783464129465
16.33999985829 0.00016729819071068
16.3599998578429 0
16.3799998573959 0.000983274171428558
16.3999998569489 0.000280170106962185
16.4199998565018 0.00053921622355238
16.4399998560548 0.00043048189782674
16.4599998556077 0.000801259076196409
16.4799998551607 0.00260579427965749
16.4999998547137 0.00268984944312615
16.5199998542666 0.00381290504298178
16.5399998538196 0.00310684915092035
16.5599998533726 0.00223245790524752
16.5799998529255 0.00185589665783097
16.5999998524785 0.00247712122176071
16.6199998520315 0.000961880956167588
16.6399998515844 0.000830903018644386
16.6599998511374 0.00146371100436525
16.6799998506904 0.00378152251383475
16.6999998502433 0.00442905698878462
16.7199998497963 0.00355292596079045
16.7399998493493 0.00332819828513782
16.7599998489022 0.00190461863142312
16.7799998484552 0.00202784714572379
16.7999998480082 0.00113246018047722
16.8199998475611 0.000958452420538491
16.8399998471141 0.00193346732395616
16.8599998466671 0.0033741495593093
16.87999984622 0.00224497761933475
16.899999845773 0.00184978928021656
16.9199998453259 0.00240213606325601
16.9399998448789 0.00332579999919448
16.9599998444319 0.00449821009651587
16.9799998439848 0.00399903980441854
16.9999998435378 0.00511287857246716
17.0199998430908 0.00578466156352382
17.0399998426437 0.00521521764772614
17.0599998421967 0.00408258542218094
17.0799998417497 0.00455220957886421
17.0999998413026 0.00634709541257572
17.1199998408556 0.00755241589440517
17.1399998404086 0.00725956576668245
17.1599998399615 0.00711573130870448
17.1799998395145 0.00668433631299238
17.1999998390675 0.00718040954236351
17.2199998386204 0.00585099524221996
17.2399998381734 0.00634241153033918
17.2599998377264 0.00497277618422773
17.2799998372793 0.00486466528166468
17.2999998368323 0.00612333267803744
17.3199998363853 0.00654437608554488
17.3399998359382 0.00713253908023685
17.3599998354912 0.00719755219189847
17.3799998350441 0.00718526611073564
17.3999998345971 0.00681512574743355
17.4199998341501 0.00511106928100838
17.439999833703 0.00371278075280122
17.459999833256 0.0045450689829008
17.479999832809 0.00371630697749202
17.4999998323619 0.00261982880741632
17.5199998319149 0.00228476032207965
17.5399998314679 0.00268872196419034
17.5599998310208 0.00402262343732099
17.5799998305738 0.00456209442083355
17.5999998301268 0.00428315795295642
17.6199998296797 0.00318000456764542
17.6399998292327 0.00166357252784009
17.6599998287857 0.00324763511590934
17.6799998283386 0.00570777083069354
17.6999998278916 0.00734922093907905
17.7199998274446 0.00705710837604311
17.7399998269975 0.00472427193756554
17.7599998265505 0.00215771782380096
17.7799998261034 0
17.7999998256564 0.000804110440541406
17.8199998252094 0.00367855651237539
17.8399998247623 0.00648734616533106
17.8599998243153 0.00656948963805584
17.8799998238683 0.00509061536377731
17.8999998234212 0.0040971653743558
17.9199998229742 0.00613339174752975
17.9399998225272 0.00665843780401858
17.9599998220801 0.00768600275748603
17.9799998216331 0.00863739703273679
17.9999998211861 0.00729761666248564
18.019999820739 0.00465247478760181
18.039999820292 0.00405030603841565
18.059999819845 0.00450337403085328
18.0799998193979 0.00464647808640724
18.0999998189509 0.00264106127962174
18.1199998185039 0.00197742855739624
18.1399998180568 0.00248259134602059
18.1599998176098 0.00316339321238937
18.1799998171628 0.00339617883728867
18.1999998167157 0.00304940474334219
18.2199998162687 0.00212129868577861
18.2399998158216 0.00104835739921708
18.2599998153746 0.00172964844448929
18.2799998149276 0.0031034700469981
18.2999998144805 0.00651337447826855
18.3199998140335 0.00663884451621408
18.3399998135865 0.00486420995667203
18.3599998131394 0.0047280714033819
18.3799998126924 0.00429229243768316
18.3999998122454 0.00525965855151919
18.4199998117983 0.00579380627036198
18.4399998113513 0.00510682576856862
18.4599998109043 0.00340228677626203
18.4799998104572 0.00179712470553119
18.4999998100102 0
18.5199998095632 0.0019184020186083
18.5399998091161 0.00439683744276047
18.5599998086691 0.0063459876791134
18.5799998082221 0.00821675789174996
18.599999807775 0.00853987769238485
18.619999807328 0.00798237073977046
18.639999806881 0.00751111973959527
18.6599998064339 0.00560100872506243
18.6799998059869 0.00523014800958752
18.6999998055398 0.00520464861103338
18.7199998050928 0.00753363210634508
18.7399998046458 0.00877998473362074
18.7599998041987 0.00948713396020655
18.7799998037517 0.00681611850273663
18.7999998033047 0.00462142768768799
18.8199998028576 0.00471790373918179
18.8399998024106 0.00618704702851521
18.8599998019636 0.00891301791538875
18.8799998015165 0.00885681493495866
18.8999998010695 0.00734805876644454
18.9199998006225 0.00737097118617283
18.9399998001754 0.00643564365786838
18.9599997997284 0.00680768051858759
18.9799997992814 0.00680441085717734
18.9999997988343 0.00678474205533115
19.0199997983873 0.00669796248127415
19.0399997979403 0.00631119281422581
19.0599997974932 0.00790594785775477
19.0799997970462 0.0102617231690102
19.0999997965992 0.0105335334218609
19.1199997961521 0.00978903290809567
19.1399997957051 0.0106874153024378
19.159999795258 0.0119678039493087
19.179999794811 0.0135601037864524
19.199999794364 0.0139939953838357
19.2199997939169 0.0127347535522495
19.2399997934699 0.0104014877633328
19.2599997930229 0.00928374752676986
19.2799997925758 0.00810453909103483
19.2999997921288 0.00696724869931209
19.3199997916818 0.0045750064378647
19.3399997912347 0.00341932619473379
19.3599997907877 0.00354595254796301
19.3799997903407 0.00173410480704127
19.3999997898936 0.000385047480533862
19.4199997894466 0
19.4399997889996 0.00167491665563352
19.4599997885525 0.00454030107095725
19.4799997881055 0.00587791123649034
19.4999997876585 0.00416898901421202
19.5199997872114 0.00280845602480913
19.5399997867644 0.00169608904491331
19.5599997863173 0.00425964788083973
19.5799997858703 0.00499474690229859
19.5999997854233 0.00547964557736855
19.6199997849762 0.00687480660339664
19.6399997845292 0.00905514764650014
19.6599997840822 0.0103606714023985
19.6799997836351 0.0113080627211487
19.6999997831881 0.0116617402047405
19.7199997827411 0.0103132640897867
19.739999782294 0.008538936713934
19.759999781847 0.00798701724008512
19.7799997814 0.00854672844910351
19.7999997809529 0.0085858805903178
19.8199997805059 0.00787735612527583
19.8399997800589 0.00950603715440078
19.8599997796118 0.0104338510916331
19.8799997791648 0.0102593566807675
19.8999997787178 0.00574741248554508
19.9199997782707 0.00332623639384425
19.9399997778237 0.00348511896098319
19.9599997773767 0.00646095288715719
19.9799997769296 0.00719286673020728
19.9999997764826 0.00489558916343258
20.0199997760355 0.00441783088273563
20.0399997755885 0.00563919845295607
20.0599997751415 0.00571311709076872
20.0799997746944 0.00445951719066416
20.0999997742474 0.00112901736938228
20.1199997738004 0.00245519408362883
20.1399997733533 0.00555266595268679
20.1599997729063 0.00904522530698025
20.1799997724593 0.00891030566905142
20.1999997720122 0.00472082783815575
20.2199997715652 0.0026895110958077
20.2399997711182 0.00229841492076704
20.2599997706711 0.00277473727801993
20.2799997702241 0.00360127674392131
20.2999997697771 0.00424537442361449
20.31999976933 0.00449396358024233
20.339999768883 0.0027626812301012
20.359999768436 0.000373582236167222
20.3799997679889 0.00114130028577758
20.3999997675419 0.00149128920075038
20.4199997670949 0.0030060681944441
20.4399997666478 0.00614509371064541
20.4599997662008 0.00895196646753464
20.4799997657537 0.00993422589636583
20.4999997653067 0.00926787259223181
20.5199997648597 0.00675548007706452
20.5399997644126 0.00586874075402148
20.5599997639656 0.00470875395527641
20.5799997635186 0.003975373577924
20.5999997630715 0.00340560803464331
20.6199997626245 0.00205300709197485
20.6399997621775 0
20.6599997617304 0.00175374722864512
20.6799997612834 0.0041089014335942
20.6999997608364 0.00681103025451603
20.7199997603893 0.00714735146739125
20.7399997599423 0.00749855405740861
20.7599997594953 0.00939406142036084
20.7799997590482 0.00881377073744091
20.7999997586012 0.00834213940610978
20.8199997581542 0.00653690986309433
20.8399997577071 0.00605101332177349
20.8599997572601 0.00827779974756065
20.879999756813 0.00796513036685556
20.899999756366 0.00761357897370524
20.919999755919 0.0068073833025864
20.9399997554719 0.00758110419283423
20.9599997550249 0.00776628493109008
20.9799997545779 0.00793862691302463
20.9999997541308 0.00825054318897145
21.0199997536838 0.00866658886350413
21.0399997532368 0.00888610221380365
21.0599997527897 0.00981844348970734
21.0799997523427 0.0105474495645874
21.0999997518957 0.0102190574043864
21.1199997514486 0.00796864997927849
21.1399997510016 0.00732946347497321
21.1599997505546 0.00560592948886232
21.1799997501075 0.00527674293671737
21.1999997496605 0.00350666981229242
21.2199997492135 0.00320064976707668
21.2399997487664 0.0045120892621501
21.2599997483194 0.00467827327574347
21.2799997478724 0.00470040089436397
21.2999997474253 0.00488077892902636
21.3199997469783 0.00426349987596683
21.3399997465312 0.00428924773583647
21.3599997460842 0.00353699214618811
21.3799997456372 0.00424901215975618
21.3999997451901 0.00681240418156992
21.4199997447431 0.00743253784307873
21.4399997442961 0.00847712421148236
21.459999743849 0.00678085465234066
21.479999743402 0.00467582049713555
21.499999742955 0.00325738027654743
21.5199997425079 0.00293425496073008
21.5399997420609 0.00434348309847088
21.5599997416139 0.00417257231916446
21.5799997411668 0.00602949508578277
21.5999997407198 0.00896583023794575
21.6199997402728 0.00765017277178787
21.6399997398257 0.00558869836429068
21.6599997393787 0.00345822173052185
21.6799997389317 0.00234698063293246
21.6999997384846 0.00343724512157129
21.7199997380376 0.00489281861491583
21.7399997375906 0.00778939805815645
21.7599997371435 0.00819937909389162
21.7799997366965 0.00722100511760884
21.7999997362494 0.0072210732586212
21.8199997358024 0.00610488556465824
21.8399997353554 0.00795448600137755
21.8599997349083 0.00752867126067355
21.8799997344613 0.00768018321978428
21.8999997340143 0.00705685474919315
21.9199997335672 0.00662990777272823
21.9399997331202 0.00502046433272757
21.9599997326732 0.00468387021878269
21.9799997322261 0.0039928709448096
21.9999997317791 0.00259137246834812
22.0199997313321 0.00253572708686328
22.039999730885 0.003950707190085
22.059999730438 0.0056082902026347
22.079999729991 0.00540599777927731
22.0999997295439 0.00537909806779921
22.1199997290969 0.00585706964994687
22.1399997286499 0.00621125836363123
22.1599997282028 0.00496431143073545
22.1799997277558 0.00297730139154273
22.1999997273088 0
22.2199997268617 0.000723855766339404
22.2399997264147 0.00211577239641358
22.2599997259676 0.00388863034269651
22.2799997255206 0.00435772418882674
22.2999997250736 0.00327288131975292
22.3199997246265 0.00353400280765934
22.3399997241795 0.00464147457275271
22.3599997237325 0.00589135781294967
22.3799997232854 0.00626676549923824
22.3999997228384 0.00562374844084276
22.4199997223914 0.00422052190621633
22.4399997219443 0.00304175462704825
22.4599997214973 0.00476633365269571
22.4799997210503 0.00566605203074583
22.4999997206032 0.00649047393203589
22.5199997201562 0.00572965475868592
22.5399997197092 0.00452374394510346
22.5599997192621 0.00429964489806747
22.5799997188151 0.00480987118518458
22.5999997183681 0.00524193997259245
22.619999717921 0.00412265491273658
22.639999717474 0.00338925438096288
22.6599997170269 0.00315994630878985
22.6799997165799 0.00291971477621419
22.6999997161329 0.00390878144257845
22.7199997156858 0.00305099827474048
22.7399997152388 0.00232250561286956
22.7599997147918 0.00415127084639033
22.7799997143447 0.00673764696195645
22.7999997138977 0.00804958446259932
22.8199997134507 0.00624010229973496
22.8399997130036 0.00198656355116283
22.8599997125566 0.000313798717167801
22.8799997121096 0
22.8999997116625 0.000710346605407947
22.9199997112155 0.000558607475734774
22.9399997107685 0.00058654464507879
22.9599997103214 0.00108281148715825
22.9799997098744 0.00226602989172328
22.9999997094274 0.00472707262336136
23.0199997089803 0.00784212541713919
23.0399997085333 0.0071214008534197
23.0599997080863 0.00547836602153801
23.0799997076392 0.00499106136237143
23.0999997071922 0.00604105196991409
23.1199997067451 0.00627637035047296
23.1399997062981 0.0056766237682489
23.1599997058511 0.00395516156558806
23.179999705404 0.00210628458477563
23.199999704957 0.00216314699553002
23.21999970451 0.0019826041903073
23.2399997040629 0.00320960131376077
23.2599997036159 0.00427169631114188
23.2799997031689 0.00443517189983761
23.2999997027218 0.00430050116588704
23.3199997022748 0.00359408289519927
23.3399997018278 0.00346598473507248
23.3599997013807 0.00274650129457649
23.3799997009337 0.00185447838619093
23.3999997004867 0.000677430124295691
23.4199997000396 0
23.4399996995926 0.0012567217158431
23.4599996991456 0.00353994278724226
23.4799996986985 0.00466144954791739
23.4999996982515 0.00438964219012927
23.5199996978045 0.00469299192308598
23.5399996973574 0.00383442866316944
23.5599996969104 0.00322911767578082
23.5799996964633 0.00417070227655328
23.5999996960163 0.00356315032284765
23.6199996955693 0.00360820176166504
23.6399996951222 0.00301019466673594
23.6599996946752 0.00264246424059533
23.6799996942282 0.00341555487869
23.6999996937811 0.00598383021322216
23.7199996933341 0.00713293890803041
23.7399996928871 0.00725425300799598
23.75999969244 0.00631192230610797
23.779999691993 0.00668286877400537
23.799999691546 0.00936260124144075
23.8199996910989 0.0108531853669835
23.8399996906519 0.0085208905801584
23.8599996902049 0.00706178405524108
23.8799996897578 0.00492858484486422
23.8999996893108 0.00416335602631862
23.9199996888638 0.00472884072297677
23.9399996884167 0.00587197001088841
23.9599996879697 0.00680539832171456
23.9799996875227 0.00705646082238631
23.9999996870756 0.00475590816903163
24.0199996866286 0.00415498999289646
24.0399996861815 0.0054387985842233
24.0599996857345 0.00594930057204046
24.0799996852875 0.00429393277224555
24.0999996848404 0.00198294972687149
24.1199996843934 0.00157683981889353
24.1399996839464 0.00514271597098007
24.1599996834993 0.00619947905440807
24.1799996830523 0.00552132187923601
24.1999996826053 0.0058803213701059
24.2199996821582 0.00389356425543161
24.2399996817112 0.00280378957685946
24.2599996812642 0.000776652470497866
24.2799996808171 0.00129553579716631
24.2999996803701 0.00252337672117144
24.3199996799231 0.00535904507487001
24.339999679476 0.00696851483948353
24.359999679029 0.0062924922680638
24.379999678582 0.00715298612932824
24.3999996781349 0.00694767352695526
24.4199996776879 0.00478523455025959
24.4399996772408 0.00400841688753473
24.4599996767938 0.00417539912256158
24.4799996763468 0.00388978747940023
24.4999996758997 0.00600222575179249
24.5199996754527 0.00635477339306685
24.5399996750057 0.00863863479215969
24.5599996745586 0.00948018705478386
24.5799996741116 0.00561083067074651
24.5999996736646 0.00204576402973673
24.6199996732175 0
24.6399996727705 0.00148337079532172
24.6599996723235 0.00415312444534502
24.6799996718764 0.00510754789668447
24.6999996714294 0.00547109469395683
24.7199996709824 0.00668608597872293
24.7399996705353 0.00898025123045462
24.7599996700883 0.0117902391358788
24.7799996696413 0.00945689861772489
24.7999996691942 0.006308941503589
24.8199996687472 0.00507808045267118
24.8399996683002 0.0041919290412246
24.8599996678531 0.00500198682674445
24.8799996674061 0.00406649883232231
24.899999666959 0.00420768935707118
24.919999666512 0.00362500539704409
24.939999666065 0.00320226462497054
24.9599996656179 0.00390907566562676
24.9799996651709 0.00517163652468899
24.9999996647239 0.00802269701396548
25.0199996642768 0.00838411528521002
25.0399996638298 0.00677619220359593
25.0599996633828 0.004408011962035
25.0799996629357 0.00194368156532863
25.0999996624887 0.0043167410398237
25.1199996620417 0.00562062440143003
25.1399996615946 0.00528002761877555
25.1599996611476 0.00500657356580231
25.1799996607006 0.00601827123756646
25.1999996602535 0.00737157115998761
25.2199996598065 0.00800226816338805
25.2399996593595 0.00711119111790524
25.2599996589124 0.00691482218601482
25.2799996584654 0.00849513666882355
25.2999996580184 0.00832300712746832
25.3199996575713 0.0058793406842432
25.3399996571243 0.00284786523933542
25.3599996566772 0
25.3799996562302 0.000960876884438411
25.3999996557832 0.00384082075901541
25.4199996553361 0.00511466193328099
25.4399996548891 0.00689950970594118
25.4599996544421 0.00609420593490617
25.479999653995 0.00605299803126805
25.499999653548 0.00573823270777504
25.519999653101 0.00659726173800707
25.5399996526539 0.00807238432901571
25.5599996522069 0.00986982905491801
25.5799996517599 0.00931902172748152
25.5999996513128 0.00774040391063044
25.6199996508658 0.00540005073864205
25.6399996504188 0.00223587006623237
25.6599996499717 0.00220585667235243
25.6799996495247 0.00258250995936628
25.6999996490777 0.002880449436653
25.7199996486306 0.0039168865732271
25.7399996481836 0.00568075874701825
25.7599996477365 0.00581528240903556
25.7799996472895 0.00411566394711678
25.7999996468425 0.00287115087407928
25.8199996463954 0.00155959855440461
25.8399996459484 0.00235703746498092
25.8599996455014 0.00142070052613687
25.8799996450543 0.00089700662723613
25.8999996446073 0.00330074725692613
25.9199996441603 0.00196086725722756
25.9399996437132 0.00194227529157222
25.9599996432662 0.000749181832067028
25.9799996428192 0.00254657666803897
25.9999996423721 0.00592270391976803
26.0199996419251 0.00803526444378085
26.0399996414781 0.00889575001559016
26.059999641031 0.00708186665427958
26.079999640584 0.00568894714132298
26.099999640137 0.0045532535438793
26.1199996396899 0.00505455391563918
26.1399996392429 0.00587340010342469
26.1599996387959 0.00823128996083286
26.1799996383488 0.011464720476796
26.1999996379018 0.0124613437305783
26.2199996374547 0.00941989940978173
26.2399996370077 0.0089208992433286
26.2599996365607 0.00737495152284498
26.2799996361136 0.0060629123808382
26.2999996356666 0.0025778508938463
26.3199996352196 0
26.3399996347725 0.00175009168340572
26.3599996343255 0.00411680144846206
26.3799996338785 0.00591210541007794
26.3999996334314 0.00522478460717338
26.4199996329844 0.00629289617628406
26.4399996325374 0.00703484723970411
26.4599996320903 0.00750298657011818
26.4799996316433 0.00565672928542592
26.4999996311963 0.00504075566313379
26.5199996307492 0.00678946924989308
26.5399996303022 0.0084375504122198
26.5599996298552 0.00839846655734056
26.5799996294081 0.00662320677267805
26.5999996289611 0.00547565153359443
26.6199996285141 0.00462497916701428
26.639999628067 0.00745737722634343
26.65999962762 0.00856540107555485
26.6799996271729 0.00998175983635261
26.6999996267259 0.00791867370069228
26.7199996262789 0.00740070296113575
26.7399996258318 0.0082831354874543
26.7599996253848 0.0113562970802257
26.7799996249378 0.0111213413674815
26.7999996244907 0.00898480286205924
26.8199996240437 0.00599956979841541
26.8399996235967 0.00609588503289363
26.8599996231496 0.00478273726381737
26.8799996227026 0.00229181371907163
26.8999996222556 0.000263179909724076
26.9199996218085 0
26.9399996213615 0.00225220571860123
26.9599996209145 0.00415521174948459
26.9799996204674 0.00423972386250691
26.9999996200204 0.00584549361915089
27.0199996195734 0.00730757255597661
27.0399996191263 0.00695933533220444
27.0599996186793 0.0064859244649242
27.0799996182323 0.00458522483165873
27.0999996177852 0.0031259215189762
27.1199996173382 0.00422489335428951
27.1399996168911 0.00524174199419457
27.1599996164441 0.00686937540784824
27.1799996159971 0.00635528288866687
27.19999961555 0.00451690637695812
27.219999615103 0.00173007302624568
27.239999614656 0.00163769156862596
27.2599996142089 0.00244536019949285
27.2799996137619 0.00384853097318794
27.2999996133149 0.00430007394077732
27.3199996128678 0.00510790574349636
27.3399996124208 0.00398339875683332
27.3599996119738 0.00400076982343957
27.3799996115267 0.00623841796573538
27.3999996110797 0.00559095899284347
27.4199996106327 0.00678369019683737
27.4399996101856 0.00522075173223779
27.4599996097386 0.00422347335164888
27.4799996092916 0.00333754050530666
27.4999996088445 0.0035834085536237
27.5199996083975 0.00559519939143643
27.5399996079504 0.00762934205520319
27.5599996075034 0.00834625791638395
27.5799996070564 0.00763865066709703
27.5999996066093 0.00646464510389191
27.6199996061623 0.00624047937577575
27.6399996057153 0.00608939299996046
27.6599996052682 0.00612621631142735
27.6799996048212 0.004687701565934
27.6999996043742 0.00423781735834947
27.7199996039271 0.00431782250062439
27.7399996034801 0.00499658022568929
27.7599996030331 0.0069642010580396
27.779999602586 0.00604765255494663
27.799999602139 0.0040808583741456
27.819999601692 0.00287471093863047
27.8399996012449 0.00206378609221226
27.8599996007979 0.00150929243271
27.8799996003509 0
27.8999995999038 0.000479664488649403
27.9199995994568 0.00190686409945645
27.9399995990098 0.00435410986961191
27.9599995985627 0.00580356204946161
27.9799995981157 0.00556077884365647
27.9999995976686 0.00615256803723066
28.0199995972216 0.00671641863114038
28.0399995967746 0.00850177908373932
28.0599995963275 0.00887284458291404
28.0799995958805 0.00753097201648192
28.0999995954335 0.00488967456803671
28.1199995949864 0.00506395359815377
28.1399995945394 0.00595364342181519
28.1599995940924 0.00622703322359129
28.1799995936453 0.00562780713637595
28.1999995931983 0.00370844553990955
28.2199995927513 0.00331879749933699
28.2399995923042 0.00357196179497232
28.2599995918572 0.00529350249338462
28.2799995914102 0.00539271213353466
28.2999995909631 0.00579942222024417
28.3199995905161 0.00465211611889001
28.3399995900691 0.00331977741610134
28.359999589622 0.00320020655743485
28.379999589175 0.00423050077443755
28.399999588728 0.00597843897234221
28.4199995882809 0.00535764496096325
28.4399995878339 0.00549492277421591
28.4599995873868 0.00294564051767066
28.4799995869398 0.000955199573773741
28.4999995864928 0
28.5199995860457 0.00042682431905286
28.5399995855987 0.00308006896585011
28.5599995851517 0.0041066035998156
28.5799995847046 0.00300875327893271
28.5999995842576 0.00250422754452223
28.6199995838106 0.00215660913482472
28.6399995833635 0.004583304894933
28.6599995829165 0.00801408071687583
28.6799995824695 0.00925528794444391
28.6999995820224 0.00849667597745821
28.7199995815754 0.00822961565281245
28.7399995811284 0.00713710658140754
28.7599995806813 0.00742990093253457
28.7799995802343 0.00671203503737038
28.7999995797873 0.00482155910241722
28.8199995793402 0.00529706578412853
28.8399995788932 0.00548576692027289
28.8599995784462 0.00693251158871079
28.8799995779991 0.00574525158947072
28.8999995775521 0.004125408978115
28.919999577105 0.00161827978786716
28.939999576658 0.00107124147793532
28.959999576211 0.0010043742968343
28.9799995757639 0.00292582675581489
28.9999995753169 0.0021601310458358
29.0199995748699 0.000934585585577838
29.0399995744228 9.17060025841104E-05
29.0599995739758 0
29.0799995735288 0.00163972224213273
29.0999995730817 0.0042852808962994
29.1199995726347 0.00697987041542157
29.1399995721877 0.00894776416324842
29.1599995717406 0.0060403914432671
29.1799995712936 0.00354544718650789
29.1999995708466 0.000949457246445684
29.2199995703995 0.000344798967847781
29.2399995699525 0.00269892726099248
29.2599995695055 0.00348020429832445
29.2799995690584 0.00495897894662428
29.2999995686114 0.00416273578179936
29.3199995681643 0.00252673080818321
29.3399995677173 0.00162276235036077
29.3599995672703 0.00225674083669711
29.3799995668232 0.00250299914021876
29.3999995663762 0.00263213440092001
29.4199995659292 0.00284056379155075
29.4399995654821 0.00446828714680737
29.4599995650351 0.0051252217894845
29.4799995645881 0.00517748328965051
29.499999564141 0.00442627028876452
29.519999563694 0.00291874992905879
29.539999563247 0.00337748754358183
29.5599995627999 0.00272990343059211
29.5799995623529 0.00101305578456799
29.5999995619059 0
29.6199995614588 0.000724273708481132
29.6399995610118 0.00284348295008995
29.6599995605648 0.00558657409272606
29.6799995601177 0.00702907210231148
29.6999995596707 0.00787981130908706
29.7199995592237 0.00574927329315134
29.7399995587766 0.0047273380441283
29.7599995583296 0.00364828970864475
29.7799995578825 0.00401432428075993
29.7999995574355 0.00326784618959165
29.8199995569885 0.00237239233343503
29.8399995565414 0.00187512540404219
29.8599995560944 0.00200818562459833
29.8799995556474 0.00237058473419849
29.8999995552003 0.00402020981017426
29.9199995547533 0.00498591140794551
29.9399995543063 0.00484091232363451
29.9599995538592 0.00439729007951906
29.9799995534122 0.00409136656992698
29.9999995529652 0.0053587395324885
30.0199995525181 0.00683733951936828
30.0399995520711 0.0077386924476196
30.0599995516241 0.00792680435972289
30.079999551177 0.00578742252944117
30.09999955073 0.00263095109851844
30.119999550283 0.00182181795137443
30.1399995498359 0.00208968916212622
30.1599995493889 0.00322980290775535
30.1799995489419 0.00366321625358983
30.1999995484948 0.00491745319407544
30.2199995480478 0.00490354577012608
30.2399995476007 0.00406813145325868
30.2599995471537 0.00162337989069004
30.2799995467067 0.00164490569372795
30.2999995462596 0.00314807986711278
30.3199995458126 0.00324148904007635
30.3399995453656 0.00386779163699602
30.3599995449185 0.00309734688791337
30.3799995444715 0.00375630505121051
30.3999995440245 0.00234257535489449
30.4199995435774 0.000708876788019633
30.4399995431304 0
30.4599995426834 0.00334109719567925
30.4799995422363 0.0053788197082183
30.4999995417893 0.00568375978208328
30.5199995413423 0.00327809924609093
30.5399995408952 0.00203278625596229
30.5599995404482 0.00135918918175348
30.5799995400012 0.00190533766874855
30.5999995395541 0.00276764914401047
30.6199995391071 0.00409713793554221
30.63999953866 0.00553392709276183
30.659999538213 0.00426370781338262
30.679999537766 0.00376356870773573
30.6999995373189 0.00322982458752774
30.7199995368719 0.00338899249428291
30.7399995364249 0.00423249730643953
30.7599995359778 0.00425873907638612
30.7799995355308 0.00202397409837317
30.7999995350838 0.00202557945013912
30.8199995346367 0.00241267991297467
30.8399995341897 0.0052463007884952
30.8599995337427 0.0053665871877847
30.8799995332956 0.00577441839856289
30.8999995328486 0.00514676204167941
30.9199995324016 0.00518012525316125
30.9399995319545 0.00531307996294005
30.9599995315075 0.00497301626958761
30.9799995310605 0.00439833685763354
30.9999995306134 0.00332461962828223
31.0199995301664 0.00329333606285699
31.0399995297194 0.00272990628668332
31.0599995292723 0.00407613391405967
31.0799995288253 0.00359465671913568
31.0999995283782 0.00289469679612926
31.1199995279312 0.00158771928125054
31.1399995274842 0
31.1599995270371 0.00048821664532521
31.1799995265901 0.00183950465751834
31.1999995261431 0.00224141394553529
31.219999525696 0.00330787139688828
31.239999525249 0.00426514514410495
31.259999524802 0.00379189557994657
31.2799995243549 0.00379996155379869
31.2999995239079 0.00213218739295216
31.3199995234609 0.00184455886604309
31.3399995230138 0.00155981926174736
31.3599995225668 0.00110352565302239
31.3799995221198 0.0015172175499593
31.3999995216727 0.00285004891628284
31.4199995212257 0.0037373356470736
31.4399995207787 0.00515590250276858
31.4599995203316 0.00523535573031605
31.4799995198846 0.00540907577456053
31.4999995194376 0.00461175279307449
31.5199995189905 0.00345622584886653
31.5399995185435 0.00367088658927552
31.5599995180964 0.00502795785111379
31.5799995176494 0.00589894537168606
31.5999995172024 0.00566007462248889
31.6199995167553 0.00397774238035742
31.6399995163083 0.00358875551479844
31.6599995158613 0.00294872589053774
31.6799995154142 0.00276994490721318
31.6999995149672 0.00145677238232961
31.7199995145202 0.000967888468780126
31.7399995140731 0.000719072280334271
31.7599995136261 0.00293058094030335
31.7799995131791 0.00315111573500336
31.799999512732 0.00227876766276591
31.819999512285 0.00176571249975482
31.839999511838 0.00173884456105389
31.8599995113909 0.00367834585858529
31.8799995109439 0.00402678072086061
31.8999995104969 0.0048283897815265
31.9199995100498 0.00416164644959985
31.9399995096028 0.00481133535998871
31.9599995091558 0.00515080602034286
31.9799995087087 0.00660050069394758
31.9999995082617 0.00668505437785286
32.0199995078146 0.0053275532384405
32.0399995073676 0.00518008607677661
32.0599995069206 0.00492124970733467
32.0799995064735 0.00498408379533682
32.0999995060265 0.00572570758313336
32.1199995055795 0.00608440340155512
32.1399995051324 0.00756948006560459
32.1599995046854 0.00784428450165303
32.1799995042384 0.00880506298401273
32.1999995037913 0.00699573157917138
32.2199995033443 0.00639074389532393
32.2399995028973 0.00489129323335336
32.2599995024502 0.00491272669256387
32.2799995020032 0.0043483697607281
32.2999995015562 0.00297879787221288
32.3199995011091 0
32.3399995006621 0.000302138519453321
32.3599995002151 0.00117052522207911
32.379999499768 0.00270772778060684
32.399999499321 0.00321790663103097
32.4199994988739 0.0019761023998774
32.4399994984269 0.00160629433773615
32.4599994979799 0.00247466954024926
32.4799994975328 0.00201270491832581
32.4999994970858 0.00322662828314332
32.5199994966388 0.0042173720738701
32.5399994961917 0.0029131265218294
32.5599994957447 0.00189041763308403
32.5799994952977 0.000711453265401757
32.5999994948506 0
32.6199994944036 0.000150626902106363
32.6399994939566 0.000422477814920191
32.6599994935095 0.00253884222818755
32.6799994930625 0.00482735686065845
32.6999994926155 0.00706506060444308
32.7199994921684 0.00802829394416059
32.7399994917214 0.00721633017998188
32.7599994912744 0.00753183603960875
32.7799994908273 0.00697616446900476
32.7999994903803 0.00686036334007746
32.8199994899333 0.00514661342624402
32.8399994894862 0.0036774055595153
32.8599994890392 0.00531615482218707
32.8799994885921 0.00798617975928292
32.8999994881451 0.00743673936585902
32.9199994876981 0.00403603140090787
32.939999487251 0.0019330000833829
32.959999486804 0.00287664437314336
32.979999486357 0.00433104889543336
32.9999994859099 0.00466680544967105
33.0199994854629 0.00431360789368519
33.0399994850159 0.00463038649735292
33.0599994845688 0.00539644512928589
33.0799994841218 0.00785105972179607
33.0999994836748 0.00836339347017567
33.1199994832277 0.00956193173615967
33.1399994827807 0.00855251138803426
33.1599994823337 0.00839419379410586
33.1799994818866 0.00712211581299672
33.1999994814396 0.00721358158543357
33.2199994809926 0.00729930552792034
33.2399994805455 0.00608587479611698
33.2599994800985 0.00488950299781162
33.2799994796515 0.00418179797703905
33.2999994792044 0.00519274528881231
33.3199994787574 0.00595211737372384
33.3399994783103 0.00508569338369017
33.3599994778633 0.00441510252505077
33.3799994774163 0.00402851993564343
33.3999994769692 0.00515625700920588
33.4199994765222 0.00368805691488693
33.4399994760752 0.0032843759922048
33.4599994756281 0.00413612394473203
33.4799994751811 0.00770227147813685
33.4999994747341 0.0100470285304685
33.519999474287 0.0109077611422747
33.53999947384 0.00690454422149403
33.559999473393 0.00350855169034743
33.5799994729459 0.00137663468154565
33.5999994724989 0
33.6199994720519 0.00206754110950239
33.6399994716048 0.0040600718445397
33.6599994711578 0.00568622085959193
33.6799994707108 0.00860824248815516
33.6999994702637 0.00932373601408352
33.7199994698167 0.00829420828094397
33.7399994693697 0.00716855423451691
33.7599994689226 0.00464543758635021
33.7799994684756 0.00455548991043879
33.7999994680285 0.00452405421164515
33.8199994675815 0.00539792970465025
33.8399994671345 0.00650414816079609
33.8599994666874 0.00493862028819217
33.8799994662404 0.00285932827728853
33.8999994657934 0.00228245089497159
33.9199994653463 0.00220272004431751
33.9399994648993 0.00153799353121413
33.9599994644523 0.00169920866492659
33.9799994640052 0
33.9999994635582 0.00143255394488988
34.0199994631112 0.00308119865311172
34.0399994626641 0.00415725341228354
34.0599994622171 0.00634989796076793
34.0799994617701 0.00627822174304328
34.099999461323 0.00690990028604643
34.119999460876 0.00634710580555699
34.139999460429 0.00614504269305445
34.1599994599819 0.00600871564061647
34.1799994595349 0.00569609800131106
34.1999994590878 0.00436035082402739
34.2199994586408 0.00414215505765869
34.2399994581938 0.00402343158029742
34.2599994577467 0.00458525415292987
34.2799994572997 0.00665027018817409
34.2999994568527 0.00650758192245991
34.3199994564056 0.0066748100782401
34.3399994559586 0.00773751068578812
34.3599994555116 0.00757127089059147
34.3799994550645 0.00812614009297971
34.3999994546175 0.00522866464406774
34.4199994541705 0.00435568488097308
34.4399994537234 0.00397277856502792
34.4599994532764 0.0015962360430137
34.4799994528294 0.000287995600758026
34.4999994523823 0
34.5199994519353 0.0020463845410198
34.5399994514883 0.0040938698653097
34.5599994510412 0.00367177986864203
34.5799994505942 0.00287967624230093
34.5999994501472 0.00327734101448468
34.6199994497001 0.00489944819388059
34.6399994492531 0.00772371359062864
34.659999448806 0.00725713113427393
34.679999448359 0.00478305240511835
34.699999447912 0.00241880922587516
34.7199994474649 0.00316546367184137
34.7399994470179 0.00347227168631528
34.7599994465709 0.00351796773076346
34.7799994461238 0.00322201400916532
34.7999994456768 0.00347229720466705
34.8199994452298 0.00324419757900772
34.8399994447827 0.00336397855992175
34.8599994443357 0.00356889492595323
34.8799994438887 0.00509292176967212
34.8999994434416 0.00505250558613458
34.9199994429946 0.00498443690522754
34.9399994425476 0.00394886174084662
34.9599994421005 0.00461932656617704
34.9799994416535 0.00529389624887426
34.9999994412065 0.00393782716202584
35.0199994407594 0.00459643886282173
35.0399994403124 0.00389031488550264
35.0599994398654 0.00619121750576435
35.0799994394183 0.00680882543708752
35.0999994389713 0.00707614490251496
35.1199994385242 0.00561756427891841
35.1399994380772 0.00224057645824527
35.1599994376302 0.000891899020655076
35.1799994371831 0.00157541024170123
35.1999994367361 0.0032411146990204
35.2199994362891 0.004574531293166
35.239999435842 0.00288275396232976
35.259999435395 0.00123851340668665
35.279999434948 0.00144086854042125
35.2999994345009 0.00176642655906983
35.3199994340539 0.00229415964331679
35.3399994336069 0.00230479072915665
35.3599994331598 0
35.3799994327128 1.21515478016532E-05
35.3999994322658 0.000830924890225959
35.4199994318187 0.00196716457581622
35.4399994313717 0.00337827315177294
35.4599994309247 0.00393865266429974
35.4799994304776 0.00502315974435773
35.4999994300306 0.00349755964564968
35.5199994295836 0.00169256087189876
35.5399994291365 0.00131875314987091
35.5599994286895 0.00204063385505444
35.5799994282424 0.00261124997689023
35.5999994277954 0.00204960442980701
35.6199994273484 0.00132556015173202
35.6399994269013 0.00277623910616621
35.6599994264543 0.00326880526914317
35.6799994260073 0.00374989166169963
35.6999994255602 0.00166450147546565
35.7199994251132 7.94128934246685E-05
35.7399994246662 0.00190579623926641
35.7599994242191 0.00233378715090998
35.7799994237721 0.00354369174509535
35.7999994233251 0.00183064424830356
35.819999422878 0.00208487197834473
35.839999422431 0.00295821323783114
35.859999421984 0.00409470908816417
35.8799994215369 0.0045961572690085
35.8999994210899 0.00328859264415404
35.9199994206429 0.00249971964322725
35.9399994201958 0.00220324864423919
35.9599994197488 0.00112664432309317
35.9799994193017 0
35.9999994188547 0.00124722581738786
36.0199994184077 0.000502730724625408
36.0399994179606 0.00191984584252158
36.0599994175136 0.00254087743531792
36.0799994170666 0.00421676430001149
36.0999994166195 0.00586030976861318
36.1199994161725 0.00600418259061437
36.1399994157255 0.00680789083537137
36.1599994152784 0.00410250285971601
36.1799994148314 0.00402107435059901
36.1999994143844 0.00313946946410759
36.2199994139373 0.00297392704861006
36.2399994134903 0.00544301730470867
36.2599994130433 0.00327580008754663
36.2799994125962 0.00235273454680247
36.2999994121492 0.000411951569825667
36.3199994117022 0
36.3399994112551 0.00175147823852759
36.3599994108081 0.00262556426919575
36.3799994103611 0.00386370363338626
36.399999409914 0.00332387229087702
36.419999409467 0.00460565831794159
36.4399994090199 0.00369530877726311
36.4599994085729 0.00339737320395711
36.4799994081259 0.00297329441825471
36.4999994076788 0.00322504099467985
36.5199994072318 0.00383461023242687
36.5399994067848 0.00395989976282306
36.5599994063377 0.003589346284782
36.5799994058907 0.00326531232932992
36.5999994054437 0.00176427348494741
36.6199994049966 0.00212732230636269
36.6399994045496 0.00287882262922842
36.6599994041026 0.00511952124411263
36.6799994036555 0.00677946804725557
36.6999994032085 0.00417208397015542
36.7199994027615 0.0017759507592315
36.7399994023144 0.000475513922804899
36.7599994018674 0.000454474976073357
36.7799994014204 0.00171614793728642
36.7999994009733 0.00291730637364376
36.8199994005263 0.00408613136119523
36.8399994000793 0.00494722559922059
36.8599993996322 0.00436730610839038
36.8799993991852 0.00369600483399682
36.8999993987381 0.00206528741324691
36.9199993982911 0.00218616382538867
36.9399993978441 0.00130900028135963
36.959999397397 0.00260129091924166
36.97999939695 0.00306159219401116
36.999999396503 0.00455595864058021
37.0199993960559 0.00533233954127713
37.0399993956089 0.0055241698275391
37.0599993951619 0.00247310618424157
37.0799993947148 0.000806551234879035
37.0999993942678 0
37.1199993938208 0.00365021430025757
37.1399993933737 0.00701591187330758
37.1599993929267 0.00960814389712848
37.1799993924797 0.00808730980867102
37.1999993920326 0.00539988177590391
37.2199993915856 0.00195285620792544
37.2399993911386 0.0015450516929925
37.2599993906915 0.0025793816425634
37.2799993902445 0.00199386008709466
37.2999993897974 0.00335737473715761
37.3199993893504 0.00291939471404941
37.3399993889034 0.00297973742092765
37.3599993884563 0.0026628106260418
37.3799993880093 0.00302950548082014
37.3999993875623 0.00351175793140925
37.4199993871152 0.0051024144667618
37.4399993866682 0.0033531804472904
37.4599993862212 0.00369944316649275
37.4799993857741 0.00370180703771929
37.4999993853271 0.00418630501741124
37.5199993848801 0.00390966368841368
37.539999384433 0.00244307928892647
37.559999383986 0.00125481290191672
37.579999383539 0
37.5999993830919 0.00102288072239376
37.6199993826449 0.00107478994463071
37.6399993821979 0.00308555027057235
37.6599993817508 0.00451383422371722
37.6799993813038 0.00568343807634313
37.6999993808568 0.00537965890435747
37.7199993804097 0.00417074354919092
37.7399993799627 0.00238533612756303
37.7599993795156 0.00208041677253047
37.7799993790686 0.0042590839719472
37.7999993786216 0.00532232980141546
37.8199993781745 0.00478354194098896
37.8399993777275 0.00373190388014928
37.8599993772805 0
37.8799993768334 0.000262858428199342
37.8999993763864 0
37.9199993759394 0.000199423212483382
37.9399993754923 0.000500154537033282
37.9599993750453 0.00178195058324848
37.9799993745983 0.00303085687063985
37.9999993741512 0.00348276569504485
38.0199993737042 0.00447819346474794
38.0399993732572 0.0043621417183437
38.0599993728101 0.00597669502258424
38.0799993723631 0.00553548023904185
38.0999993719161 0.00550453225693771
38.119999371469 0.00445227466534244
38.139999371022 0.00334087742936429
38.159999370575 0.00202837023243425
38.1799993701279 0.00156710884084869
38.1999993696809 0.00185829259542795
38.2199993692338 0.00248011134602552
38.2399993687868 0.00279284036119611
38.2599993683398 0.00397044477714983
38.2799993678927 0.00667482225318845
38.2999993674457 0.00716014670390341
38.3199993669987 0.00783933335909211
38.3399993665516 0.00737973362358038
38.3599993661046 0.00562249714539884
38.3799993656576 0.00302191463245353
38.3999993652105 0.00104107348454512
38.4199993647635 0.00119849342111529
38.4399993643165 0.00204100525525408
38.4599993638694 0.00274937096002466
38.4799993634224 0.00228917179356501
38.4999993629754 0.0016886514565384
38.5199993625283 0.00256485217255731
38.5399993620813 0.00226977799283019
38.5599993616343 0.00259656710349396
38.5799993611872 0.00174078027776231
38.5999993607402 0.00230482783210254
38.6199993602932 0.00256078700904801
38.6399993598461 0.00283789002448005
38.6599993593991 0.0048266199716604
38.679999358952 0.00617372984385482
38.699999358505 0.00661265177505588
38.719999358058 0.00488723774483708
38.7399993576109 0.00426428322947614
38.7599993571639 0.0032372689113461
38.7799993567169 0.00376724323455906
38.7999993562698 0.00221007358497931
38.8199993558228 0.00154234439711615
38.8399993553758 0.000567154667449832
38.8599993549287 0.00202876581972712
38.8799993544817 0.00265146552281198
38.8999993540347 0.00390566857416938
38.9199993535876 0.00452797108128226
38.9399993531406 0.00459830684643736
38.9599993526936 0.0023341949939837
38.9799993522465 0.00269494859866896
38.9999993517995 0.00110511644538488
39.0199993513525 0.000264327999870459
39.0399993509054 0
39.0599993504584 0.00167472278355051
39.0799993500113 0.00323807635932294
39.0999993495643 0.00366210312894899
39.1199993491173 0.00341299088743191
39.1399993486702 0.00224756857866003
39.1599993482232 0.00262331981215078
39.1799993477762 0.00200850153828257
39.1999993473291 0.00185326297529677
39.2199993468821 0.00179960273210045
39.2399993464351 0.00192070736519183
39.259999345988 0.00177098844480202
39.279999345541 0.00202074391150313
39.299999345094 0.00351523120649795
39.3199993446469 0.00288428450489633
39.3399993441999 0.00334459164493479
39.3599993437529 0.00408234259599401
39.3799993433058 0.00713694604185083
39.3999993428588 0.00738553376249391
39.4199993424118 0.00522422233252851
39.4399993419647 0.00120740647393951
39.4599993415177 0
39.4799993410707 0.000588815329991457
39.4999993406236 0.002082059703039
39.5199993401766 0.00394521455936885
39.5399993397295 0.00432582317036366
39.5599993392825 0.00660543982170868
39.5799993388355 0.0072776186286993
39.5999993383884 0.00789509237687833
39.6199993379414 0.00680423748531313
39.6399993374944 0.00463677576847719
39.6599993370473 0.00467747946351246
39.6799993366003 0.00595020727657532
39.6999993361533 0.00502360722809221
39.7199993357062 0.0044780120741056
39.7399993352592 0.00494501647251347
39.7599993348122 0.00541107125441116
39.7799993343651 0.00453542954022107
39.7999993339181 0.0026014756530633
39.8199993334711 0.0014405662773047
39.839999333024 0.00200868838956883
39.859999332577 0.00373178568238088
39.87999933213 0.00460386780946812
39.8999993316829 0.00489013570365111
39.9199993312359 0.00437711731648836
39.9399993307889 0.00436820728349824
39.9599993303418 0.00394731400362684
39.9799993298948 0.00419572931138754
39.9999993294477 0.00313081198668758
40.0199993290007 0.00318418517049776
40.0399993285537 0.00254192057658362
40.0599993281066 0.0029297236696261
40.0799993276596 0.00106370436122598
40.0999993272126 0.00246461969077125
40.1199993267655 0.00405489111364522
40.1399993263185 0.00741151447945727
40.1599993258715 0.00680479065338077
40.1799993254244 0.00622976466155906
40.1999993249774 0.00392088334745734
40.2199993245304 0.00483273909795712
40.2399993240833 0.00525510172150971
40.2599993236363 0.00541740141678457
40.2799993231893 0.00334019971993485
40.2999993227422 0.00262186877248073
40.3199993222952 0
40.3399993218482 0.00164030838620485
40.3599993214011 0.00410772667026316
40.3799993209541 0.00670918793729859
40.3999993205071 0.00629734441916341
40.41999932006 0.00592535265068828
40.439999319613 0.00459561366591053
40.4599993191659 0.00485647239484317
40.4799993187189 0.00326986140126791
40.4999993182719 0.00209700606767174
40.5199993178248 0.00204840170706332
40.5399993173778 0.00333350698846929
40.5599993169308 0.00338094574713545
40.5799993164837 0.00504806928616239
40.5999993160367 0.00534521988562008
40.6199993155897 0.00443564274661937
40.6399993151426 0.00235776299682544
40.6599993146956 0.00241835890823132
40.6799993142486 0.00289962461841024
40.6999993138015 0.00362398596964739
40.7199993133545 0.00163982889995135
40.7399993129075 0
40.7599993124604 0.000737337470748362
40.7799993120134 0.000396987285334077
40.7999993115664 0.00262278006102601
40.8199993111193 0.004373345088087
40.8399993106723 0.00423945372373549
40.8599993102252 0.00351082332433542
40.8799993097782 0.00100829122865222
40.8999993093312 0.00236289101619437
40.9199993088841 0.00294330999877016
40.9399993084371 0.00284996213461117
40.9599993079901 0.000522898502513788
40.979999307543 0
40.999999307096 4.95873945676462E-05
41.019999306649 7.22613893609642E-05
41.0399993062019 0.000782403520227945
41.0599993057549 0.00227987143538229
41.0799993053079 0.00340561705437967
41.0999993048608 0.00267436415499106
41.1199993044138 0.00338333042418752
41.1399993039668 0.00275772891281133
41.1599993035197 0.00296972771676902
41.1799993030727 0.00312574989615994
41.1999993026257 0.00228356522637467
41.2199993021786 0.00277319079725698
41.2399993017316 0.00358114896547596
41.2599993012846 0.0043467283154229
41.2799993008375 0.00590175537501121
41.2999993003905 0.00549980705871031
41.3199992999434 0.00568007302309567
41.3399992994964 0.00588765786716634
41.3599992990494 0.0068077845345462
41.3799992986023 0.00663360577080002
41.3999992981553 0.00589097759399419
41.4199992977083 0.00643730789190544
41.4399992972612 0.00569598323832521
41.4599992968142 0.00379555893110511
41.4799992963672 0.00221973762985206
41.4999992959201 0.0012531990652993
41.5199992954731 0.004153583440287
41.5399992950261 0.00620507457490387
41.559999294579 0.00822466141415722
41.579999294132 0.00759319665732684
41.599999293685 0.00729089664861031
41.6199992932379 0.00785588006832587
41.6399992927909 0.0120685684913839
41.6599992923439 0.0141572613766062
41.6799992918968 0.014978986095717
41.6999992914498 0.0122215990050193
41.7199992910028 0.013193718332154
41.7399992905557 0.0139679225072967
41.7599992901087 0.0168814527032379
41.7799992896616 0.0219518008963979
41.7999992892146 0.0255300978902027
41.8199992887676 0.0304810541745611
41.8399992883205 0.0372912025965597
41.8599992878735 0.045968116919728
41.8799992874265 0.0572404281636583
41.8999992869794 0.0719115115724912
41.9199992865324 0.0918427009932726
41.9399992860854 0.118163846177793
41.9599992856383 0.142839859540603
41.9799992851913 0.176595015399126
41.9999992847443 0.227016237988388
42.0199992842972 0.277299022913858
42.0399992838502 0.323328551602538
42.0599992834032 0.381653680153875
42.0799992829561 0.432850129037025
42.0999992825091 0.477759356890497
42.1199992820621 0.515608982885435
42.139999281615 0.549325865288032
42.159999281168 0.559779042998029
42.1799992807209 0.556590009037072
42.1999992802739 0.537188738279022
42.2199992798269 0.516649134125572
42.2399992793798 0.483544906700421
42.2599992789328 0.443450345961248
42.2799992784858 0.385914770857438
42.2999992780387 0.342168631065503
42.3199992775917 0.306788412537185
42.3399992771447 0.260984410631777
42.3599992766976 0.225490490451411
42.3799992762506 0.199353327360265
42.3999992758036 0.182990153871766
42.4199992753565 0.171138277216544
42.4399992749095 0.16440034008971
42.4599992744625 0.164554039100761
42.4799992740154 0.170950033302226
42.4999992735684 0.176928735469783
42.5199992731214 0.185159988641353
42.5399992726743 0.188039607076784
42.5599992722273 0.189639684739699
42.5799992717803 0.185633750937146
42.5999992713332 0.177970575556413
42.6199992708862 0.165879764590134
42.6399992704391 0.156232175912863
42.6599992699921 0.145058028920555
42.6799992695451 0.132040640161875
42.699999269098 0.113558208896264
42.719999268651 0.0959237729960348
42.739999268204 0.0832011612474028
42.7599992677569 0.0701538751355566
42.7799992673099 0.0588549324166403
42.7999992668629 0.0496221132674524
42.8199992664158 0.0393327382954963
42.8399992659688 0.0340846646581612
42.8599992655218 0.0301041951381416
42.8799992650747 0.0241550041535691
42.8999992646277 0.0198625164074058
42.9199992641807 0.0153714856736589
42.9399992637336 0.0126528786093313
42.9599992632866 0.00860231047422912
42.9799992628396 0.00670795634261195
42.9999992623925 0.00727398269041153
43.0199992619455 0.00744920530844005
43.0399992614985 0.00746006621584219
43.0599992610514 0.00750828342510983
43.0799992606044 0.00696649818176705
43.0999992601573 0.00603293169247887
43.1199992597103 0.00228886720868982
43.1399992592633 0.000417338355684707
43.1599992588162 0
43.1799992583692 0.0038014634636573
43.1999992579222 0.00512115252239297
43.2199992574751 0.00739926448506527
43.2399992570281 0.00693147399360126
43.2599992565811 0.00592040314374477
43.279999256134 0.00361484267646259
43.299999255687 0.00292003424011085
43.31999925524 0.00346363159242065
43.3399992547929 0.0018783776151669
43.3599992543459 0
43.3799992538989 0.00031557646866523
43.3999992534518 0.00124595903777996
43.4199992530048 0.00598007567568727
43.4399992525578 0.00634272019799992
43.4599992521107 0.00697390757104688
43.4799992516637 0.00651956331667873
43.4999992512167 0.00556258112436897
43.5199992507696 0.00394808428513316
43.5399992503226 0.00299419375539225
43.5599992498755 0.00295858438815322
43.5799992494285 0.00411368119918348
43.5999992489815 0.00463257003697345
43.6199992485344 0.00489156283949106
43.6399992480874 0.00623023823527631
43.6599992476404 0.00473154586269595
43.6799992471933 0.0065175423649181
43.6999992467463 0.00703178643487486
43.7199992462993 0.00638030281469272
43.7399992458522 0.00592194230138911
43.7599992454052 0.00353903928624003
43.7799992449582 0.00174103673443513
43.7999992445111 0.00320870520210639
43.8199992440641 0.00456291432578947
43.8399992436171 0.00501828946406591
43.85999924317 0.00568861890378057
43.879999242723 0.00381148962003115
43.899999242276 0.00419720307562688
43.9199992418289 0.00186832638380828
43.9399992413819 0.00228454169128359
43.9599992409348 0.000222908553106471
43.9799992404878 0.000435697349932873
43.9999992400408 0.0013643578828899
44.0199992395937 0
44.0399992391467 0.00102043915472089
44.0599992386997 0.00108279730712836
44.0799992382526 0.00392858516634925
44.0999992378056 0.00582027361352776
44.1199992373586 0.00587108858555353
44.1399992369115 0.00400842367780416
44.1599992364645 0.00135144748972628
44.1799992360175 0.00234638041926909
44.1999992355704 0.0030088188562031
44.2199992351234 0.00555458533826839
44.2399992346764 0.00583254219558377
44.2599992342293 0.00554886046391585
44.2799992337823 0.00501125905602505
44.2999992333353 0.0068243099501625
44.3199992328882 0.00608007132809088
44.3399992324412 0.00433081503276675
44.3599992319942 0.00130793074568834
44.3799992315471 0.000120714629778793
44.3999992311001 0.00322988483994534
44.419999230653 0.0042425889108763
44.439999230206 0.00420265517102222
44.459999229759 0.00380673476123186
44.4799992293119 0.0036767584396636
44.4999992288649 0.0050339379576195
44.5199992284179 0.00573076564755812
44.5399992279708 0.00476322113645283
44.5599992275238 0.00411455758541621
44.5799992270768 0.00444575076857739
44.5999992266297 0.005518882785851
44.6199992261827 0.00357956037755276
44.6399992257357 0.00195241936725038
44.6599992252886 0
44.6799992248416 0.00168242735002623
44.6999992243946 0.00194742056867006
44.7199992239475 0.00214051080166312
44.7399992235005 0.00230984270741195
44.7599992230535 0.00286816653005721
44.7799992226064 0.00463634154287362
44.7999992221594 0.00472054634744404
44.8199992217124 0.00365243053330701
44.8399992212653 0.00320802972719189
44.8599992208183 0.00266055667985143
44.8799992203712 0.00506075989846747
44.8999992199242 0.00589049604706178
44.9199992194772 0.00635857116353719
44.9399992190301 0.00426121874297022
44.9599992185831 0.005008243765321
44.9799992181361 0.00470129583284375
44.999999217689 0.00555228741858124
45.019999217242 0.00630603212370949
45.039999216795 0.00497816416708016
45.0599992163479 0.0045631175874913
45.0799992159009 0.00323970822661768
45.0999992154539 0.00289843647101533
45.1199992150068 0.00173820095400534
45.1399992145598 0.00088277970089698
45.1599992141128 0
45.1799992136657 0.00202845246981037
45.1999992132187 0.00532786281161561
45.2199992127717 0.00761770963259349
45.2399992123246 0.00720748599762434
45.2599992118776 0.00494166256659997
45.2799992114306 0.00375538662498176
45.2999992109835 0.00289097187567094
45.3199992105365 0.00462130236967255
45.3399992100894 0.0048592240364503
45.3599992096424 0.00359511271269444
45.3799992091954 0.00478773406409509
45.3999992087483 0.00387798444278442
45.4199992083013 0.00467843124174742
45.4399992078543 0.00402837525240665
45.4599992074072 0.00305831790400202
45.4799992069602 0.00343283413753284
45.4999992065132 0.00264933154831573
45.5199992060661 0.00295983256168432
45.5399992056191 0.00318676397359807
45.5599992051721 0.00242990491308534
45.579999204725 0.000530389133604744
45.599999204278 0.00110473243054615
45.619999203831 0.00298641627465332
45.6399992033839 0.00553663781965348
45.6599992029369 0.00733596410757953
45.6799992024899 0.00537614871661747
45.6999992020428 0.00323627572523817
45.7199992015958 0.00103052379097342
45.7399992011487 0.00185016463216628
45.7599992007017 0.00331531988679688
45.7799992002547 0.00400858315482049
45.7999991998076 0.00341832406005707
45.8199991993606 0.00342010209143892
45.8399991989136 0.00455204387657022
45.8599991984665 0.00606721579626966
45.8799991980195 0.00562325862558197
45.8999991975725 0.00630734328328972
45.9199991971254 0.00578987388570558
45.9399991966784 0.00466287555388258
45.9599991962314 0.0049246059248447
45.9799991957843 0.00592016889822973
45.9999991953373 0.0056330757629985
46.0199991948903 0.00368883450967018
46.0399991944432 0.000990638294169274
46.0599991939962 0
46.0799991935492 0.00141615271086061
46.0999991931021 0.00324130065740424
46.1199991926551 0.00377239608725055
46.1399991922081 0.00327200143427811
46.159999191761 0.00331473630959125
46.179999191314 0.00487301472991358
46.1999991908669 0.00682604684946062
46.2199991904199 0.00756543709175531
46.2399991899729 0.00632784863937415
46.2599991895258 0.00608815726034286
46.2799991890788 0.00517148038375892
46.2999991886318 0.00575391206479811
46.3199991881847 0.00521215651946387
46.3399991877377 0.00648655855824204
46.3599991872907 0.00564177316719623
46.3799991868436 0.00598713764440181
46.3999991863966 0.00422465546886269
46.4199991859496 0.0030488936851549
46.4399991855025 0.00180926362191204
46.4599991850555 0
46.4799991846085 0.000774612370473007
46.4999991841614 0.00232945359886212
46.5199991837144 0.00264443485358369
46.5399991832674 0.003104442240493
46.5599991828203 0.00227304355693303
46.5799991823733 0.00254554284699146
46.5999991819263 0.00306157487883645
46.6199991814792 0.00179448636267304
46.6399991810322 0.00230403357749298
46.6599991805851 0.000494678066061557
46.6799991801381 0.00159848375761866
46.6999991796911 0.00237709056508749
46.719999179244 0.00328382757477173
46.739999178797 0.00325117559874415
46.75999917835 0.00233025952765011
46.7799991779029 0.00106590555116651
46.7999991774559 0.00161848004553437
46.8199991770089 0.00221538061156348
46.8399991765618 0.00252850354798023
46.8599991761148 0.00168362355622095
46.8799991756678 0.00237002273569158
46.8999991752207 0.00186283104041231
46.9199991747737 0.00206683807711328
46.9399991743267 0.0016206022335508
46.9599991738796 0
46.9799991734326 0.00101721003687102
46.9999991729856 0.00341071922126997
47.0199991725385 0.00358831455830347
47.0399991720915 0.00228391996001982
47.0599991716444 0.0007598346461863
47.0799991711974 0.000687349014446934
47.0999991707504 0.00202356361513542
47.1199991703033 0.00177673853939757
47.1399991698563 0.000491461558331172
47.1599991694093 0.00204948913657657
47.1799991689622 0.00304396282991988
47.1999991685152 0.00402764021943613
47.2199991680682 0.00344579375080403
47.2399991676211 0.00270340026881119
47.2599991671741 0.00245243921986874
47.2799991667271 0.00245816367099327
47.29999916628 0.0027942131739833
47.319999165833 0.00506420698644787
47.339999165386 0.00363323325332511
47.3599991649389 0.00294304599784911
47.3799991644919 0.00194000994068227
47.3999991640449 0.00133470781497892
47.4199991635978 0.00305626381710947
47.4399991631508 0.000864333899527558
47.4599991627038 0.000976302400612084
47.4799991622567 0.00125910187142909
47.4999991618097 0.00356142202704621
47.5199991613626 0.0059460483339754
47.5399991609156 0.0047424552413744
47.5599991604686 0.00290814575013841
47.5799991600215 0.00189111536401092
47.5999991595745 0.00106302781234169
47.6199991591275 0.0019501911548231
47.6399991586804 0.00109285775911061
47.6599991582334 0.000696788898906189
47.6799991577864 0.00213615773857749
47.6999991573393 0.00213734208319862
47.7199991568923 0.00172784653583756
47.7399991564453 0.000591679059039091
47.7599991559982 0.000449514485465166
47.7799991555512 0.00237948957709902
47.7999991551042 0.00291450546207378
47.8199991546571 0.00293575720874885
47.8399991542101 0.00304747696942724
47.8599991537631 0.00321460926569508
47.879999153316 0.00315211673895049
47.899999152869 0.00142146910304031
47.919999152422 0.00023743985395655
47.9399991519749 0
47.9599991515279 0.00204892354642203
47.9799991510808 0.00279635591647874
47.9999991506338 0.00365069128792488
48.0199991501868 0.00282735070161329
48.0399991497397 0.00270889075493576
48.0599991492927 0.00216798098575441
48.0799991488457 0.0021116928255471
48.0999991483986 0.00339280184804432
48.1199991479516 0.00311801117570293
48.1399991475046 0.00413714603180987
48.1599991470575 0.00213676927240355
48.1799991466105 0.00214806922654488
48.1999991461635 0.00203112788479369
48.2199991457164 0.00203117465032793
48.2399991452694 0.00241356940168762
48.2599991448224 0.00127704317982733
48.2799991443753 0.000183078732142947
48.2999991439283 0.000688517591023743
48.3199991434813 0
48.3399991430342 0.0020844685728124
48.3599991425872 0.00305393698183276
48.3799991421402 0.0033575540409445
48.3999991416931 0.00278676707172154
48.4199991412461 0.00202143459975795
48.439999140799 0.00413006731637861
48.459999140352 0.0047654759541071
48.479999139905 0.00555663956008293
48.4999991394579 0.00603491462793805
48.5199991390109 0.00580546409610841
48.5399991385639 0.0078736415743148
48.5599991381168 0.00787438434893423
48.5799991376698 0.0104903843119548
48.5999991372228 0.0108367865108822
48.6199991367757 0.0120146298785167
48.6399991363287 0.0129175250512515
48.6599991358817 0.015378044648207
48.6799991354346 0.0201709298421737
48.6999991349876 0.0225413114899834
48.7199991345406 0.0255044932033914
48.7399991340935 0.032454276035763
48.7599991336465 0.0395699068895639
48.7799991331995 0.0505761833315258
48.7999991327524 0.0631289738919222
48.8199991323054 0.0819470431937593
48.8399991318583 0.0992253616858489
48.8599991314113 0.121579170736803
48.8799991309643 0.154751465290875
48.8999991305172 0.188679137539636
48.9199991300702 0.219567803480398
48.9399991296232 0.259009024748498
48.9599991291761 0.300585654025414
48.9799991287291 0.334342030809028
48.9999991282821 0.36811357507208
49.019999127835 0.400734006703892
49.039999127388 0.419092274780799
49.059999126941 0.429412312204818
49.0799991264939 0.432339025337849
49.0999991260469 0.429721270787963
49.1199991255999 0.41770858850267
49.1399991251528 0.392457225938839
49.1599991247058 0.363160444560906
49.1799991242588 0.333989870141985
49.1999991238117 0.304194515947048
49.2199991233647 0.262179641426372
49.2399991229177 0.226863729042523
49.2599991224706 0.200166493405282
49.2799991220236 0.171868757904338
49.2999991215765 0.147999969459451
49.3199991211295 0.132114599404443
49.3399991206825 0.125440837207696
49.3599991202354 0.125552058571115
49.3799991197884 0.126399107305736
49.3999991193414 0.129823067573953
49.4199991188943 0.136952469878084
49.4399991184473 0.150666377506502
49.4599991180003 0.16579601871543
49.4799991175532 0.179021716787748
49.4999991171062 0.192221717395045
49.5199991166592 0.194580193485522
49.5399991162121 0.192958990711442
49.5599991157651 0.191218328392466
49.5799991153181 0.18661035293159
49.599999114871 0.183283261502886
49.619999114424 0.168860999978341
49.639999113977 0.151656318220628
49.6599991135299 0.136277688418061
49.6799991130829 0.119836510539103
49.6999991126359 0.102368976524063
49.7199991121888 0.0848104819316167
49.7399991117418 0.0714174977598913
49.7599991112947 0.0588196277127039
49.7799991108477 0.0491035747726392
49.7999991104007 0.0408202943942056
49.8199991099536 0.032334092073619
49.8399991095066 0.0248488942151965
49.8599991090596 0.0202365250834645
49.8799991086125 0.0187568370877859
49.8999991081655 0.0130773065643218
49.9199991077185 0.0101533187212023
49.9399991072714 0.0077778725081139
49.9599991068244 0.00568798428502172
49.9799991063774 0.00538385527720649
49.9999991059303 0.00311125911798933
50.0199991054833 0.00187027241920699
50.0399991050363 0.00182038926299247
50.0599991045892 0.0022101142880176
50.0799991041422 0.00315317315651387
50.0999991036952 0.00344813491195863
50.1199991032481 0.00270942902822884
50.1399991028011 0.00145939087570618
50.1599991023541 0.000273372169478536
50.179999101907 0
50.19999910146 0.00220266253101301
50.2199991010129 0.00291525273687734
50.2399991005659 0.00488734082836773
50.2599991001189 0.00512556565029215
50.2799990996718 0.00492446061431236
50.2999990992248 0.00427010207540883
50.3199990987778 0.00101893216716718
50.3399990983307 0
50.3599990978837 0.000331937881531547
50.3799990974367 0.00186210802114603
50.3999990969896 0.00181932359023017
50.4199990965426 0.00129131372493305
50.4399990960956 0.00165910215012853
50.4599990956485 0.00434243176793658
50.4799990952015 0.00848959988823267
50.4999990947545 0.00975588090219113
50.5199990943074 0.0118496056000138
50.5399990938604 0.0120694040603342
50.5599990934134 0.0149745150348819
50.5799990929663 0.0188891579094395
50.5999990925193 0.0231245255144108
50.6199990920722 0.0277124864665357
50.6399990916252 0.0337407540073913
50.6599990911782 0.0446277578295638
50.6799990907311 0.0540880133011971
50.6999990902841 0.0615617294931326
50.7199990898371 0.069248897949458
50.73999908939 0.0774819695368724
50.759999088943 0.088905117559616
50.779999088496 0.101174592017689
50.7999990880489 0.116825910921547
50.8199990876019 0.128501031872104
50.8399990871549 0.140752382797012
50.8599990867078 0.154730714810162
50.8799990862608 0.160455683139216
50.8999990858138 0.168975874947462
50.9199990853667 0.172144749911009
50.9399990849197 0.174857248088245
50.9599990844727 0.172775995109868
50.9799990840256 0.16649595659274
50.9999990835786 0.159380312697382
51.0199990831316 0.154237634285613
51.0399990826845 0.145559673346159
51.0599990822375 0.133587725375645
51.0799990817904 0.122590023355433
51.0999990813434 0.10960488401221
51.1199990808964 0.101397752419419
51.1399990804493 0.0903015480157417
51.1599990800023 0.0804433122999975
51.1799990795553 0.0696294353987327
51.1999990791082 0.0577657578677741
51.2199990786612 0.0479361525022268
51.2399990782142 0.0410155757509636
51.2599990777671 0.0327620365708937
51.2799990773201 0.0276761545324313
51.2999990768731 0.0229844221994599
51.319999076426 0.019871851435688
51.339999075979 0.0156077229926617
51.359999075532 0.0135814271800329
51.3799990750849 0.0127189757190945
51.3999990746379 0.0122416061103553
51.4199990741909 0.0128888530497585
51.4399990737438 0.010927749160595
51.4599990732968 0.0103234020427591
51.4799990728498 0.00775482367694331
51.4999990724027 0.00664200142378402
51.5199990719557 0.00393111912371499
51.5399990715086 0.00330672134002967
51.5599990710616 0.00416376529725608
51.5799990706146 0.00515713310853302
51.5999990701675 0.00464818182698146
51.6199990697205 0.00300537147203091
51.6399990692735 0.00220752856650848
51.6599990688264 0.00280191911688395
51.6799990683794 0.00270870659565077
51.6999990679324 0.000966642922873281
51.7199990674853 0
51.7399990670383 0.000153032804120254
51.7599990665913 0.00158109249065203
51.7799990661442 0.00163569832635971
51.7999990656972 0.00196830428310604
51.8199990652502 0.00190485335405512
51.8399990648031 0.00340107724900508
51.8599990643561 0.00429338299361107
51.8799990639091 0.00356156159332556
51.899999063462 0.002667945455782
51.919999063015 0.000886828162625086
51.9399990625679 0.00150768674429101
51.9599990621209 0.00177839991120866
51.9799990616739 0.00300333186778477
51.9999990612268 0.00265355290363116
52.0199990607798 0.00275106714625026
52.0399990603328 0
52.0599990598857 0.00177219297944374
52.0799990594387 0.000634825044769874
52.0999990589917 0.00125961288604193
52.1199990585446 0.00139481223293515
52.1399990580976 0.00216567930594924
52.1599990576506 0.00123761143123573
52.1799990572035 0.00176173133777816
52.1999990567565 0.000978979755353562
52.2199990563095 0.00233578466502067
52.2399990558624 0.00338818873798316
52.2599990554154 0.00174122171616398
52.2799990549684 0.00217031237153581
52.2999990545213 0.00138002320918493
52.3199990540743 0.00150238853086912
52.3399990536273 0.000312827889709336
52.3599990531802 0
52.3799990527332 0.000647272264108698
52.3999990522861 0.00181966550649483
52.4199990518391 0.00134343012134377
52.4399990513921 0.0013009934513883
52.459999050945 0.00130177023305825
52.479999050498 0.00375561599105251
52.499999050051 0.00397247169928872
52.5199990496039 0.00303794456856195
52.5399990491569 0.00259364983070409
52.5599990487099 0.00152524288885238
52.5799990482628 0.00317710062492407
52.5999990478158 0.00321953369514888
52.6199990473688 0.00449409419811886
52.6399990469217 0.00354412599573185
52.6599990464747 0.00459969920212359
52.6799990460277 0.00386172502131425
52.6999990455806 0.00352396432519105
52.7199990451336 0.00309957432251454
52.7399990446866 0.000635120069131898
52.7599990442395 0
52.7799990437925 0.00139746136866015
52.7999990433455 0.00268844111041383
52.8199990428984 0.00329912928365129
52.8399990424514 0.00275454044780049
52.8599990420043 0.00233313860229174
52.8799990415573 0.00359580250078716
52.8999990411103 0.00187671233941303
52.9199990406632 0.00290357248421755
52.9399990402162 0.0017853688360796
52.9599990397692 0.00228414789107262
52.9799990393221 0.00204351551721824
52.9999990388751 0.00137284366275862
53.0199990384281 0.00147520042512626
53.039999037981 0.00137360209816474
53.059999037534 0.000301676001209977
53.079999037087 0.000631798258326113
53.0999990366399 0.000327143053676551
53.1199990361929 0.000676593278598356
53.1399990357459 0.000811184737840087
53.1599990352988 0.00100645778326941
53.1799990348518 0.000135169372894151
53.1999990344048 0.000764539240906192
53.2199990339577 0.00148693614900393
53.2399990335107 0.00388454552453518
53.2599990330637 0.00335979885553707
53.2799990326166 0.00272307103774122
53.2999990321696 0.00148766233105564
53.3199990317225 0.00227648704975035
53.3399990312755 0.00340880547316293
53.3599990308285 0.00322565344418889
53.3799990303814 0.0032956424257392
53.3999990299344 0.00364837605805228
53.4199990294874 0.00280348159434267
53.4399990290403 0.00262082263375181
53.4599990285933 0
53.4799990281463 0.000132141815079284
53.4999990276992 0.000189098415402156
53.5199990272522 0.0016179314986106
53.5399990268052 0.00324586007410406
53.5599990263581 0.00326143143522767
53.5799990259111 0.0025553614989329
53.5999990254641 0.00425585302146571
53.619999025017 0.00493747475130019
53.63999902457 0.00646438976928762
53.659999024123 0.00526331551571523
53.6799990236759 0.00243296427594272
53.6999990232289 0.00159978595282251
53.7199990227818 5.49838862491936E-05
53.7399990223348 0
53.7599990218878 0.00159516152537953
53.7799990214407 0.00218551995422774
53.7999990209937 0.00379089788404829
53.8199990205467 0.00609394031784211
53.8399990200996 0.00668349632329711
53.8599990196526 0.00683349994684077
53.8799990192056 0.00561837847525691
53.8999990187585 0.00333822937406068
53.9199990183115 0.0041722521798935
53.9399990178645 0.00381873994288562
53.9599990174174 0.00162519664303781
53.9799990169704 0.00126641949740128
53.9999990165234 0.000245097072819694
54.0199990160763 0.00209881669407128
54.0399990156293 0.00180795730682458
54.0599990151823 0.00276632791173066
54.0799990147352 0.00268034177783245
54.0999990142882 0.00283244449483133
54.1199990138412 0.00328843164327332
54.1399990133941 0.00107776667327238
54.1599990129471 0.00256824425747661
54.1799990125 0.00194419152143532
54.199999012053 0.00423824320025595
54.219999011606 0.00501873832388638
54.2399990111589 0.004884790992465
54.2599990107119 0.00431955645654111
54.2799990102649 0.00389143255597882
54.2999990098178 0.0060412374416163
54.3199990093708 0.00563112225938865
54.3399990089238 0.00384151328899963
54.3599990084767 0.00245776832362145
54.3799990080297 0.00100953121675956
54.3999990075827 0.00290554789304572
54.4199990071356 0.00403225147702214
54.4399990066886 0.00519271124231963
54.4599990062416 0.00432075204601418
54.4799990057945 0.00309638245845899
54.4999990053475 0.00114818209620068
54.5199990049005 0.00180999371360327
54.5399990044534 0.00137478192807806
54.5599990040064 0.00241504347170104
54.5799990035594 0
54.5999990031123 0.00181276882758427
54.6199990026653 0.00378966111554233
54.6399990022182 0.00714032928773281
54.6599990017712 0.00738965264077643
54.6799990013242 0.0063993226495877
54.6999990008771 0.00516170101867511
54.7199990004301 0.0044615583957234
54.7399989999831 0.00378727235183851
54.759998999536 0.00326472789678607
54.779998999089 0.00252079995427212
54.799998998642 0.00245853465543072
54.8199989981949 0.00200000186771385
54.8399989977479 0.00225497649855151
54.8599989973009 0.0038920875584621
54.8799989968538 0.004809766666454
54.8999989964068 0.00520699796864536
54.9199989959598 0.00537396071766072
54.9399989955127 0.00496629106513173
54.9599989950657 0.00663335189303677
54.9799989946187 0.00821769347908577
54.9999989941716 0.00837501650687249
55.0199989937246 0.00802869229139938
55.0399989932776 0.00661774575789836
55.0599989928305 0.00569098373264304
55.0799989923835 0.00375550854615914
55.0999989919364 0.00382367536710715
55.1199989914894 0.00358901491397255
55.1399989910424 0.00431937361212972
55.1599989905953 0.00438558167957587
55.1799989901483 0.00386588809397216
55.1999989897013 0.00485421197356402
55.2199989892542 0.00454740250556659
55.2399989888072 0.0030244676334512
55.2599989883602 0.00251593237400247
55.2799989879131 0.00120239276095253
55.2999989874661 0
55.3199989870191 0.000984769888344242
55.339998986572 0.00166822646058321
55.359998986125 0.00392380330665217
55.379998985678 0.00488671046378257
55.3999989852309 0.00343659916056129
55.4199989847839 0.00268156154608698
55.4399989843369 0.00353506264340046
55.4599989838898 0.00303976237096891
55.4799989834428 0.00438339263059695
55.4999989829957 0.00386748918761456
55.5199989825487 0.00409265037728786
55.5399989821017 0.00466376098304377
55.5599989816546 0.00428900556502226
55.5799989812076 0.00477771887816721
55.5999989807606 0.00431857934604221
55.6199989803135 0.00394864420945132
55.6399989798665 0.00293723999630796
55.6599989794195 0.00172643051505329
55.6799989789724 0.000704607578329713
55.6999989785254 0.00139674410178665
55.7199989780784 0.00251354393521658
55.7399989776313 0.00389351425406505
55.7599989771843 0.00372712162123898
55.7799989767373 0.00390082920202156
55.7999989762902 0.00419213683110925
55.8199989758432 0.00644326513278996
55.8399989753962 0.00541016567058096
55.8599989749491 0.00403400977270896
55.8799989745021 0.00170384188294025
55.8999989740551 0.00124563741936565
55.919998973608 0.00148091718734403
55.939998973161 0.00188633651117552
55.9599989727139 0.000933970058472858
55.9799989722669 0.00156488186910216
55.9999989718199 0.00142978665838527
56.0199989713728 0.000962920158082858
56.0399989709258 0.00226154729383377
56.0599989704788 0.00235454341659014
56.0799989700317 0.0033672273714651
56.0999989695847 0.00306352693606689
56.1199989691377 0.00250537435628577
56.1399989686906 0.00221454869248555
56.1599989682436 0.00325089205434639
56.1799989677966 0.00194724059299134
56.1999989673495 0.00255032193394938
56.2199989669025 0.00205827927332645
56.2399989664555 0.00395814327620231
56.2599989660084 0.00482677150941045
56.2799989655614 0.00459437885484787
56.2999989651144 0.00434684273103261
56.3199989646673 0.0038368038621468
56.3399989642203 0.00444995102992872
56.3599989637733 0.00345213970567151
56.3799989633262 0.0014601905426548
56.3999989628792 0.000852396419347395
56.4199989624321 0.0025826104660899
56.4399989619851 0.00524194179975446
56.4599989615381 0.00489524011491095
56.479998961091 0.00407466966733741
56.499998960644 0.00245976409757744
56.519998960197 0.00194655510322218
56.5399989597499 0.00160181673466633
56.5599989593029 0.00165439109141753
56.5799989588559 0.00191390888534916
56.5999989584088 0.00228152972085172
56.6199989579618 0.00184104278758171
56.6399989575148 0.00172139184672895
56.6599989570677 0.0018440179764795
56.6799989566207 0.00287071552141745
56.6999989561737 0.00493819369479968
56.7199989557266 0.00547852545398295
56.7399989552796 0.00561304900748369
56.7599989548326 0.00323436664005126
56.7799989543855 0.00242125598280951
56.7999989539385 0.00264755902082518
56.8199989534914 0.00165371930166498
56.8399989530444 0.00122647744625995
56.8599989525974 0.000847002837341154
56.8799989521503 0.00391233902094949
56.8999989517033 0.00654211236020341
56.9199989512563 0.0048654541722416
56.9399989508092 0.00114856881421128
56.9599989503622 0
56.9799989499152 0.000384997952465868
56.9999989494681 0.00304675036836745
57.0199989490211 0.00231206728976817
57.0399989485741 0.0013412108245171
57.059998948127 0.00170548656546911
57.07999894768 0.0013807764070537
57.099998947233 0.00250702617421185
57.1199989467859 0.00347980201252258
57.1399989463389 0.00528291434679064
57.1599989458919 0.00563879817457458
57.1799989454448 0.00584816194873489
57.1999989449978 0.00517754269980952
57.2199989445508 0.00667489149031883
57.2399989441037 0.00647350401524976
57.2599989436567 0.00542958907587189
57.2799989432096 0.00486520948244722
57.2999989427626 0.00447606365518247
57.3199989423156 0.00429811306309215
57.3399989418685 0.00340327365059354
57.3599989414215 0.00144000119644438
57.3799989409745 0.00140180388062719
57.3999989405274 0.002377656496894
57.4199989400804 0.00275448649097437
57.4399989396334 0.00326737013138234
57.4599989391863 0.00271513077474626
57.4799989387393 0.0024261811128183
57.4999989382923 0.00240675181779894
57.5199989378452 0.0031446234606721
57.5399989373982 0.00395309490262348
57.5599989369512 0.00492108037908602
57.5799989365041 0.00328339326235383
57.5999989360571 0.00182229095039647
57.6199989356101 0.00103413310940249
57.639998935163 0.0013853658211692
57.659998934716 0.00114814580108964
57.679998934269 0
57.6999989338219 0.000132201026343495
57.7199989333749 0.00092209170823089
57.7399989329278 0.00205060838217948
57.7599989324808 0.00286648685751545
57.7799989320338 0.00257373889240733
57.7999989315867 0.00418336861690073
57.8199989311397 0.00655556038259879
57.8399989306927 0.00516652828048461
57.8599989302456 0.00410853648597323
57.8799989297986 0.0034144470265508
57.8999989293516 0.00421296524482802
57.9199989289045 0.00764268290716229
57.9399989284575 0.0106848711215451
57.9599989280105 0.00944441403562066
57.9799989275634 0.00535887236665361
57.9999989271164 0.000978180501851056
58.0199989266694 0
58.0399989262223 2.9185885251054E-05
58.0599989257753 0.00161528093898544
58.0799989253283 0.000130075888182729
58.0999989248812 0.0020532790865213
58.1199989244342 0.00244583906483409
58.1399989239872 0.00294565967240494
58.1599989235401 0.00312849094229459
58.1799989230931 0.00161713179418072
58.199998922646 0.0030387623275507
58.219998922199 0.00365429575549855
58.239998921752 0.00351201184029236
58.2599989213049 0.00415010778143571
58.2799989208579 0.00292843160138954
58.2999989204109 0.00436837707609379
58.3199989199638 0.00521625380383541
58.3399989195168 0.00553114190851575
58.3599989190698 0.00373871582861138
58.3799989186227 0.00302302389887982
58.3999989181757 0.00248855798892958
58.4199989177287 0.0026165103696754
58.4399989172816 0.00147140696325676
58.4599989168346 0
58.4799989163876 0.000470814358170257
58.4999989159405 0.00317132332590457
58.5199989154935 0.00405142307985903
58.5399989150465 0.00363325825555202
58.5599989145994 0.0029026658357106
58.5799989141524 0.00216777799196563
58.5999989137053 0.00207068774698151
58.6199989132583 0.000944046556955305
58.6399989128113 0.00300474793588444
58.6599989123642 0.00376716089469421
58.6799989119172 0.00465934914391519
58.6999989114702 0.00246635735365239
58.7199989110231 0.00114757902518753
58.7399989105761 0.00322076203754894
58.7599989101291 0.00687710410395274
58.779998909682 0.00924962181070269
58.799998909235 0.00737551926444752
58.819998908788 0.00387782204146081
58.8399989083409 0.00164946144413111
58.8599989078939 0.000271122770106533
58.8799989074469 0.00282493041157859
58.8999989069998 0.00359382141841308
58.9199989065528 0.00575412731069051
58.9399989061058 0.00598417660251004
58.9599989056587 0.00494916507685099
58.9799989052117 0.00396788126215572
58.9999989047647 0.00527739873884825
59.0199989043176 0.0071045031667186
59.0399989038706 0.00929111508053648
59.0599989034235 0.0101699256729288
59.0799989029765 0.0113976579663566
59.0999989025295 0.0135536850026085
59.1199989020824 0.0159325977316968
59.1399989016354 0.0186641912280843
59.1599989011884 0.0228494665954901
59.1799989007413 0.0263849918143627
59.1999989002943 0.0275250501539484
59.2199988998473 0.0294142873051652
59.2399988994002 0.0287874336706417
59.2599988989532 0.0307717761613887
59.2799988985062 0.0322862871106784
59.2999988980591 0.0342549815636768
59.3199988976121 0.0364229980066104
59.3399988971651 0.0385321529601701
59.359998896718 0.0438312174560534
59.379998896271 0.0464654100255511
59.399998895824 0.0483020408747585
59.4199988953769 0.0482093767451103
59.4399988949299 0.0487606455189919
59.4599988944829 0.048007299833122
59.4799988940358 0.0485298234419764
59.4999988935888 0.0476215376371608
59.5199988931417 0.0486172984520005
59.5399988926947 0.0482182033748986
59.5599988922477 0.0485646154633097
59.5799988918006 0.0453642770903824
59.5999988913536 0.0433056737195769
59.6199988909066 0.0413081016155416
59.6399988904595 0.0376617896219656
59.6599988900125 0.0377725134448222
59.6799988895655 0.0345679038265023
59.6999988891184 0.0344073551583836
59.7199988886714 0.0347370150412759
59.7399988882244 0.0349843053628949
59.7599988877773 0.0349125162106225
59.7799988873303 0.0330276055058048
59.7999988868833 0.0287656815197227
59.8199988864362 0.0245685240248169
59.8399988859892 0.0225611260274755
59.8599988855422 0.0189301174588307
59.8799988850951 0.017480778050633
59.8999988846481 0.0158859914724176
59.9199988842011 0.0158798078391341
59.939998883754 0.0163664156248018
59.959998883307 0.015638896748773
59.9799988828599 0.0143585607711877
59.9999988824129 0.0126860541306445
60.0199988819659 0.00904531080999246
60.0399988815188 0.00775286739472157
60.0599988810718 0.00675679822565207
60.0799988806248 0.00670580052008954
60.0999988801777 0.00755679998807622
60.1199988797307 0.00727789813107702
60.1399988792837 0.00808490953954599
60.1599988788366 0.0087160118308741
60.1799988783896 0.00821360472938591
60.1999988779426 0.00586244839234866
60.2199988774955 0.00347681283929359
60.2399988770485 0.00461925974115983
60.2599988766015 0.00463174968703838
60.2799988761544 0.00577402191693981
60.2999988757074 0.00563603811858791
60.3199988752604 0.00409552135004748
60.3399988748133 0.00400993417642265
60.3599988743663 0.00352105808676781
60.3799988739192 0.00401791177564269
60.3999988734722 0.00494753103253702
60.4199988730252 0.00363168843282924
60.4399988725781 0.00204583290280921
60.4599988721311 0.000832633643374145
60.4799988716841 0.000555529387942844
60.499998871237 0
60.51999887079 0.000337845443721549
60.539998870343 0.000507510505908151
60.5599988698959 0.000960397056015708
60.5799988694489 0.00181919926849292
60.5999988690019 0.00216135645150628
60.6199988685548 0.00146928173804121
60.6399988681078 0.00135187535723387
60.6599988676608 0.000973782186200145
60.6799988672137 0.00104431339233911
60.6999988667667 0.00217428545438003
60.7199988663197 0.00147139490552602
60.7399988658726 0.00144246608023958
60.7599988654256 0.00115801620060726
60.7799988649786 0.00275339358663644
60.7999988645315 0.00323378272980249
60.8199988640845 0.00548758497949102
60.8399988636374 0.00561117691371513
60.8599988631904 0.00412856283291019
60.8799988627434 0.0034858219912266
60.8999988622963 0.00187212951760113
60.9199988618493 0.00355258318908253
60.9399988614023 0.00274757491495219
60.9599988609552 0.000371308815846128
60.9799988605082 0
60.9999988600612 0.000745707047226346
61.0199988596141 0.00304132965128236
61.0399988591671 0.00440547081916677
61.0599988587201 0.00245915420581728
61.079998858273 0.00237646431567934
61.099998857826 0.0020431171102092
61.119998857379 0.0030663756776332
61.1399988569319 0.00202201278024992
61.1599988564849 0.00192081399774076
61.1799988560379 0.00277669105419627
61.1999988555908 0.00295574950610454
61.2199988551438 0.00332024603935827
61.2399988546968 0.00243884663525018
61.2599988542497 0.00284027040109028
61.2799988538027 0.00368421502847807
61.2999988533556 0.00291823828464582
61.3199988529086 0.00161563703442101
61.3399988524616 0.000493594231956065
61.3599988520145 0.000507246494275707
61.3799988515675 0.000807859442565242
61.3999988511205 0.000123664665824127
61.4199988506734 0
61.4399988502264 0.00102335488632219
61.4599988497794 0.000294849873999206
61.4799988493323 0.000744009543668656
61.4999988488853 0.00109453155768409
61.5199988484383 0.00204912686244642
61.5399988479912 0.00331676981937534
61.5599988475442 0.00350557276367595
61.5799988470972 0.00397737467189038
61.5999988466501 0.00498234815906992
61.6199988462031 0.0045513544439849
61.6399988457561 0.00381868581128295
61.659998845309 0.00246439247509575
61.679998844862 0.00206569280903982
61.6999988444149 0.000722394711318686
61.7199988439679 0.00304016895194174
61.7399988435209 0.00341162910080438
61.7599988430738 0.00442054511513115
61.7799988426268 0.0053936547166831
61.7999988421798 0.00407375384967411
61.8199988417327 0.00356451994584653
61.8399988412857 0.00289295883660091
61.8599988408387 0.00113718137576822
61.8799988403916 0.000981482740808198
61.8999988399446 0.00319183030080039
61.9199988394976 0.00409445601222677
61.9399988390505 0.00506090646144192
61.9599988386035 0.0038122854756044
61.9799988381565 0.00208883807907745
61.9999988377094 0.00143158673152699
62.0199988372624 0.00248710275126153
62.0399988368154 0.00389841487439559
62.0599988363683 0.00580443371239968
62.0799988359213 0.00675822869785032
62.0999988354743 0.0064890993760356
62.1199988350272 0.00646276369841221
62.1399988345802 0.00440841980289927
62.1599988341331 0.00466353742623179
62.1799988336861 0.00346659856685341
62.1999988332391 0.00172689194902757
62.219998832792 0.001001171684998
62.239998832345 0.00207034604146793
62.259998831898 0.00359490394182811
62.2799988314509 0.00327706646177228
62.2999988310039 0.00152348827710203
62.3199988305569 0
62.3399988301098 0.00174007588584798
62.3599988296628 0.00347669478646224
62.3799988292158 0.00395776577090406
62.3999988287687 0.00378048366975004
62.4199988283217 0.00405184581398363
62.4399988278747 0.00424962809522677
62.4599988274276 0.00582841829093507
62.4799988269806 0.00428560603555884
62.4999988265336 0.00302437812719378
62.5199988260865 0.00245713115575483
62.5399988256395 0.00253431379321872
62.5599988251925 0.00285698817846079
62.5799988247454 0.00275489610733876
62.5999988242984 0.00316009527842036
62.6199988238513 0.0047307004428856
62.6399988234043 0.00709424614917605
62.6599988229573 0.00657792597537601
62.6799988225102 0.00404046801240753
62.6999988220632 0.00369776838987875
62.7199988216162 0.00539054362873492
62.7399988211691 0.00635674230558533
62.7599988207221 0.00627577090439806
62.7799988202751 0.00497783168677997
62.799998819828 0.00577902906480993
62.819998819381 0.00682921499644489
62.839998818934 0.00550554271934555
62.8599988184869 0.00285878648990028
62.8799988180399 0.0023122715288529
62.8999988175929 0.00244310780883929
62.9199988171458 0.00309565965506497
62.9399988166988 0.00345593027569029
62.9599988162518 0.00333253312998449
62.9799988158047 0.00371881935955933
62.9999988153577 0.00258405076963122
63.0199988149107 0.00140325158352785
63.0399988144636 0
63.0599988140166 0.000642730245302293
63.0799988135695 0.00178071954184955
63.0999988131225 0.002622044684584
63.1199988126755 0.003404643441806
63.1399988122284 0.00165389388180374
63.1599988117814 0.00160721338459225
63.1799988113344 0.00142693512074447
63.1999988108873 0.00413486358193926
63.2199988104403 0.00520323524253168
63.2399988099933 0.00591490497745054
63.2599988095462 0.00508823057223862
63.2799988090992 0.00241004524960305
63.2999988086522 0.000913502225587941
63.3199988082051 0
63.3399988077581 0.00106436336691268
63.3599988073111 0.00111419218562369
63.379998806864 0.00149181881926174
63.399998806417 0.00167620330505824
63.41999880597 0.00252906191345997
63.4399988055229 0.00260471180094073
63.4599988050759 0.00197197249035819
63.4799988046288 0.000491468454012566
63.4999988041818 0.00133770730985427
63.5199988037348 0.00370464352565678
63.5399988032877 0.00464086569522094
63.5599988028407 0.00517306382480286
63.5799988023937 0.00501069706026636
63.5999988019466 0.00335008021331801
63.6199988014996 0.0005633489231485
63.6399988010526 0.00126232515910797
63.6599988006055 0.000432792021324617
63.6799988001585 0.00231258809596991
63.6999987997115 0.00216491636817161
63.7199987992644 0.00159088475317223
63.7399987988174 0.00199584759184294
63.7599987983704 0.00251634815810953
63.7799987979233 0.00325486273091285
63.7999987974763 0.00252520769870094
63.8199987970293 0.00237927693150964
63.8399987965822 0.00166627957901749
63.8599987961352 0.00168626049570651
63.8799987956882 0.0022307941597261
63.8999987952411 0.00160748615553875
63.9199987947941 0.00255755409636468
63.939998794347 0.00323822899518403
63.9599987939 0.00233988554427788
63.979998793453 0.00210659093572388
63.9999987930059 0.00211078118433321
64.0199987925589 0.00379250450787934
64.0399987921119 0.00376244609592725
64.0599987916648 0.00300446803064048
64.0799987912178 0.00146869711891392
64.0999987907708 0.0016465121449273
64.1199987903237 0.00143314197144302
64.1399987898767 0.00141770698649215
64.1599987894297 0.00164293179944963
64.1799987889826 0.00226849725366879
64.1999987885356 0.00212999879796142
64.2199987880886 0.00165616072126799
64.2399987876415 0.00110598507335249
64.2599987871945 0.000639891795163397
64.2799987867475 0.00231212317974066
64.2999987863004 0.00410220097848812
64.3199987858534 0.00337118517497711
64.3399987854064 0.00308559496603587
64.3599987849593 0.00151914473510757
64.3799987845123 0.00101030748430811
64.3999987840652 0.00216176961881937
64.4199987836182 0.00142543352816772
64.4399987831712 0.00164213605520798
64.4599987827241 0.00206375546150631
64.4799987822771 0.00123685235242972
64.4999987818301 0.00309556375444715
64.519998781383 0.00290513510518065
64.539998780936 0.00286605862773406
64.559998780489 0.00222915956828252
64.5799987800419 0.00139658251783962
64.5999987795949 0.00186361727895663
64.6199987791479 0.000983718282531569
64.6399987787008 0
64.6599987782538 0.000174674310806068
64.6799987778068 0.00140607547935532
64.6999987773597 0.00306273203068232
64.7199987769127 0.00261836070062693
64.7399987764657 0.00191000843031058
64.7599987760186 0.00146217622554175
64.7799987755716 0.00233925999086147
64.7999987751246 0.00485062372722598
64.8199987746775 0.0050317797230467
64.8399987742305 0.00535106758047617
64.8599987737834 0.00418756680034851
64.8799987733364 0.00498859943339413
64.8999987728894 0.00565799727943805
64.9199987724423 0.00730966386097172
64.9399987719953 0.00691173342227819
64.9599987715483 0.00681450850063977
64.9799987711012 0.0047894509007643
64.9999987706542 0.00342850833713949
65.0199987702072 0.00325994485548068
65.0399987697601 0.00230525182439952
65.0599987693131 0.0029817115073339
65.0799987688661 0.00419130700644653
65.099998768419 0.00485346571660434
65.119998767972 0.00492665909497082
65.139998767525 0.00481456953239474
65.1599987670779 0.00522185108669679
65.1799987666309 0.00632889522846817
65.1999987661839 0.00772071455256768
65.2199987657368 0.00693412327179439
65.2399987652898 0.00704856754296797
65.2599987648427 0.00619298604101519
65.2799987643957 0.00570607127209043
65.2999987639487 0.00564095084290345
65.3199987635016 0.0051039047624061
65.3399987630546 0.00359448448577823
65.3599987626076 0.00231968009607852
65.3799987621605 0.00234681607272793
65.3999987617135 0.00369803752808202
65.4199987612665 0.0046763604889556
65.4399987608194 0.00519757551320994
65.4599987603724 0.00327322396742223
65.4799987599254 0.000987374308878027
65.4999987594783 0
65.5199987590313 0.00296945169223727
65.5399987585843 0.00480296609579438
65.5599987581372 0.00645697126166621
65.5799987576902 0.00413440495179528
65.5999987572432 0.00202613331862708
65.6199987567961 0.00254466628037451
65.6399987563491 0.00256246467917012
65.6599987559021 0.00277999832677132
65.679998755455 0.00209064341463524
65.699998755008 0.00134502974928041
65.7199987545609 0.00209113763923956
65.7399987541139 0.00212036465607642
65.7599987536669 0.00250417184155935
65.7799987532198 0.00186403886589508
65.7999987527728 0.00213587690767247
65.8199987523258 0.00113501281651107
65.8399987518787 0.000468574576775717
65.8599987514317 0
65.8799987509847 0.00201691592527482
65.8999987505376 0.00369867104349787
65.9199987500906 0.00445419390793254
65.9399987496436 0.00349648863082246
65.9599987491965 0.00146368651277595
65.9799987487495 0.00120999173164944
65.9999987483025 0.00258179119692783
66.0199987478554 0.0025166022336945
66.0399987474084 0.0031068856332194
66.0599987469614 0.00353839823779787
66.0799987465143 0.00404268025052437
66.0999987460673 0.00494314647395018
66.1199987456203 0.00434057834881017
66.1399987451732 0.00327565707831072
66.1599987447262 0.00126683673731144
66.1799987442791 0.0017321218385992
66.1999987438321 0.00222373240882602
66.2199987433851 0.0032068906477498
66.239998742938 0.0030845735451166
66.259998742491 0.00222994591365026
66.279998742044 0.00197812000717563
66.2999987415969 0.00226115050429174
66.3199987411499 0.00205415937994368
66.3399987407029 0.00222940497941748
66.3599987402558 0.00227772853246983
66.3799987398088 0.0023808606273779
66.3999987393618 0.00381209555404852
66.4199987389147 0.00400070882517699
66.4399987384677 0.00495345770013222
66.4599987380207 0.00505553711630231
66.4799987375736 0.00427131541704051
66.4999987371266 0.0039406334913239
66.5199987366796 0.0034816268232121
66.5399987362325 0.0037958236122189
66.5599987357855 0.00385974852926307
66.5799987353384 0.00389779716735199
66.5999987348914 0.00382594684556732
66.6199987344444 0.00183240312395747
66.6399987339973 0.000522834706237443
66.6599987335503 0
66.6799987331033 0.000376400421431347
66.6999987326562 0.00101795020248778
66.7199987322092 0.00102875974305131
66.7399987317622 0.00108844120285094
66.7599987313151 0.00294482131706529
66.7799987308681 0.00275094478631693
66.7999987304211 0.00354845650170895
66.819998729974 0.00322763416684448
66.839998729527 0.00396353074243722
66.85999872908 0.00497865926839397
66.8799987286329 0.00489697896814412
66.8999987281859 0.00465615832415021
66.9199987277389 0.00423440985192537
66.9399987272918 0.00408503482227239
66.9599987268448 0.00336814418566125
66.9799987263978 0.00261249869318041
66.9999987259507 0.00310241154673418
67.0199987255037 0.00309380315647879
67.0399987250566 0.0026933102055604
67.0599987246096 0.00255882889479486
67.0799987241626 0.00137187666624963
67.0999987237155 0.00158642045540038
67.1199987232685 0.00259006624725279
67.1399987228215 0.00288599041306338
67.1599987223744 0.00532197572362481
67.1799987219274 0.00550829506330595
67.1999987214804 0.00677993162200753
67.2199987210333 0.00608841776362115
67.2399987205863 0.00638386153944687
67.2599987201393 0.0053448964804193
67.2799987196922 0.00436917998094769
67.2999987192452 0.00387974209957485
67.3199987187982 0.00394046312092811
67.3399987183511 0.0045355716559999
67.3599987179041 0.00450428711600438
67.3799987174571 0.00469357163498495
67.39999871701 0.0048778931580405
67.419998716563 0.00576721453001962
67.439998716116 0.00509200545459667
67.4599987156689 0.00484214315574014
67.4799987152219 0.00562260683063426
67.4999987147748 0.00653634260176644
67.5199987143278 0.00706793321119191
67.5399987138808 0.00677850965942949
67.5599987134337 0.00699298385876149
67.5799987129867 0.00695105882864793
67.5999987125397 0.00601740468678497
67.6199987120926 0.00461039438213701
67.6399987116456 0.00319018769329905
67.6599987111986 0.00117652148245369
67.6799987107515 0.00047742387536389
67.6999987103045 0
67.7199987098575 0.00224868589914794
67.7399987094104 0.00399474578128319
67.7599987089634 0.00549877910064975
67.7799987085164 0.0050031839603258
67.7999987080693 0.00335932926442511
67.8199987076223 0.00275248023613293
67.8399987071753 0.00190713721368573
67.8599987067282 0.00286575269138689
67.8799987062812 0.00350639336794654
67.8999987058342 0.00468679789718346
67.9199987053871 0.00469261748606783
67.9399987049401 0.00488351355478605
67.959998704493 0.00479922698366851
67.979998704046 0.00393062284432977
67.999998703599 0.00400872730940781
68.0199987031519 0.00318993692685589
68.0399987027049 0.00202702517232098
68.0599987022579 0.000169834625962616
68.0799987018108 0
68.0999987013638 0.00197175363024988
68.1199987009168 0.00418155240132399
68.1399987004697 0.00458749615529387
68.1599987000227 0.00355156787352343
68.1799986995757 0.000631310356916014
68.1999986991286 0.00129728558667278
68.2199986986816 0.0018345625515938
68.2399986982346 0.0025350887754319
68.2599986977875 0.00319374083365704
68.2799986973405 0.00299229795193656
68.2999986968935 0.00291801570354316
68.3199986964464 0.0038995185595055
68.3399986959994 0.0032228759129815
68.3599986955523 0.00477919421055526
68.3799986951053 0.00512865761309509
68.3999986946583 0.00535813297622234
68.4199986942112 0.00429594795572924
68.4399986937642 0.00227126721556639
68.4599986933172 0.00189898625846003
68.4799986928701 0.00246423876411801
68.4999986924231 0.00326619729291425
68.5199986919761 0.00451486490296442
68.539998691529 0.00498411444659395
68.559998691082 0.0041393916012422
68.579998690635 0.00323051437406047
68.5999986901879 0.00210483129613599
68.6199986897409 0.000762493365902207
68.6399986892939 0.000195866261510538
68.6599986888468 0
68.6799986883998 0.000476136172402566
68.6999986879528 0.00127719721585397
68.7199986875057 0.00161646539760681
68.7399986870587 0.000709432330413387
68.7599986866117 0.000725858082531325
68.7799986861646 0.000594742554778503
68.7999986857176 0.000721643697492662
68.8199986852705 0.00124760994207027
68.8399986848235 0.00132456653443216
68.8599986843765 0.00270276015833482
68.8799986839294 0.00363856024559183
68.8999986834824 0.00504440264571083
68.9199986830354 0.00345603758884522
68.9399986825883 0.00207647563407704
68.9599986821413 0.000115442638187274
68.9799986816943 0
68.9999986812472 0.00102422676359931
69.0199986808002 0.00155296814663003
69.0399986803532 0.00191578617734127
69.0599986799061 0.000970421416900416
69.0799986794591 0.000992738148551289
69.0999986790121 0.00139251925879902
69.119998678565 0.00187258790972245
69.139998678118 0.00155561538758667
69.159998677671 0.000523454764240185
69.1799986772239 0
69.1999986767769 0.000970813834145372
69.2199986763299 0.00278436193036131
69.2399986758828 0.00251576887030271
69.2599986754358 0.00289633802794209
69.2799986749887 0.00171295291641222
69.2999986745417 0.000856984150082798
69.3199986740947 0.00094390134361854
69.3399986736476 0
69.3599986732006 0.0014450454523677
69.3799986727536 0.000936632202887915
69.3999986723065 0.00183468599847837
69.4199986718595 0.00275591416412076
69.4399986714125 0.00162691350030134
69.4599986709654 0.00226478532665103
69.4799986705184 0.00117138867230396
69.4999986700714 0.0010385368472475
69.5199986696243 0.00158591715438897
69.5399986691773 0.00274641079006829
69.5599986687303 0.00349115813895954
69.5799986682832 0.00279465334041615
69.5999986678362 0.00405855731362758
69.6199986673892 0.00264615321594245
69.6399986669421 0.00230108560277052
69.6599986664951 0.000738064709707477
69.6799986660481 0
69.699998665601 0.000397865169454795
69.719998665154 0.000204698712766051
69.7399986647069 0.00119017048060108
69.7599986642599 0.000859822115466792
69.7799986638129 0.00194658618495963
69.7999986633658 0.00176119648424562
69.8199986629188 0.00256805333655678
69.8399986624718 0.00302243224568743
69.8599986620247 0.00311057248598044
69.8799986615777 0.000962410116751827
69.8999986611307 0.00118892469503893
69.9199986606836 0.00199563494337594
69.9399986602366 0.00396689287821181
69.9599986597896 0.00470713219502181
69.9799986593425 0.00262947062044983
69.9999986588955 0.000946145512589126
70.0199986584485 0.00100256880788174
70.0399986580014 0.00129020655170733
70.0599986575544 0.00305158908998265
70.0799986571074 0.00215604301419938
70.0999986566603 0.00185596331845746
70.1199986562133 0.0018842019848736
70.1399986557662 0.000636031109445913
70.1599986553192 0.00203511319573479
70.1799986548722 0.00435273870496257
70.1999986544251 0.00479798769745231
70.2199986539781 0.00411776597688446
70.2399986535311 0.00110128863114962
70.259998653084 0
70.279998652637 0.00104342785186629
70.29999865219 0.00183822097267976
70.3199986517429 0.00189778691070907
70.3399986512959 0.00183382429342613
70.3599986508489 0.00174059587972174
70.3799986504018 0.00298256722415116
70.3999986499548 0.00364445035521778
70.4199986495078 0.00432462822275073
70.4399986490607 0.00472388948362053
70.4599986486137 0.00476885287282269
70.4799986481667 0.00201413849737218
70.4999986477196 0.00106082756963069
70.5199986472726 0.00052755065778462
70.5399986468256 0.000237802514082119
70.5599986463785 0.000525361201979407
70.5799986459315 0.00194891297788517
70.5999986454844 0.00280100729299163
70.6199986450374 0.00269355433152323
70.6399986445904 0.00259619848104303
70.6599986441433 0.000637802917261093
70.6799986436963 0
70.6999986432493 0.000989665701576735
70.7199986428022 0.00212206871698185
70.7399986423552 0.00323148429188184
70.7599986419082 0.00421278175382189
70.7799986414611 0.0026080721817001
70.7999986410141 0.00276322956716483
70.8199986405671 0.00402019081639487
70.83999864012 0.00293530949842098
70.859998639673 0.00294678020603695
70.879998639226 0.00103650983011191
70.8999986387789 0.000102599382557897
70.9199986383319 0.000909828113201984
70.9399986378849 0.000717578428914671
70.9599986374378 0.00141475728541497
70.9799986369908 0.000984959418166342
70.9999986365438 0
71.0199986360967 0.00054557294650532
71.0399986356497 0.00118438750981753
71.0599986352026 0.00234198111720308
71.0799986347556 0.0040916635080927
71.0999986343086 0.0047973229461888
71.1199986338615 0.00518560362959115
71.1399986334145 0.00454113458534849
71.1599986329675 0.00250175401816256
71.1799986325204 0.00320494616061801
71.1999986320734 0.00582003684126706
71.2199986316264 0.00745404310036241
71.2399986311793 0.00679221760437747
71.2599986307323 0.00475700580949912
71.2799986302853 0.00507052307344429
71.2999986298382 0.00360424970220254
71.3199986293912 0.00431588642514397
71.3399986289442 0.00360158144707209
71.3599986284971 0.00433272495175353
71.3799986280501 0.005338860529734
71.3999986276031 0.00456850756984808
71.419998627156 0.00543190608648994
71.439998626709 0.00482956289398045
71.459998626262 0.00771725452481064
71.4799986258149 0.0106285059690623
71.4999986253679 0.0128619136088766
71.5199986249208 0.0133300661995431
71.5399986244738 0.0134284435791154
71.5599986240268 0.0154094496426536
71.5799986235797 0.0203568319360358
71.5999986231327 0.0288199466019418
71.6199986226857 0.0380433980689809
71.6399986222386 0.0463046518395742
71.6599986217916 0.0550699821751961
71.6799986213446 0.0672371682226771
71.6999986208975 0.0803022903805766
71.7199986204505 0.0890071778852431
71.7399986200035 0.106123190816124
71.7599986195564 0.12269618564905
71.7799986191094 0.136571080952949
71.7999986186624 0.146358373248817
71.8199986182153 0.160613808615147
71.8399986177683 0.172813746101417
71.8599986173213 0.182177794014511
71.8799986168742 0.191522216189066
71.8999986164272 0.197342148250284
71.9199986159801 0.195219916451421
71.9399986155331 0.190392241831295
71.9599986150861 0.183852662292739
71.979998614639 0.176379105870217
71.999998614192 0.171006672864835
72.019998613745 0.161224183670473
72.0399986132979 0.155533326926456
72.0599986128509 0.150345696387868
72.0799986124039 0.143488726594506
72.0999986119568 0.130779808624045
72.1199986115098 0.119220183524664
72.1399986110628 0.110563499418514
72.1599986106157 0.095558145867566
72.1799986101687 0.0852110185729106
72.1999986097217 0.0748272106640237
72.2199986092746 0.0642824663247635
72.2399986088276 0.0521110358145295
72.2599986083806 0.0450963171257735
72.2799986079335 0.0410258812118649
72.2999986074865 0.0379410797090543
72.3199986070395 0.0332209771772783
72.3399986065924 0.0311502574798588
72.3599986061454 0.0293917907060089
72.3799986056983 0.0277270105969803
72.3999986052513 0.0257550878375873
72.4199986048043 0.0268501777902771
72.4399986043572 0.0291661020823486
72.4599986039102 0.0340869520910603
72.4799986034632 0.0405902856345068
72.4999986030161 0.0452691409537569
72.5199986025691 0.0535921885759507
72.5399986021221 0.0607285515149026
72.559998601675 0.066172607542626
72.579998601228 0.0741263251700663
72.599998600781 0.0784579679597441
72.6199986003339 0.0818732291565934
72.6399985998869 0.083933466258783
72.6599985994399 0.0835812292897099
72.6799985989928 0.0824947148385261
72.6999985985458 0.0802896716285795
72.7199985980988 0.0801804589433174
72.7399985976517 0.0793614782058762
72.7599985972047 0.0769720224511273
72.7799985967577 0.0710157970216814
72.7999985963106 0.0639350346852794
72.8199985958636 0.0592929487903099
72.8399985954165 0.0566230892813327
72.8599985949695 0.0513979429722108
72.8799985945225 0.0478275528164357
72.8999985940754 0.0438352691481745
72.9199985936284 0.0412831172283528
72.9399985931814 0.0367181364068444
72.9599985927343 0.0329072696615544
72.9799985922873 0.0288087629056706
72.9999985918403 0.0236381236465172
73.0199985913932 0.0198596224758301
73.0399985909462 0.0171806641660498
73.0599985904992 0.0148981682219777
73.0799985900521 0.0131046489995913
73.0999985896051 0.0108007034990126
73.1199985891581 0.00819652153957755
73.139998588711 0.00326284709533604
73.159998588264 0.00261655072852357
73.179998587817 0.0029026220885949
73.1999985873699 0.00215415955532094
73.2199985869229 0.00284436646986789
73.2399985864758 0.00287231818140767
73.2599985860288 0.00190799171910495
73.2799985855818 0.00290025138400543
73.2999985851347 0.00170196493835687
73.3199985846877 0.000580294387265846
73.3399985842407 0.00141271848922642
73.3599985837936 0.00205408992063021
73.3799985833466 0.00333578618773331
73.3999985828996 0.00235488624968287
73.4199985824525 0.00110317070543719
73.4399985820055 0.000236648275394248
73.4599985815585 0
73.4799985811114 0.00165986311606261
73.4999985806644 0.00294755491431092
73.5199985802174 0.003007780531362
73.5399985797703 0.00345718880017276
73.5599985793233 0.0029967719870803
73.5799985788763 0.00333271702242315
73.5999985784292 0.0039799851488771
73.6199985779822 0.00295010581209033
73.6399985775352 0.00242739850821764
73.6599985770881 0.00216275953217073
73.6799985766411 0.00233141461866029
73.699998576194 0.00415513580264928
73.719998575747 0.0031811501489062
73.7399985753 0.00256751041978047
73.7599985748529 0.00374319426368926
73.7799985744059 0.00261148305143132
73.7999985739589 0.00263568479946579
73.8199985735118 0.0010803516241867
73.8399985730648 0
73.8599985726178 0.00059481018159515
73.8799985721707 0.00187029356975957
73.8999985717237 0.00383434579310449
73.9199985712767 0.00460586413073354
73.9399985708296 0.00541747263660177
73.9599985703826 0.00447684374774125
73.9799985699356 0.00335773479472855
73.9999985694885 0.00319712821851217
74.0199985690415 0.00118226096392651
74.0399985685945 0.00104027902070748
74.0599985681474 0.00221237692315683
74.0799985677004 0.00169843037572199
74.0999985672534 0.0023499692945305
74.1199985668063 0.00264041143852399
74.1399985663593 0.00468605945688257
74.1599985659122 0.0057495461964385
74.1799985654652 0.00452130595411765
74.1999985650182 0.00206649360027118
74.2199985645711 0.000504304596172296
74.2399985641241 6.09107532426739E-05
74.2599985636771 0
74.27999856323 0.000419775281398235
74.299998562783 0.000623742096442968
74.319998562336 0.00327533399692252
74.3399985618889 0.00411265198839111
74.3599985614419 0.00387163859353345
74.3799985609949 0.00466255255054941
74.3999985605478 0.00495203655709119
74.4199985601008 0.00685327395259563
74.4399985596538 0.00698350643755304
74.4599985592067 0.00574428653017224
74.4799985587597 0.00287933015249101
74.4999985583127 0.000985027551854298
74.5199985578656 0.00104530041507037
74.5399985574186 0.00103230733309181
74.5599985569716 0.00250333885996522
74.5799985565245 0.00239967138703786
74.5999985560775 0.00264712701335961
74.6199985556304 0.00399476923075177
74.6399985551834 0.00412236405839973
74.6599985547364 0.00586055991854469
74.6799985542893 0.00641700636003511
74.6999985538423 0.00584754101409659
74.7199985533953 0.00517722469336137
74.7399985529482 0.00288928210765815
74.7599985525012 0.00232834842569826
74.7799985520542 0.00225622854606163
74.7999985516071 0.0031120418077375
74.8199985511601 0.00319820819109291
74.8399985507131 0.00190801599060215
74.859998550266 0.00104422358206883
74.879998549819 0.00081386968594177
74.899998549372 0.00174451501312797
74.9199985489249 0.00300942327237781
74.9399985484779 0.00260648636661488
74.9599985480309 0.002449867726371
74.9799985475838 0.00297268251608507
74.9999985471368 0.00349981673988711
75.0199985466897 0.00459081893471359
75.0399985462427 0.00520580659959809
75.0599985457957 0.0048651888417489
75.0799985453486 0.00364314960205344
75.0999985449016 0.00270930287765323
75.1199985444546 0.000930016008636174
75.1399985440075 0.00209312443404849
75.1599985435605 0.00381383836914084
75.1799985431135 0.00456589346429366
75.1999985426664 0.00500199236894136
75.2199985422194 0.00253053307553593
75.2399985417724 0.00205270618288312
75.2599985413253 0.000689575559187673
75.2799985408783 0.00013252234102594
75.2999985404313 0.000295270791907019
75.3199985399842 0.000615697454240172
75.3399985395372 0.00214595146488658
75.3599985390902 0.00217859117599872
75.3799985386431 0.00308318731969333
75.3999985381961 0.00283366675805127
75.4199985377491 0.00261712751734818
75.439998537302 0.000993700193744972
75.459998536855 0
75.4799985364079 0.000607724236002437
75.4999985359609 0.000192557352605711
75.5199985355139 0.0024026850797903
75.5399985350668 0.00300514846497035
75.5599985346198 0.00455604898926563
75.5799985341728 0.00748297447972287
75.5999985337257 0.00680590918164237
75.6199985332787 0.00820318097334036
75.6399985328317 0.00623248842252518
75.6599985323846 0.00470484920141769
75.6799985319376 0.0036357605176595
75.6999985314906 0.00333542878451965
75.7199985310435 0.00398616871579412
75.7399985305965 0.00409748669601455
75.7599985301495 0.00497525294027903
75.7799985297024 0.00503186594585114
75.7999985292554 0.00530116032907405
75.8199985288084 0.00478096346090928
75.8399985283613 0.00389232652569318
75.8599985279143 0.00328519843827152
75.8799985274673 0.00321442879148895
75.8999985270202 0.00376142560917968
75.9199985265732 0.00355867555261898
75.9399985261261 0.00353720317319842
75.9599985256791 0.0037370548449211
75.9799985252321 0.00346513186376684
75.999998524785 0.00190556187840711
76.019998524338 0.00278776380236526
76.039998523891 0.00220149809808432
76.0599985234439 0.00222576285440097
76.0799985229969 0.000728595295131126
76.0999985225499 0.00122225871830945
76.1199985221028 0.0014214236231018
76.1399985216558 0.00378933937499687
76.1599985212088 0.00402578119295827
76.1799985207617 0.00244986837147047
76.1999985203147 0.00218559557885824
76.2199985198677 0.00167565239286005
76.2399985194206 0.00200561026148409
76.2599985189736 0.00157401158890518
76.2799985185266 0.000955310046896606
76.2999985180795 0.00168809622561745
76.3199985176325 0.00148573726933448
76.3399985171855 0.00225564141550496
76.3599985167384 0.00356554385928883
76.3799985162914 0.0048151662231531
76.3999985158443 0.00607895073477928
76.4199985153973 0.0058870746695071
76.4399985149503 0.00620352696725764
76.4599985145032 0.00650932998597158
76.4799985140562 0.00630988040965973
76.4999985136092 0.00383799191452041
76.5199985131621 0.00182079554939193
76.5399985127151 3.88548277121953E-05
76.5599985122681 0.00071348783546956
76.579998511821 0.00191734659470789
76.599998511374 0.00263011879616206
76.619998510927 0.00294952029447684
76.6399985104799 0.00159272403022433
76.6599985100329 0.00145750517659177
76.6799985095859 0.00144584286209889
76.6999985091388 0.00190255790405726
76.7199985086918 0.00165928005557969
76.7399985082448 0.000488442756556719
76.7599985077977 0.0011247031356403
76.7799985073507 0
76.7999985069036 0.00245033489573533
76.8199985064566 0.00274459900745968
76.8399985060096 0.00285240000627494
76.8599985055625 0.00206816989647392
76.8799985051155 0.00171051044527872
76.8999985046685 0.00354863453441335
76.9199985042214 0.00588242696002041
76.9399985037744 0.00601263177880154
76.9599985033274 0.004783596467716
76.9799985028803 0.00425751060577378
76.9999985024333 0.00317241670650433
77.0199985019863 0.00375254156256107
77.0399985015392 0.00424892992415762
77.0599985010922 0.00420816925848758
77.0799985006452 0.00503203762773559
77.0999985001981 0.00488218473588117
77.1199984997511 0.00290335148232819
77.1399984993041 0.00153186580134178
77.159998498857 0
77.17999849841 0.000845912596885608
77.199998497963 0.00318374940487743
77.2199984975159 0.00532183126417526
77.2399984970689 0.00748291662687666
77.2599984966218 0.00772834057980415
77.2799984961748 0.00748701719308711
77.2999984957278 0.0079652252676899
77.3199984952807 0.00743635334833097
77.3399984948337 0.00624087906053927
77.3599984943867 0.0065682916099931
77.3799984939396 0.0064612102250555
77.3999984934926 0.0068720932873793
77.4199984930456 0.0062318087868225
77.4399984925985 0.00540800166916554
77.4599984921515 0.00484701138270145
77.4799984917045 0.00535816171511946
77.4999984912574 0.00632694069971424
77.5199984908104 0.00688389538314717
77.5399984903634 0.00742511849816563
77.5599984899163 0.00624877027985672
77.5799984894693 0.00557350647340882
77.5999984890223 0.00381651778952546
77.6199984885752 0.00430755015665311
77.6399984881282 0.00149373155279874
77.6599984876812 0.00182414546515517
77.6799984872341 0.00175667064229822
77.6999984867871 0.00222664701190126
77.71999848634 0.00453957921390771
77.739998485893 0.00433832400516367
77.759998485446 0.00508429000078146
77.7799984849989 0.00563765757872129
77.7999984845519 0.00558380093535359
77.8199984841049 0.00579182334343431
77.8399984836578 0.00477863805801919
77.8599984832108 0.00432436958446915
77.8799984827638 0.00460467678458026
77.8999984823167 0.0056907633670012
77.9199984818697 0.00473468364157693
77.9399984814227 0.0030089014068304
77.9599984809756 0.00125680181875731
77.9799984805286 5.39114327368917E-05
77.9999984800816 0
78.0199984796345 5.2801793518284E-05
78.0399984791875 0.000889031227555612
78.0599984787405 0.00174272888031839
78.0799984782934 0.00287468494091385
78.0999984778464 0.00387082991573036
78.1199984773993 0.00397344571852522
78.1399984769523 0.00284383094218379
78.1599984765053 0.00291344183467154
78.1799984760582 0.00413997101912693
78.1999984756112 0.00541963981538433
78.2199984751642 0.00625015590827854
78.2399984747171 0.00557959665859854
78.2599984742701 0.00520779584091099
78.2799984738231 0.00522845593044577
78.299998473376 0.00421561527381138
78.319998472929 0.00497792817932691
78.339998472482 0.00461677308784927
78.3599984720349 0.00530180675291853
78.3799984715879 0.00522889989190121
78.3999984711409 0.00388514261557613
78.4199984706938 0.00281000368920206
78.4399984702468 0.00093994154147977
78.4599984697998 0.000244965181452644
78.4799984693527 0
78.4999984689057 0.000475175119257536
78.5199984684587 0.000451709785416379
78.5399984680116 0.00148781246405268
78.5599984675646 0.00287697340607181
78.5799984671175 0.00447472287346717
78.5999984666705 0.00640435506077815
78.6199984662235 0.00646027558730814
78.6399984657764 0.00586501545383024
78.6599984653294 0.00485788333547467
78.6799984648824 0.00411338923437766
78.6999984644353 0.00413999255961717
78.7199984639883 0.00483501040281713
78.7399984635413 0.00343694765060475
78.7599984630942 9.7641175080862E-05
78.7799984626472 0.000848882345365745
78.7999984622002 0.000540674880789224
78.8199984617531 0.00331459983985351
78.8399984613061 0.00462590637315267
78.8599984608591 0.00400686491220525
78.879998460412 0.0031692890658166
78.899998459965 0.00133681641485831
78.919998459518 0.00200689651631684
78.9399984590709 0.00418843923143898
78.9599984586239 0.0069189169672478
78.9799984581769 0.00858382268435531
78.9999984577298 0.00799586762162257
79.0199984572828 0.00640041135877168
79.0399984568357 0.00474493727643822
79.0599984563887 0.0038065270231309
79.0799984559417 0.00292644993300702
79.0999984554946 0.00140846812408821
79.1199984550476 0
79.1399984546006 0
79.1599984541535 8.01121809249766E-05
79.1799984537065 0.00186267615194585
79.1999984532595 0.00130317105811262
79.2199984528124 0.00327312425334787
79.2399984523654 0.00387689536442157
79.2599984519184 0.00385988021067986
79.2799984514713 0.00275005371557447
79.2999984510243 0.00190182016962258
79.3199984505773 0.00198089590303455
79.3399984501302 0.00425115767184269
79.3599984496832 0.00416954342490972
79.3799984492362 0.00514308644674082
79.3999984487891 0.00508168628999919
79.4199984483421 0.0047432994595066
79.4399984478951 0.00490341814657773
79.459998447448 0.0035258841073975
79.479998447001 0.00307363676330176
79.4999984465539 0.00260806985208346
79.5199984461069 0.00218239045331211
79.5399984456599 0.00204778446100017
79.5599984452128 0.00330231645670077
79.5799984447658 0.00381843838158619
79.5999984443188 0.00489269828431163
79.6199984438717 0.00529005216234414
79.6399984434247 0.00326429055319998
79.6599984429777 0.00463530236653695
79.6799984425306 0.00268362949917511
79.6999984420836 0.00497279142895872
79.7199984416366 0.00408571331661368
79.7399984411895 0.00199800303414926
79.7599984407425 0.00159187099518037
79.7799984402955 0
79.7999984398484 0.00177411223268599
79.8199984394014 0.00150526740257276
79.8399984389544 0.00289415101075893
79.8599984385073 0.00339805275298426
79.8799984380603 0.0058407903591987
79.8999984376132 0.00469534432866983
79.9199984371662 0.00322065027185092
79.9399984367192 0.00254501616705416
79.9599984362721 0.00328530637763201
79.9799984358251 0.00460489024130215
79.9999984353781 0.00481084882165305
80.019998434931 0.00363380091344382
80.039998434484 0.00384009742177497
80.059998434037 0.00433599708866106
80.0799984335899 0.00618856213308606
80.0999984331429 0.00561672025636426
80.1199984326959 0.00533699685420692
80.1399984322488 0.00428561988402169
80.1599984318018 0.00332707921905889
80.1799984313548 0.0021766315502975
80.1999984309077 0.00194261730004996
80.2199984304607 0.00188306195558027
80.2399984300137 0.00132473105415038
80.2599984295666 0.00174692445893983
80.2799984291196 0.00262311063257474
80.2999984286726 0.00291493295299498
80.3199984282255 0.00357899828512976
80.3399984277785 0.0035456416738399
80.3599984273314 0.00357310572624212
80.3799984268844 0.00383209417133013
80.3999984264374 0.00444189179787144
80.4199984259903 0.00575442827047788
80.4399984255433 0.00518997880048365
80.4599984250963 0.00419186191383888
80.4799984246492 0.00308055191728592
80.4999984242022 0.00321749042306842
80.5199984237552 0.0042584089502497
80.5399984233081 0.00573361892435668
80.5599984228611 0.00263379500003212
80.5799984224141 0.00279553732198019
80.599998421967 0.00220380549255687
80.61999842152 0.00378804859318302
80.639998421073 0.00425417222027386
80.6599984206259 0.00282351321541266
80.6799984201789 0.00250691278928258
80.6999984197319 0.00298613776978485
80.7199984192848 0.00465565964332894
80.7399984188378 0.00479267863193027
80.7599984183908 0.00378122348823367
80.7799984179437 0.00346641559590614
80.7999984174967 0.00250270791464414
80.8199984170496 0.00193188632040387
80.8399984166026 0.00316484441237765
80.8599984161556 0.00459887289719998
80.8799984157085 0.00439546253313097
80.8999984152615 0.00322389400813856
80.9199984148145 0.000973525206947663
80.9399984143674 0.000333026287944529
80.9599984139204 0
80.9799984134734 0.00210439827557923
80.9999984130263 0.00189741990472075
81.0199984125793 0.00281920259163797
81.0399984121323 0.00273604707816241
81.0599984116852 0.00292283313775186
81.0799984112382 0.00322555031559272
81.0999984107912 0.00354873581261269
81.1199984103441 0.00266287296367101
81.1399984098971 0.00159672204301898
81.1599984094501 0.00165006961834458
81.179998409003 0.000293151514232773
81.199998408556 0.00209179875612504
81.219998408109 0.00228593672854288
81.2399984076619 0.00259825490114164
81.2599984072149 0.00232512044234782
81.2799984067678 0.00223137220663329
81.2999984063208 0.00203770282858055
81.3199984058738 0.0015195577694628
81.3399984054267 0.00208577228140609
81.3599984049797 0.00190618972022505
81.3799984045327 0.00158689395585375
81.3999984040856 0.00259403606683428
81.4199984036386 0.00212200158173106
81.4399984031916 0.00230964754730723
81.4599984027445 0.00241774126448643
81.4799984022975 0.00277966740606938
81.4999984018505 0.00237118770352172
81.5199984014034 0.00334375962551207
81.5399984009564 0.00179679163965112
81.5599984005094 0.000950182287707255
81.5799984000623 0.000639720773324269
81.5999983996153 0.00107736518696645
81.6199983991683 0.0019663201604392
81.6399983987212 0.00306953007418483
81.6599983982742 0.00251870720593365
81.6799983978271 0.00289856723994061
81.6999983973801 0.00226475103263069
81.7199983969331 0.00213016354590778
81.739998396486 0.00300498477626236
81.759998396039 0.00320305495400041
81.779998395592 0.00322729820352176
81.7999983951449 0.00238289125975072
81.8199983946979 0.00248214513622692
81.8399983942509 0.00280521851164096
81.8599983938038 0.00249204815102783
81.8799983933568 0.00191558031674716
81.8999983929098 0.00183482055536874
81.9199983924627 0.00278839219986991
81.9399983920157 0.00374168577352538
81.9599983915687 0.00397493545424247
81.9799983911216 0.00275068873500212
81.9999983906746 0.00163721534541862
82.0199983902276 0
82.0399983897805 0.000262112019710437
82.0599983893335 0.000922204336749409
82.0799983888865 0.00229927306266885
82.0999983884394 0.00263978133732065
82.1199983879924 0.00223771913695194
82.1399983875453 0.00210591640108708
82.1599983870983 0.00207674897404571
82.1799983866513 0.00327184116663921
82.1999983862042 0.00349169019286699
82.2199983857572 0.00440284986793494
82.2399983853102 0.00376664523329613
82.2599983848631 0.00273168163563023
82.2799983844161 0.00248670616305165
82.2999983839691 0.00273723213394013
82.319998383522 0.00410098619217587
82.339998383075 0.00529759301605274
82.359998382628 0.00523185699425278
82.3799983821809 0.00571964157714423
82.3999983817339 0.00506589000838963
82.4199983812869 0.00391134029839544
82.4399983808398 0.00301010246557396
82.4599983803928 0.00216293407701298
82.4799983799458 0.00301244774893363
82.4999983794987 0.00330460244536585
82.5199983790517 0.00295575298147483
82.5399983786047 0.00255929935878646
82.5599983781576 0.00270291158564222
82.5799983777106 0.00319319643160386
82.5999983772635 0.00266114646818424
82.6199983768165 0.00163109580818651
82.6399983763695 0.0020801225715244
82.6599983759224 0.00189874685402312
82.6799983754754 0.00330315676857734
82.6999983750284 0.00315475053524933
82.7199983745813 0.00315714016372334
82.7399983741343 0.00338238369588983
82.7599983736873 0.00101978437093539
82.7799983732402 0.00145490397296851
82.7999983727932 0.000428283324336205
82.8199983723462 0.000564084463205772
82.8399983718991 0
82.8599983714521 0.000217918344533663
82.8799983710051 0.000649928709977821
82.899998370558 0.0015193061220181
82.919998370111 0.00163544780126607
82.939998369664 0.000491769898132703
82.9599983692169 0
82.9799983687699 0.000153929252223746
82.9999983683228 0.00167940517496531
83.0199983678758 0.00316938065544194
83.0399983674288 0.00438480530531741
83.0599983669817 0.00521023684859076
83.0799983665347 0.00432598076621902
83.0999983660877 0.00366860786152657
83.1199983656406 0.00370866104222826
83.1399983651936 0.00515595215473928
83.1599983647466 0.00581469376925008
83.1799983642995 0.00522193263614719
83.1999983638525 0.00305260489104058
83.2199983634055 0.00263299541933672
83.2399983629584 0.00296827091059049
83.2599983625114 0.00382259565364056
83.2799983620644 0.00319903126093405
83.2999983616173 0.0024152139044477
83.3199983611703 0.000934813043206542
83.3399983607233 0.0018846605266267
83.3599983602762 0.00208757844867179
83.3799983598292 0.00339706860606422
83.3999983593822 0.00275681144415718
83.4199983589351 0.00252976555314029
83.4399983584881 0.00156717061425745
83.459998358041 0.000690775996812026
83.479998357594 0.00136269953171632
83.499998357147 0.00254371039545347
83.5199983566999 0.00397934443854837
83.5399983562529 0.00481898377541143
83.5599983558059 0.00368094903007625
83.5799983553588 0.00238080165604424
83.5999983549118 0.00124592612520869
83.6199983544648 0.00103665120725343
83.6399983540177 0.000901711312782327
83.6599983535707 0.000834041304567976
83.6799983531237 0.000597523342797168
83.6999983526766 0
83.7199983522296 1.56124619178008E-05
83.7399983517826 0.00180584601782551
83.7599983513355 0.00196767678898983
83.7799983508885 0.00366489547823057
83.7999983504415 0.00250432187416266
83.8199983499944 0.00298539537523374
83.8399983495474 0.00221484691940161
83.8599983491004 0.000890209796257722
83.8799983486533 0.00061552446956753
83.8999983482063 0
83.9199983477592 0
83.9399983473122 0.000118403628613199
83.9599983468652 0.000532700692626627
83.9799983464181 0.0012953552003716
83.9999983459711 0.00128201692194901
84.0199983455241 0.00158249718243213
84.039998345077 0.00152642254203211
84.05999834463 0.00232386663076403
84.079998344183 0.00426679684059564
84.0999983437359 0.00436525742837308
84.1199983432889 0.00362035211317183
84.1399983428419 0.000805592145805729
84.1599983423948 0.000335750513640487
84.1799983419478 0.000178785666993475
84.1999983415008 0.00217483604122849
84.2199983410537 0.00298895420923165
84.2399983406067 0.00254372565836869
84.2599983401597 0.00230113708933339
84.2799983397126 0.000330264245483075
84.2999983392656 0.000187771911567096
84.3199983388186 0
84.3399983383715 0.000272964655114408
84.3599983379245 0.0015964175484855
84.3799983374774 0.0021966198190293
84.3999983370304 0.00359285412564064
84.4199983365834 0.00168517126737148
84.4399983361363 0.000816516660990176
84.4599983356893 0.00119858613652401
84.4799983352423 0.000843393924065336
84.4999983347952 0.00141789915040454
84.5199983343482 0
84.5399983339012 0.00076143113292166
84.5599983334541 0.0016443723788457
84.5799983330071 0.0015741519924718
84.5999983325601 0.00144579331974725
84.619998332113 0.00182357353276067
84.639998331666 0.00213944447223064
84.659998331219 0.00368913959000044
84.6799983307719 0.00378948030228912
84.6999983303249 0.00300775182892498
84.7199983298779 0.0019805556179671
84.7399983294308 0.00133070457631652
84.7599983289838 0.00278629630173124
84.7799983285367 0.00383667189426819
84.7999983280897 0.00375016049745155
84.8199983276427 0.00193568669090169
84.8399983271956 0.00051382081636462
84.8599983267486 0
84.8799983263016 0.000710149203882265
84.8999983258545 0.00217777418594837
84.9199983254075 0.00183203124960408
84.9399983249605 0.00159286150228145
84.9599983245134 9.49331352545005E-05
84.9799983240664 0.000351260941919194
84.9999983236194 0.0014930674882444
85.0199983231723 0.00264346116122349
85.0399983227253 0.00309819718826331
85.0599983222783 0.00325782672954045
85.0799983218312 0.00280663590260861
85.0999983213842 0.00263903213875238
85.1199983209372 0.0024303807270241
85.1399983204901 0.00215191646585515
85.1599983200431 0.00300651671781473
85.1799983195961 0.00357205836863481
85.199998319149 0.00358539883256103
85.219998318702 0.00173783071340401
85.2399983182549 6.20194227950108E-05
85.2599983178079 0
85.2799983173609 0.000992472564325379
85.2999983169138 0.00172943599523385
85.3199983164668 0.00158678197821126
85.3399983160198 0.000642278680117556
85.3599983155727 0.000370652301056498
85.3799983151257 0.000871561807092539
85.3999983146787 0.00238886966821673
85.4199983142316 0.0023024311993196
85.4399983137846 0.00260217528172848
85.4599983133376 0.00151296035838566
85.4799983128905 0.00148691356806474
85.4999983124435 0.000182291600473165
85.5199983119965 0.000816267078291598
85.5399983115494 0.000838452619012706
85.5599983111024 0.00119980456724099
85.5799983106554 0.00210324494929277
85.5999983102083 0.00277875328024373
85.6199983097613 0.0019175943484036
85.6399983093143 0.0012623735220687
85.6599983088672 0
85.6799983084202 0.000797281105212107
85.6999983079731 0.00295872187863288
85.7199983075261 0.00415103094859891
85.7399983070791 0.00383397963036695
85.759998306632 0.00313362682031967
85.779998306185 0.00238776793497111
85.799998305738 0.00129545912285036
85.8199983052909 0.00146461912327625
85.8399983048439 0
85.8599983043969 0.00171967566358518
85.8799983039498 0.00233541775909159
85.8999983035028 0.00437646594106025
85.9199983030558 0.00543710124713968
85.9399983026087 0.00510237600861853
85.9599983021617 0.00324763704505655
85.9799983017147 0.00104942043967516
85.9999983012676 0
86.0199983008206 0.000488833727396235
86.0399983003736 0.00156509118143212
86.0599982999265 0.00199656554066603
86.0799982994795 0.00129859157021432
86.0999982990325 0.00208670850296679
86.1199982985854 0.00159737877305636
86.1399982981384 0.000819081835795113
86.1599982976913 0.000114309298849057
86.1799982972443 0.00118641091146544
86.1999982967973 0.00257620933854089
86.2199982963502 0.00350122672439304
86.2399982959032 0.00281000862032196
86.2599982954562 0.00137534186613068
86.2799982950091 0.000385075506619023
86.2999982945621 0.000934409126747922
86.3199982941151 0.00277775172182784
86.339998293668 0.0049296954625741
86.359998293221 0.00727526696285799
86.379998292774 0.00787256676411217
86.3999982923269 0.00736414088430135
86.4199982918799 0.00687027054290793
86.4399982914329 0.00823506384463774
86.4599982909858 0.0101670868193573
86.4799982905388 0.0112066256901603
86.4999982900918 0.0116485009246777
86.5199982896447 0.0129943045232351
86.5399982891977 0.0138797179560677
86.5599982887506 0.0150213003153792
86.5799982883036 0.0176493073639056
86.5999982878566 0.0182737758880443
86.6199982874095 0.0198984303038922
86.6399982869625 0.0218374834105216
86.6599982865155 0.0247116420840515
86.6799982860684 0.0308583700212796
86.6999982856214 0.0347134623704196
86.7199982851744 0.0453056717763282
86.7399982847273 0.0506692783802001
86.7599982842803 0.0555710881487304
86.7799982838333 0.0639280719706928
86.7999982833862 0.071682798625079
86.8199982829392 0.0760317994076653
86.8399982824922 0.0827911048207711
86.8599982820451 0.0936010028994712
86.8799982815981 0.0965992633428623
86.8999982811511 0.100220833482691
86.919998280704 0.106164684113635
86.939998280257 0.112653452412207
86.95999827981 0.115723620235708
86.9799982793629 0.117402889915681
86.9999982789159 0.120094091576027
87.0199982784688 0.118016814450144
87.0399982780218 0.118698966227445
87.0599982775748 0.11904053317502
87.0799982771277 0.117719229958599
87.0999982766807 0.115195617694719
87.1199982762337 0.107575033526325
87.1399982757866 0.100362006134852
87.1599982753396 0.0972456020893133
87.1799982748926 0.0949287944375991
87.1999982744455 0.0882632359608788
87.2199982739985 0.085161514778659
87.2399982735515 0.0786762088633519
87.2599982731044 0.0706370695475584
87.2799982726574 0.0638897894658611
87.2999982722104 0.05932224735412
87.3199982717633 0.0555705776778707
87.3399982713163 0.0493366488122557
87.3599982708693 0.0437929457909459
87.3799982704222 0.0392474179979949
87.3999982699752 0.0345481460684736
87.4199982695282 0.0286990330734674
87.4399982690811 0.0268109468311732
87.4599982686341 0.0227761755495985
87.479998268187 0.0162161025778443
87.49999826774 0.0142097252100186
87.519998267293 0.0129963956723786
87.5399982668459 0.0102451511480503
87.5599982663989 0.00791577646267652
87.5799982659519 0.00608120385960442
87.5999982655048 0.00699246235342139
87.6199982650578 0.00864618420222478
87.6399982646108 0.0103823393589158
87.6599982641637 0.0111858448283976
87.6799982637167 0.0114393067991264
87.6999982632697 0.0104992096842492
87.7199982628226 0.00960331148445768
87.7399982623756 0.010907440675704
87.7599982619286 0.0125419028661018
87.7799982614815 0.0165257457927727
87.7999982610345 0.0165270329373653
87.8199982605875 0.0194220263288918
87.8399982601404 0.0197150585097716
87.8599982596934 0.0207886612818642
87.8799982592463 0.0244973576681392
87.8999982587993 0.0268673060014212
87.9199982583523 0.0270819703320034
87.9399982579052 0.0263704699607278
87.9599982574582 0.0277400737932343
87.9799982570112 0.0297801226752666
87.9999982565641 0.0304303860338063
88.0199982561171 0.0293625455908586
88.0399982556701 0.0288756319682701
88.059998255223 0.0278442697362515
88.079998254776 0.0301874324996408
88.099998254329 0.0291267926344351
88.1199982538819 0.0284869417772919
88.1399982534349 0.0261527415564258
88.1599982529879 0.024859337858576
88.1799982525408 0.0233628532728536
88.1999982520938 0.0235857442227004
88.2199982516468 0.0223824749211697
88.2399982511997 0.019623933760392
88.2599982507527 0.017895428497427
88.2799982503057 0.0178344029926467
88.2999982498586 0.0153610464677511
88.3199982494116 0.0132801468764349
88.3399982489645 0.0110449468385304
88.3599982485175 0.00881469407030547
88.3799982480705 0.00804787449298414
88.3999982476234 0.00662441447019352
88.4199982471764 0.00625189965460282
88.4399982467294 0.00546828374087358
88.4599982462823 0.00614386511462585
88.4799982458353 0.00655151574699005
88.4999982453883 0.00523122383783595
88.5199982449412 0.00353928115809858
88.5399982444942 0.00345147042007862
88.5599982440472 0.00278783121397581
88.5799982436001 0.00139629222275324
88.5999982431531 0.000608393395192204
88.6199982427061 0
88.639998242259 0.000639747226012136
88.659998241812 0.00253853536870707
88.679998241365 0.00282180725085903
88.6999982409179 0.00313951878092548
88.7199982404709 0.00315053270864192
88.7399982400239 0.00552584840204018
88.7599982395768 0.00658558238104823
88.7799982391298 0.0122327879293575
88.7999982386827 0.0123741813937086
88.8199982382357 0.0111165863774139
88.8399982377887 0.0094668127508753
88.8599982373416 0.00817715060401793
88.8799982368946 0.00847230054668475
88.8999982364476 0.00876342527317098
88.9199982360005 0.010066799871469
88.9399982355535 0.0102607135642961
88.9599982351065 0.0105353598458132
88.9799982346594 0.0108078962070685
88.9999982342124 0.0128169424524444
89.0199982337654 0.0140550742273876
89.0399982333183 0.0141711248067394
89.0599982328713 0.0159824309087412
89.0799982324243 0.0166271669082912
89.0999982319772 0.0166477350728456
89.1199982315302 0.0199518159138789
89.1399982310832 0.0202756844685209
89.1599982306361 0.0198385567656208
89.1799982301891 0.0195231855415882
89.1999982297421 0.0195138206743527
89.219998229295 0.0227067631155541
89.239998228848 0.0227805508697498
89.2599982284009 0.0203343616153658
89.2799982279539 0.0161520043784845
89.2999982275069 0.0160877440542271
89.3199982270598 0.0159981438928175
89.3399982266128 0.0126953964932343
89.3599982261658 0.011706529303496
89.3799982257187 0.011822648865554
89.3999982252717 0.0135849812485407
89.4199982248247 0.0160906432406847
89.4399982243776 0.0161879955394141
89.4599982239306 0.0146312912142889
89.4799982234836 0.0127358140406385
89.4999982230365 0.0129045928245136
89.5199982225895 0.0131345618208783
89.5399982221425 0.00965920021165825
89.5599982216954 0.00788133525973169
89.5799982212484 0.00799759871456972
89.5999982208014 0.00783495622609503
89.6199982203543 0.00867770510163995
89.6399982199073 0.00880356515677659
89.6599982194602 0.00887890837280787
89.6799982190132 0.00787183529752428
89.6999982185662 0.00809612671553279
89.7199982181191 0.00823448818815337
89.7399982176721 0.00734755051372586
89.7599982172251 0.00623924127276582
89.779998216778 0.00638663906202412
89.799998216331 0.00545164837546849
89.819998215884 0.00143816131692986
89.8399982154369 0.00159564049093096
89.8599982149899 0.00175620726969469
89.8799982145429 0.000229525584749757
89.8999982140958 0
89.9199982136488 2.52859839513092E-05
89.9399982132018 0.000453499450747505
89.9599982127547 0.00141673224049686
89.9799982123077 0.00145123335502021
89.9999982118607 0.00148580210563758
90.0199982114136 0.000515714784514072
90.0399982109666 0.000500827742866319
90.0599982105196 0.000547007730775713
90.0799982100725 0.00167343854289964
90.0999982096255 0.00280735180892763
90.1199982091784 0.00286287408398459
90.1399982087314 0.00308123633273118
90.1599982082844 0.00360143261314064
90.1799982078373 0.0036652044235243
90.1999982073903 0.00373132474107537
90.2199982069433 0.0023663058325887
90.2399982064962 0.00211600115392568
90.2599982060492 0.00219134852297777
90.2799982056022 0.00317842054360644
90.2999982051551 0.00511157730670322
90.3199982047081 0.00519548018159185
90.3399982042611 0.00533142594281862
90.359998203814 0.00411458874402938
90.379998203367 0.00361421138053254
90.39999820292 0.00370989644352481
90.4199982024729 0.00253942396357462
90.4399982020259 0.00140730914352216
90.4599982015789 0.00151187555107574
90.4799982011318 0.00144109312514935
90.4999982006848 0
90.5199982002378 3.15427958013509E-05
90.5399981997907 8.98441876271139E-05
90.5599981993437 0.000872759330150567
90.5799981988966 0.00252794879669527
90.5999981984496 0.00255361093753181
90.6199981980026 0.00349819797103382
90.6399981975555 0.00352200458892287
90.6599981971085 0.00354078065895615
90.6799981966615 0.00317503532877769
90.6999981962144 0.00165458122045779
90.7199981957674 0.00170283402664376
90.7399981953204 0.0016533233786324
90.7599981948733 0.00182354732457028
90.7799981944263 0.00231814380518208
90.7999981939793 0.00224019404681666
90.8199981935322 0.00348141834442645
90.8399981930852 0.00550823989162512
90.8599981926382 0.00561165142522906
90.8799981921911 0.00531862857695215
90.8999981917441 0.00287537619985227
90.9199981912971 0.00211829162389562
90.93999819085 0.00224569635049619
90.959998190403 0.00310166065527858
90.979998189956 0.00107123833183205
90.9999981895089 0.000278685355244106
91.0199981890619 0
91.0399981886148 0.000454351620129058
91.0599981881678 0.000650754290048419
91.0799981877208 0.000783086024640473
91.0999981872737 0.0017166989776833
91.1199981868267 0.00107199294216601
91.1399981863797 0.00213815487258686
91.1599981859326 0.00135852793148251
91.1799981854856 0.00232734769802572
91.1999981850386 0.0020748485090695
91.2199981845915 0.00222262638308717
91.2399981841445 0.00260915273273742
91.2599981836975 0.00569793123665998
91.2799981832504 0.00556205085868135
91.2999981828034 0.00430037790256332
91.3199981823564 0.00343572362217147
91.3399981819093 0.0021969429916167
91.3599981814623 0.0032640952849367
91.3799981810153 0.00313170021267224
91.3999981805682 0.00301889925813019
91.4199981801212 0.00253167790384435
91.4399981796741 0.00265681091228621
91.4599981792271 0.00568104637483561
91.4799981787801 0.00807562640142698
91.499998178333 0.00997853177107242
91.519998177886 0.011414430859423
91.539998177439 0.0145141539544119
91.5599981769919 0.0156057767828663
91.5799981765449 0.0170345831709783
91.5999981760979 0.0178629761618592
91.6199981756508 0.0177923364851841
91.6399981752038 0.0191187622142767
91.6599981747568 0.0229146521706499
91.6799981743097 0.0292730531784409
91.6999981738627 0.0296613616559035
91.7199981734157 0.0303696319243265
91.7399981729686 0.0359231757716333
91.7599981725216 0.041129721329436
91.7799981720746 0.0459438419111297
91.7999981716275 0.0496703963601999
91.8199981711805 0.0520204452006335
91.8399981707335 0.053138215778215
91.8599981702864 0.0546502234814332
91.8799981698394 0.0573956142885798
91.8999981693923 0.057105098229257
91.9199981689453 0.0577798158979471
91.9399981684983 0.0577406965040414
91.9599981680512 0.0585368647652524
91.9799981676042 0.059398220723796
91.9999981671572 0.0587435962049285
92.0199981667101 0.0561078921918246
92.0399981662631 0.0547240646171016
92.0599981658161 0.0546052265026099
92.079998165369 0.0552585269089168
92.099998164922 0.0542565468093296
92.119998164475 0.0523116570763458
92.1399981640279 0.0507067086112513
92.1599981635809 0.0448801023183836
92.1799981631339 0.0414549235376068
92.1999981626868 0.0382533933891195
92.2199981622398 0.0357309708318654
92.2399981617928 0.031645106605387
92.2599981613457 0.0304134426672854
92.2799981608987 0.0292045040775785
92.2999981604517 0.0236419906602814
92.3199981600046 0.0213131842782889
92.3399981595576 0.0197963084779472
92.3599981591105 0.0191463823200267
92.3799981586635 0.0179359460877306
92.3999981582165 0.0160775001625288
92.4199981577694 0.0143048571944658
92.4399981573224 0.00868251322388606
92.4599981568754 0.00756040346451421
92.4799981564283 0.00827288104541933
92.4999981559813 0.00730184141337872
92.5199981555343 0.00656103076641081
92.5399981550872 0.00613205978414204
92.5599981546402 0.00326001767962582
92.5799981541932 0.00293978163232583
92.5999981537461 0.00239110888126592
92.6199981532991 0.00289299192039343
92.6399981528521 0.00350591849690078
92.659998152405 0.00309329558685197
92.679998151958 0.00273763493315677
92.699998151511 0.00400881161719539
92.7199981510639 0.00529718631223645
92.7399981506169 0.00716254994743851
92.7599981501698 0.00803564335608402
92.7799981497228 0.0101266862393042
92.7999981492758 0.012228223597811
92.8199981488287 0.0136946497085414
92.8399981483817 0.0177695380781686
92.8599981479347 0.0213194804781362
92.8799981474876 0.0217862376073984
92.8999981470406 0.0203806500090666
92.9199981465936 0.02132704190952
92.9399981461465 0.0240596539678365
92.9599981456995 0.0248210332192336
92.9799981452525 0.0262773590028022
92.9999981448054 0.0278333239683835
93.0199981443584 0.029287440574779
93.0399981439114 0.0292923815896276
93.0599981434643 0.0260009037039084
93.0799981430173 0.0233283088763414
93.0999981425703 0.0221041109746226
93.1199981421232 0.0215333668250256
93.1399981416762 0.0215598016955966
93.1599981412292 0.0226359976277579
93.1799981407821 0.0209671891490976
93.1999981403351 0.0192673187873866
93.219998139888 0.0175912387103902
93.239998139441 0.016481192239845
93.259998138994 0.0180491785695785
93.2799981385469 0.0175013709605972
93.2999981380999 0.0169900851884545
93.3199981376529 0.0156286505047577
93.3399981372058 0.0132009643094091
93.3599981367588 0.0118188747978027
93.3799981363118 0.0109181485079226
93.3999981358647 0.00989352808757565
93.4199981354177 0.00935641811465285
93.4399981349707 0.0102540595775677
93.4599981345236 0.00924266766720765
93.4799981340766 0.00806504643401829
93.4999981336296 0.00642438858887604
93.5199981331825 0.00374162308685906
93.5399981327355 0.00299004418608501
93.5599981322885 0.00294553540222976
93.5799981318414 0.00424379219275179
93.5999981313944 0.00653714066467626
93.6199981309474 0.00733439276868676
93.6399981305003 0.00697051866113502
93.6599981300533 0.00649075731373123
93.6799981296062 0.00289462680305418
93.6999981291592 0.00171390705413235
93.7199981287122 0
93.7399981282651 0.000376256245005716
93.7599981278181 0.00221919612087676
93.7799981273711 0.0039039374063912
93.799998126924 0.00546285734459105
93.819998126477 0.00632403744792746
93.83999812603 0.00544155925173979
93.8599981255829 0.00390128825361715
93.8799981251359 0.00270963695966307
93.8999981246889 0.00405595947169435
93.9199981242418 0.00516782123720042
93.9399981237948 0.0051301916178044
93.9599981233478 0.00411556645548625
93.9799981229007 0.0027848539724445
93.9999981224537 0.00295425935234409
94.0199981220067 0.00399263695894436
94.0399981215596 0.00472951051457606
94.0599981211126 0.00446590032360117
94.0799981206656 0.00370464309027382
94.0999981202185 0.00355974167816012
94.1199981197715 0.00424033289120495
94.1399981193244 0.00400250005892696
94.1599981188774 0.00122233052899257
94.1799981184304 0
94.1999981179833 6.56174654510705E-05
94.2199981175363 0.00276235092845651
94.2399981170893 0.00340253746965395
94.2599981166422 0.00265420607947102
94.2799981161952 0.00196532047250735
94.2999981157482 0.000640695782175592
94.3199981153011 0.00143831044780682
94.3399981148541 0
94.3599981144071 0.00244652095492381
94.37999811396 0.00273622010731246
94.399998113513 0.00284076347533412
94.419998113066 0.00152121288633046
94.4399981126189 0
94.4599981121719 0.00242596238545503
94.4799981117249 0.00235262262678149
94.4999981112778 0.00353899533045522
94.5199981108308 0.00296398331324867
94.5399981103837 0.0039549403705313
94.5599981099367 0.00489862705502732
94.5799981094897 0.00627954568225798
94.5999981090426 0.00558472071841996
94.6199981085956 0.00554563037777718
94.6399981081486 0.00503139573500616
94.6599981077015 0.00394280684569975
94.6799981072545 0.0035562574412931
94.6999981068075 0.00323639379762441
94.7199981063604 0.00416142092796883
94.7399981059134 0.00436262125725312
94.7599981054664 0.00459029010662394
94.7799981050193 0.00497484641249281
94.7999981045723 0.00459383677138683
94.8199981041253 0.00486680540327673
94.8399981036782 0.00515716278103235
94.8599981032312 0.00399425171496661
94.8799981027842 0.00414393037844989
94.8999981023371 0.00377395199108665
94.9199981018901 0.00414220105528779
94.9399981014431 0.00349265321039658
94.959998100996 0.00226792857487208
94.979998100549 0.00108567034609182
94.9999981001019 0.00103261424945861
95.0199980996549 0.000332446503234198
95.0399980992079 0.00112619376325149
95.0599980987608 0
95.0799980983138 0.00107878820359915
95.0999980978668 0.00066053431225388
95.1199980974197 0.00131723040538112
95.1399980969727 0.00208272095395864
95.1599980965257 0.00266295240345155
95.1799980960786 0.0022920765940698
95.1999980956316 0.0014961045159562
95.2199980951846 0.0020514413446377
95.2399980947375 0.00354699384509842
95.2599980942905 0.00497642898409456
95.2799980938435 0.00474649076492201
95.2999980933964 0.00339058115367574
95.3199980929494 0.00355476490865652
95.3399980925024 0.00292392212757149
95.3599980920553 0.00404224130987132
95.3799980916083 0.0044464730900673
95.3999980911613 0.00605110673741606
95.4199980907142 0.00596617926083889
95.4399980902672 0.00593379534961597
95.4599980898201 0.00411540602557755
95.4799980893731 0.00247500420228768
95.4999980889261 0.00132245853336167
95.519998088479 0.00112934507369048
95.539998088032 0.00233740576663347
95.559998087585 0.00235708900442291
95.5799980871379 0.00235480602795438
95.5999980866909 0.00257739159217174
95.6199980862439 0.00195213693140929
95.6399980857968 0.00190712562441257
95.6599980853498 0.000961770347674883
95.6799980849028 0.00240176522351069
95.6999980844557 0.00285796962692
95.7199980840087 0.00492101997020546
95.7399980835617 0.0040735676459859
95.7599980831146 0.00345925301350405
95.7799980826676 0.00319384021384268
95.7999980822206 0.00311089718421698
95.8199980817735 0.00358994259248378
95.8399980813265 0.0041237170697466
95.8599980808795 0.00416150151378174
95.8799980804324 0.00460768912069515
95.8999980799854 0.00477162497690241
95.9199980795383 0.00628895590247193
95.9399980790913 0.00519642998878347
95.9599980786443 0.00345482149858323
95.9799980781972 0.00232644157256741
95.9999980777502 0.000867255952211439
96.0199980773032 0.00246191041744287
96.0399980768561 0
96.0599980764091 0.00146128650863556
96.0799980759621 0.00185804209303189
96.099998075515 0.00194038326040129
96.119998075068 0.00286496198446813
96.139998074621 0.00304411318420823
96.1599980741739 0.00407154187798302
96.1799980737269 0.00467533660364445
96.1999980732799 0.00459713109430614
96.2199980728328 0.0033644035680467
96.2399980723858 0.00369358405314575
96.2599980719388 0.00267115380290937
96.2799980714917 0.00201255038854523
96.2999980710447 0.00162457996112551
96.3199980705976 0
96.3399980701506 4.60994278140003E-05
96.3599980697036 0.000167364370496005
96.3799980692565 6.34390757368597E-05
96.3999980688095 0.000775998157489209
96.4199980683625 0.00156386977890001
96.4399980679154 0.00148365149067931
96.4599980674684 0.00089566926506629
96.4799980670214 0
96.4999980665743 0.000128795661170536
96.5199980661273 0
96.5399980656803 0.00105442581431632
96.5599980652332 0.00234029257481576
96.5799980647862 0.00443396924919036
96.5999980643392 0.00645224215844438
96.6199980638921 0.00620584462090666
96.6399980634451 0.00474266205451543
96.6599980629981 0.00382185402424262
96.679998062551 0.00227698942097773
96.699998062104 0.00161772674030585
96.719998061657 0.00178030490688928
96.7399980612099 0.00203810753812914
96.7599980607629 0.003668203884768
96.7799980603158 0.00433308653993537
96.7999980598688 0.00307643871463995
96.8199980594218 0.00354011215194405
96.8399980589747 0.00281605981154415
96.8599980585277 0.00343730822974599
96.8799980580807 0.0027121950949956
96.8999980576336 0.00167086748294609
96.9199980571866 0.00111690726717326
96.9399980567396 0.00183554603794814
96.9599980562925 0.00299884746383965
96.9799980558455 0.00378092163955401
96.9999980553985 0.00373047001035285
97.0199980549514 0.00183815149525269
97.0399980545044 0.00110426523009746
97.0599980540574 0.00159246102822128
97.0799980536103 0.0016461311028098
97.0999980531633 0.00129573342734323
97.1199980527163 0.0021787307767341
97.1399980522692 0.00213595681492283
97.1599980518222 0.00220841461019759
97.1799980513752 0.00108980876766092
97.1999980509281 0
97.2199980504811 0.000480157090434821
97.239998050034 0.00212701955550938
97.259998049587 0.00169721257069975
97.27999804914 0.00163832934813363
97.2999980486929 0.00018869103318659
97.3199980482459 0.000700983395257614
97.3399980477989 0.000356657754994917
97.3599980473518 0.000740116832531945
97.3799980469048 0.000650609164296531
97.3999980464578 0.00129675005332822
97.4199980460107 0.00128726377585178
97.4399980455637 0.000625595480335223
97.4599980451167 0
97.4799980446696 0.00040041955162725
97.4999980442226 0.00082758577834996
97.5199980437756 0.000976895103507985
97.5399980433285 0.00280778267216155
97.5599980428815 0.0021337573127917
97.5799980424345 0.00177230674207321
97.5999980419874 0.000897509265568454
97.6199980415404 0.00123838039256492
97.6399980410933 0.00362212927782742
97.6599980406463 0.00497980415565977
97.6799980401993 0.0052326275538838
97.6999980397522 0.00406321268635654
97.7199980393052 0.00110357239716371
97.7399980388582 0.00108574725052441
97.7599980384111 0.00122216311415516
97.7799980379641 0.00329805857193859
97.7999980375171 0.00418806010143408
97.81999803707 0.0031864129457142
97.839998036623 0.0046267999597492
97.859998036176 0.00565439707737699
97.8799980357289 0.00772572326654394
97.8999980352819 0.00634655254839871
97.9199980348349 0.00574470595514755
97.9399980343878 0.00363634012843269
97.9599980339408 0.00300498543070123
97.9799980334938 0.00233758987525887
97.9999980330467 0.00253336900140204
98.0199980325997 0.00168917431695341
98.0399980321527 0.00379024389716935
98.0599980317056 0.0060938620654243
98.0799980312586 0.00740046945104154
98.0999980308115 0.00770329894001762
98.1199980303645 0.0062398362590269
98.1399980299175 0.0055590939101039
98.1599980294704 0.0055780465967195
98.1799980290234 0.00423362259112098
98.1999980285764 0.00185940922190131
98.2199980281293 0.000363831979121911
98.2399980276823 0
98.2599980272353 0
98.2799980267882 0.00176446296906105
98.2999980263412 0.00253656829141988
98.3199980258942 0.00360385576708463
98.3399980254471 0.00602332237735819
98.3599980250001 0.0054627674361037
98.3799980245531 0.00533017790214275
98.399998024106 0.00504572376474333
98.419998023659 0.00441679857477826
98.439998023212 0.0053217791340562
98.4599980227649 0.00531477692329003
98.4799980223179 0.00510229771793144
98.4999980218709 0.00509504533598374
98.5199980214238 0.00466858165056503
98.5399980209768 0.00328779602909677
98.5599980205297 0.00241662225733539
98.5799980200827 0.00162675327885389
98.5999980196357 0.00333081424751171
98.6199980191886 0.00405854724526892
98.6399980187416 0.00328678243671698
98.6599980182946 0.0015741424999768
98.6799980178475 0
98.6999980174005 0.00169961810962502
98.7199980169535 0.00389343033417505
98.7399980165064 0.00558476356650281
98.7599980160594 0.00678162469722318
98.7799980156124 0.00618509341281889
98.7999980151653 0.00504476122279106
98.8199980147183 0.00545067294347475
98.8399980142713 0.00528588616916928
98.8599980138242 0.00607395919862139
98.8799980133772 0.00715679317522301
98.8999980129302 0.00836333071575473
98.9199980124831 0.00904086519713916
98.9399980120361 0.00901031247732717
98.9599980115891 0.00729870222957718
98.979998011142 0.00671348474838385
98.999998010695 0.00557893505053185
99.0199980102479 0.0049747793551984
99.0399980098009 0.00364753993004303
99.0599980093539 0.00331300800049908
99.0799980089068 0.00331876701942707
99.0999980084598 0.00387290474902384
99.1199980080128 0.00260933931571357
99.1399980075657 0.00335477633422199
99.1599980071187 0.00343588788172806
99.1799980066717 0.00449420574356097
99.1999980062246 0.0028734896154096
99.2199980057776 0.00201616601984678
99.2399980053306 0.00100612348760371
99.2599980048835 0.00055711571893674
99.2799980044365 0.00170565159191798
99.2999980039895 0.00291135237704507
99.3199980035424 0.00385565906349443
99.3399980030954 0.0045813677862148
99.3599980026484 0.00314812483376005
99.3799980022013 0.00191487144326194
99.3999980017543 0.00276902445432007
99.4199980013072 0.00363036586970138
99.4399980008602 0.00553956894532626
99.4599980004132 0.0063982005045183
99.4799979999661 0.00470182739221767
99.4999979995191 0.00545737884706166
99.5199979990721 0.00487736911058675
99.539997998625 0.00400780406759921
99.559997998178 0.00408036204502373
99.579997997731 0.00168942834890073
99.5999979972839 0.00195268162150317
99.6199979968369 0.00111582794422142
99.6399979963899 0.00024162210704369
99.6599979959428 0.00218279803992195
99.6799979954958 0.00310897053472634
99.6999979950488 0.00403685178017755
99.7199979946017 0.00281126100412999
99.7399979941547 0
99.7599979937077 0
99.7799979932606 0.00113243505637043
99.7999979928136 0.0038015812539313
99.8199979923666 0.00592358471211826
99.8399979919195 0.00517424972806058
99.8599979914725 0.00401438585045417
99.8799979910254 0.00258756874763399
99.8999979905784 0.00130312735713055
99.9199979901314 0.00224804281653744
99.9399979896843 0.00473912271379615
99.9599979892373 0.00612464382299522
99.9799979887903 0.00707054897199515
99.9999979883432 0.0043464531751901
100.019997987896 0.00418658504357246
100.039997987449 0.0051137269028869
100.059997987002 0.00555172531583684
100.079997986555 0.00640578807534018
100.099997986108 0.00430894813910972
100.119997985661 0.00348564099552844
100.139997985214 0.00274369030258585
100.159997984767 0.00187022403193111
100.17999798432 0.00201849669253639
100.199997983873 0.000515144598793781
100.219997983426 0.00123918240168392
100.239997982979 0.00113856618641187
100.259997982532 0.0016116805240531
100.279997982085 0.000985550192337877
100.299997981638 0.00194970365653721
100.319997981191 0.00202995608566765
100.339997980744 0.0042225097896555
100.359997980297 0.00506390575360822
100.37999797985 0.00473308506842748
100.399997979403 0.00480177453312452
100.419997978956 0.00462864009084509
100.439997978508 0.0040832508842487
100.459997978061 0.00488798643883787
100.479997977614 0.00393001007578975
100.499997977167 0.00402384517411235
100.51999797672 0.00353591518173247
100.539997976273 0.00159444653780826
100.559997975826 0.00154495258615073
100.579997975379 0.00225189331821498
100.599997974932 0.00325659112423945
100.619997974485 0.00357454416554005
100.639997974038 0.0026299755472295
100.659997973591 0.00268398746886223
100.679997973144 0.00331469030743208
100.699997972697 0.00305207855070147
100.71999797225 0.00382926593259783
100.739997971803 0.00342604301352562
100.759997971356 0.00453462444141371
100.779997970909 0.00491178146285429
100.799997970462 0.00411095210554717
100.819997970015 0.00372580959870986
100.839997969568 0.00266272792000351
100.859997969121 0.00284036866381897
100.879997968674 0.00343077165686729
100.899997968227 0.00414248210712573
100.91999796778 0.00499382248239827
100.939997967333 0.00438959367456111
100.959997966886 0.00423791917680884
100.979997966439 0.00477000540622521
100.999997965991 0.00465841718723241
101.019997965544 0.0049203038092795
101.039997965097 0.00396876710443841
101.05999796465 0.00339806442744548
101.079997964203 0.00415396254516676
101.099997963756 0.00274065698881154
101.119997963309 0.00187167305363741
101.139997962862 0
101.159997962415 0.000648378847535859
101.179997961968 0.00236776185206009
101.199997961521 0.00357432247167205
101.219997961074 0.00374897974959482
101.239997960627 0.0027868851420255
101.25999796018 0.00285896696825932
101.279997959733 0.00433652640246013
101.299997959286 0.0059880321424937
101.319997958839 0.00612294546409654
101.339997958392 0.00528549651049782
101.359997957945 0.00392335590039056
101.379997957498 0.00347307107207839
101.399997957051 0.00290972029043356
101.419997956604 0.00378405349314934
101.439997956157 0.00409164992293201
101.45999795571 0.00406701412054291
101.479997955263 0.00374227696315894
101.499997954816 0.00181080926987192
101.519997954369 0.00277243190885606
101.539997953922 0.00297587560317451
101.559997953475 0.00257865953439672
101.579997953027 0.00359207488853746
101.59999795258 0.00302034056182683
101.619997952133 0.00304410837794441
101.639997951686 0.00330648956583307
101.659997951239 0.00222318869371996
101.679997950792 0.000809229152057139
101.699997950345 0.00124891056878447
101.719997949898 0.000861494176913821
101.739997949451 0.00184668144459503
101.759997949004 0.00264813946574084
101.779997948557 0.00256579181924938
101.79999794811 0.00279613817069885
101.819997947663 0.00343566254540867
101.839997947216 0.00325748280353712
101.859997946769 0.00294543508730628
101.879997946322 0.001861614593758
101.899997945875 0.000889854890193692
101.919997945428 0
101.939997944981 0.000687410968578633
101.959997944534 0.00149461941003307
101.979997944087 0.00301696049002293
101.99999794364 0.00367011096127445
102.019997943193 0.00311169379691179
102.039997942746 0.00227815359735815
102.059997942299 0.00122503394425821
102.079997941852 0.00126098660279957
102.099997941405 0.00213890661031537
102.119997940958 0.00312506476326357
102.139997940511 0.00395618734567124
102.159997940063 0.00343945428536433
102.179997939616 0.00318027297929514
102.199997939169 0.00234084848778676
102.219997938722 0.00345217681557958
102.239997938275 0.00370644209302434
102.259997937828 0.00484927363072896
102.279997937381 0.00326457286581705
102.299997936934 0.00324504247315435
102.319997936487 0.0013805537003503
102.33999793604 0.00219000884919322
102.359997935593 0.00136885186779309
102.379997935146 0.000844446628677949
102.399997934699 0.000547095433890463
102.419997934252 0.000755994386844525
102.439997933805 0.00199262452468003
102.459997933358 0.0022796772561901
102.479997932911 0.000965077767531977
102.499997932464 0
102.519997932017 0.000601733589757146
102.53999793157 0.00237471045444294
102.559997931123 0.00280529543551854
102.579997930676 0.00273296035000058
102.599997930229 0.00141884204761031
102.619997929782 0.00143838570351864
102.639997929335 0.00185052139686782
102.659997928888 0.00169251490524572
102.679997928441 0.00302319013205408
102.699997927994 0.00291166748439734
102.719997927547 0.00323401905115289
102.739997927099 0.00415925976304583
102.759997926652 0.00380658094876063
102.779997926205 0.00371702096253518
102.799997925758 0.00152658806700375
102.819997925311 0
102.839997924864 6.3880556841707E-05
102.859997924417 0.00164620144442871
102.87999792397 0.00316685942433733
102.899997923523 0.0031498607043516
102.919997923076 0.00219238422047614
102.939997922629 0.00159626296653625
102.959997922182 0.00220900346566425
102.979997921735 0.00403600589867676
102.999997921288 0.00371380797639943
103.019997920841 0.00267191584176638
103.039997920394 0.0016771273552411
103.059997919947 0.000883242368559002
103.0799979195 0.000720729599930962
103.099997919053 0.00120124771787503
103.119997918606 0.00134300490822292
103.139997918159 0.000681351175806574
103.159997917712 0.00014832832462177
103.179997917265 0.000789123669019912
103.199997916818 0.00151296823596835
103.219997916371 0.00276020922013873
103.239997915924 0.00262799615257758
103.259997915477 0.0031665341050521
103.27999791503 0.00316022608379803
103.299997914582 0.00265873467884223
103.319997914135 0.00148336913879107
103.339997913688 0.00207788413664868
103.359997913241 0.00307563258786105
103.379997912794 0.0028302467835862
103.399997912347 0.00202100112389941
103.4199979119 0.00102055974250839
103.439997911453 0.0017164745828742
103.459997911006 0.00194602289846569
103.479997910559 0.000443976894635642
103.499997910112 0.000245643501926053
103.519997909665 0
103.539997909218 0.00199096139830646
103.559997908771 0.00342743676500267
103.579997908324 0.00376538669172273
103.599997907877 0.00231397745094793
103.61999790743 0.00249537793331343
103.639997906983 0.00194514340615325
103.659997906536 0.00242317253203449
103.679997906089 0.00315657982944063
103.699997905642 0.00350589090643445
103.719997905195 0.00392451432217933
103.739997904748 0.00352413026644376
103.759997904301 0.00280924834717856
103.779997903854 0.00261150833107687
103.799997903407 0.00209143840112209
103.81999790296 0.00413460272560849
103.839997902513 0.00475258431489169
103.859997902066 0.00451928053072706
103.879997901618 0.00266609345237893
103.899997901171 0.000663799478823952
103.919997900724 0.00171156665637762
103.939997900277 0.00276389963388435
103.95999789983 0.00328631164071425
103.979997899383 0.00246111437069463
103.999997898936 0.00154264386305075
104.019997898489 0.000644601938156145
104.039997898042 0.000814941565879815
104.059997897595 0.000921023497055883
104.079997897148 0.00022615419047544
104.099997896701 0
104.119997896254 0.000861040372404649
104.139997895807 0.00202224584641845
104.15999789536 0.00364938091280473
104.179997894913 0.0036431819035032
104.199997894466 0.00347940021850775
104.219997894019 0.00332169829144265
104.239997893572 0.00222419014615231
104.259997893125 0.00203028055253417
104.279997892678 8.52461842230923E-05
104.299997892231 0
104.319997891784 0.000357360212598253
104.339997891337 0.00047851524940086
104.35999789089 0.00162211255227184
104.379997890443 0.00148008146157374
104.399997889996 0.00211625664451237
104.419997889549 0.00202725796141894
104.439997889102 0.00327092385223487
104.459997888654 0.00270186952844698
104.479997888207 0.00296858764421988
104.49999788776 0.00175180981398432
104.519997887313 0.00134406180602036
104.539997886866 0.000493403687822677
104.559997886419 0
104.579997885972 0.000336327020912033
104.599997885525 0.000997249100505151
104.619997885078 0.00179994289868128
104.639997884631 0.00238297379680844
104.659997884184 0.00279134330169204
104.679997883737 0.00307501600022579
104.69999788329 0.00381960752732792
104.719997882843 0.00143652885050737
104.739997882396 0.000551303060126684
104.759997881949 0.000275904395535244
104.779997881502 0.00185947931821985
104.799997881055 0.00449351466366025
104.819997880608 0.00418219451897395
104.839997880161 0.00258861165632689
104.859997879714 0.000329999987869124
104.879997879267 0
104.89999787882 0.000362666564049881
104.919997878373 0.000243000505811608
104.939997877926 0.000577438478422371
104.959997877479 0.00143903193451893
104.979997877032 0.00296595238797657
104.999997876585 0.00377772050301039
105.019997876137 0.00378389219163822
105.03999787569 0.00443764061441303
105.059997875243 0.00600889931295064
105.079997874796 0.00594843326120936
105.099997874349 0.00587667817391088
105.119997873902 0.00308433671193371
105.139997873455 0.00207803262024243
105.159997873008 0.000770999337964658
105.179997872561 0.00212801560630116
105.199997872114 0.00302943392235276
105.219997871667 0.00391775916893195
105.23999787122 0.00475004818629957
105.259997870773 0.00313784351723109
105.279997870326 0.00292006972863121
105.299997869879 0.00105632567965112
105.319997869432 0.000145874561513992
105.339997868985 0.000294411303978503
105.359997868538 0.000406307168641359
105.379997868091 0.00252079202534508
105.399997867644 0.00266403215420034
105.419997867197 0.00320912290865156
105.43999786675 0.00398679107117961
105.459997866303 0.0039465166985472
105.479997865856 0.00369664068990388
105.499997865409 0.00243621967061589
105.519997864962 0.00164452568836184
105.539997864515 0.00364844857595628
105.559997864068 0.00521639536032587
105.579997863621 0.0057235345239332
105.599997863173 0.00481813905795865
105.619997862726 0.00262779071772248
105.639997862279 0
105.659997861832 0.00138410639914827
105.679997861385 0.00339598489580614
105.699997860938 0.00570041499411384
105.719997860491 0.00498490432346591
105.739997860044 0.00257885501271773
105.759997859597 0
105.77999785915 0.000409919439507724
105.799997858703 0.00264419408860594
105.819997858256 0.00456575901351783
105.839997857809 0.00482601144248432
105.859997857362 0.00534476532636196
105.879997856915 0.00629264094764179
105.899997856468 0.00699813635192725
105.919997856021 0.00436232261084309
105.939997855574 0.00130231461798469
105.959997855127 0
105.97999785468 0.000650379465284387
105.999997854233 0.00219095438445249
106.019997853786 0.00333876259421491
106.039997853339 0.00348517709312718
106.059997852892 0.00303857711804637
106.079997852445 0.003382203686632
106.099997851998 0.0033734675476837
106.119997851551 0.00300093255669058
106.139997851104 0.00325800151262317
106.159997850657 0.00282137977589406
106.179997850209 0.00222633692480119
106.199997849762 0.00251648273743092
106.219997849315 0.00231332072584785
106.239997848868 0.00337816814316477
106.259997848421 0.00329092938671037
106.279997847974 0.00408722228485381
106.299997847527 0.00294291121620633
106.31999784708 0.00142652022353322
106.339997846633 0.00109117548303281
106.359997846186 0.000359213573074259
106.379997845739 0.0011239005357311
106.399997845292 0.000210426756186044
106.419997844845 0.000422952352542139
106.439997844398 0.00223348253313268
106.459997843951 0.00282605943383214
106.479997843504 0.00284682124586363
106.499997843057 0.00263146132860217
106.51999784261 0.00226595342167177
106.539997842163 0.00301441667332683
106.559997841716 0.00243927542540492
106.579997841269 0.00131642320716223
106.599997840822 0.00332103075809051
106.619997840375 0.00297340863905202
106.639997839928 0.00240490768521112
106.659997839481 0.000366727142020719
106.679997839034 0
106.699997838587 0.000478820842879826
106.71999783814 0.00114863491999818
106.739997837692 0.00108649212250904
106.759997837245 0.00241401183390647
106.779997836798 0.00242178147942241
106.799997836351 0.00185191464929733
106.819997835904 0.00171401071130873
106.839997835457 0.00380549143873135
106.85999783501 0.00398053589599798
106.879997834563 0.00326379958415639
106.899997834116 0.00303450616780822
106.919997833669 0.00219359765465407
106.939997833222 0.00234372373341465
106.959997832775 0.00206294010375628
106.979997832328 0.00128146562121895
106.999997831881 0.00206742648743227
107.019997831434 0.0022901513601823
107.039997830987 0.00152652276078051
107.05999783054 0.000958842528419566
107.079997830093 0.000340116962436243
107.099997829646 0.000780422967127409
107.119997829199 0.00020305127201576
107.139997828752 0.00136782806042042
107.159997828305 0.0010901129247791
107.179997827858 0.00194600669135524
107.199997827411 0.00335501575103832
107.219997826964 0.00350253629828636
107.239997826517 0.00371181528897093
107.25999782607 0.00434208196986735
107.279997825623 0.00560865613340522
107.299997825176 0.00652897905232013
107.319997824728 0.00407958127852249
107.339997824281 0.00148232035977231
107.359997823834 0.000674839982999921
107.379997823387 0.00171230226012345
107.39999782294 0.00281294157122917
107.419997822493 0.00357292850067785
107.439997822046 0.00324761824764754
107.459997821599 0.00290769699352453
107.479997821152 0.00338507073908196
107.499997820705 0.00363348326000545
107.519997820258 0.0025804165254926
107.539997819811 0.00206229361471616
107.559997819364 0.00134283821898067
107.579997818917 0.00138683098683552
107.59999781847 0.00312445803100248
107.619997818023 0.00188561198682699
107.639997817576 0
107.659997817129 0.000674553637030686
107.679997816682 0.000401802791523381
107.699997816235 0.00225589278055571
107.719997815788 0.00322601815623137
107.739997815341 0.00302912838144098
107.759997814894 0.0030404575832292
107.779997814447 0.00261896972796569
107.799997814 0.00300812499402566
107.819997813553 0.00446079807369024
107.839997813106 0.00429301565458146
107.859997812659 0.00458577059431448
107.879997812212 0.00250456798423861
107.899997811764 0.0027723368252083
107.919997811317 0.00394144718863473
107.93999781087 0.00475155488709925
107.959997810423 0.00393182531570278
107.979997809976 0.00394946161470411
107.999997809529 0.00171019593894942
108.019997809082 0.00153772935223064
108.039997808635 0.00131157495930443
108.059997808188 0.00192810714473297
108.079997807741 0.00326883982198875
108.099997807294 0.00381234059132202
108.119997806847 0.00375693794775839
108.1399978064 0.00318730227602283
108.159997805953 0.00267261819729046
108.179997805506 0.0037334240416394
108.199997805059 0.00345316122549217
108.219997804612 0.00337598741282989
108.239997804165 0.00247776764983584
108.259997803718 0.00140711173366985
108.279997803271 0.00188074866950973
108.299997802824 0.00186478519004184
108.319997802377 0.00324522351796312
108.33999780193 0.00399416263958135
108.359997801483 0.00326901540177967
108.379997801036 0.00244299334732338
108.399997800589 0.00339453288266593
108.419997800142 0.00580197555545543
108.439997799695 0.00905091271370418
108.459997799248 0.00993600126989792
108.4799977988 0.00892562246996764
108.499997798353 0.00681208496234068
108.519997797906 0.00617390554821537
108.539997797459 0.00510889735701674
108.559997797012 0.00431592882237924
108.579997796565 0.00306642058206938
108.599997796118 0.00186381333407505
108.619997795671 0.000129095638119144
108.639997795224 0
108.659997794777 0.00173982009086065
108.67999779433 0.00409081039883948
108.699997793883 0.00629781186377615
108.719997793436 0.00660484383508679
108.739997792989 0.00584782569295935
108.759997792542 0.00595829760869922
108.779997792095 0.0047891095426335
108.799997791648 0.00389242604935815
108.819997791201 0.00234418042634837
108.839997790754 0.00185744195359275
108.859997790307 0.00253863273751625
108.87999778986 0.00293388025640054
108.899997789413 0.00271999223170152
108.919997788966 0.00242465653090167
108.939997788519 0.00271124900849318
108.959997788072 0.00364032400992489
108.979997787625 0.00284816000555402
108.999997787178 0.00366286975656022
109.019997786731 0.00384939829315585
109.039997786283 0.00435031359960404
109.059997785836 0.00513844390517317
109.079997785389 0.00382898750418493
109.099997784942 0.00208641602292108
109.119997784495 0.00167050096737321
109.139997784048 0.00045221210988021
109.159997783601 0.00110353428193417
109.179997783154 0.0020645702196903
109.199997782707 0.00501416818975015
109.21999778226 0.00518935281725614
109.239997781813 0.00472343791700726
109.259997781366 0.00224803992246501
109.279997780919 0.000403362468527263
109.299997780472 0.00207281998263339
109.319997780025 0.00237051244418403
109.339997779578 0.00426095633394294
109.359997779131 0.00491257737085339
109.379997778684 0.00454609950180462
109.399997778237 0.00264767505783096
109.41999777779 0.0010101322809165
109.439997777343 0
109.459997776896 0.00144986192981718
109.479997776449 0.00297024021220989
109.499997776002 0.00479619967160033
109.519997775555 0.00728683445090232
109.539997775108 0.0086615789703836
109.559997774661 0.0075620751647569
109.579997774214 0.00587979298946657
109.599997773767 0.00384670974833542
109.619997773319 0.00318247507413528
109.639997772872 0.00520467745512704
109.659997772425 0.00397183847995408
109.679997771978 0.00244807726508169
109.699997771531 0.00188342242073933
109.719997771084 0.00198398331175449
109.739997770637 0.0033386061447922
109.75999777019 0.00197072730723244
109.779997769743 0.00088623287695605
109.799997769296 0.00024852700079328
109.819997768849 0.00286566396697248
109.839997768402 0.00445031743958665
109.859997767955 0.00507734290518776
109.879997767508 0.00550299614939995
109.899997767061 0.00579818285764803
109.919997766614 0.00569823456527138
109.939997766167 0.00444287415994496
109.95999776572 0.00418698439059047
109.979997765273 0.00502001196080083
109.999997764826 0.0075027888941967
110.019997764379 0.0114433643927434
110.039997763932 0.0103930483599036
110.059997763485 0.00911495922168233
110.079997763038 0.00901643416680041
110.099997762591 0.00851861768073139
110.119997762144 0.00972484641559525
110.139997761697 0.00903737606546343
110.15999776125 0.0113690280821589
110.179997760803 0.01374381407762
110.199997760355 0.0148686073098018
110.219997759908 0.0143519165245335
110.239997759461 0.0146294100313446
110.259997759014 0.0143912002620794
110.279997758567 0.0161687441640645
110.29999775812 0.0179362626489616
110.319997757673 0.0187546646701195
110.339997757226 0.0165172041897371
110.359997756779 0.0160941528905537
110.379997756332 0.0133545274199082
110.399997755885 0.0139129025280651
110.419997755438 0.0146964362528457
110.439997754991 0.0156350255847083
110.459997754544 0.0188173046967282
110.479997754097 0.0189854048221207
110.49999775365 0.0216791882757459
110.519997753203 0.0218276349312611
110.539997752756 0.0213371635890201
110.559997752309 0.0199475960009355
110.579997751862 0.0175861350275215
110.599997751415 0.0160322256811887
110.619997750968 0.0160280491041083
110.639997750521 0.0162931862645012
110.659997750074 0.0178335807785989
110.679997749627 0.0178574146634097
110.69999774918 0.0165882291786993
110.719997748733 0.0175683760471849
110.739997748286 0.0180741375793524
110.759997747838 0.0195370425024154
110.779997747391 0.0195661816214274
110.799997746944 0.0169592736202673
110.819997746497 0.0172984921642994
110.83999774605 0.0179530233369996
110.859997745603 0.0173569498054008
110.879997745156 0.0167752331300701
110.899997744709 0.016350511199598
110.919997744262 0.0150615816086909
110.939997743815 0.0177515283747843
110.959997743368 0.0188719855870303
110.979997742921 0.0175667603387313
110.999997742474 0.0174764884381963
111.019997742027 0.0144524958741947
111.03999774158 0.014143872459959
111.059997741133 0.0131392615874162
111.079997740686 0.0142176543200023
111.099997740239 0.0147923680201847
111.119997739792 0.0142302583093012
111.139997739345 0.0144592493435409
111.159997738898 0.013528791043558
111.179997738451 0.0135655373985087
111.199997738004 0.012700978162116
111.219997737557 0.011377212905608
111.23999773711 0.011598761727353
111.259997736663 0.0115517122356885
111.279997736216 0.00868103583310054
111.299997735769 0.00789798040879001
111.319997735322 0.00495351362429665
111.339997734874 0.00562243546232714
111.359997734427 0.00632272134860171
111.37999773398 0.00653488104111595
111.399997733533 0.00703073111142341
111.419997733086 0.0060691483600612
111.439997732639 0.00607624051153699
111.459997732192 0.00523812696333203
111.479997731745 0.00507523478352089
111.499997731298 0.00772679056766425
111.519997730851 0.0084774947094389
111.539997730404 0.00918848237374148
111.559997729957 0.00955373536700917
111.57999772951 0.00749113629066202
111.599997729063 0.00650805291457718
111.619997728616 0.00330543172872454
111.639997728169 0.00289526836654727
111.659997727722 0.00400577454882989
111.679997727275 0.0056156207137031
111.699997726828 0.00637108206360018
111.719997726381 0.00482276437244689
111.739997725934 0.00460279985256419
111.759997725487 0.00383517601971951
111.77999772504 0.00587358397498708
111.799997724593 0.00735517734385516
111.819997724146 0.00901394361665984
111.839997723699 0.00994115832644151
111.859997723252 0.0104512161061754
111.879997722805 0.0110915578026226
111.899997722358 0.0132763632177241
111.91999772191 0.0146562159365831
111.939997721463 0.0144099626363441
111.959997721016 0.0129859812441514
111.979997720569 0.0126069607528232
111.999997720122 0.0128152328579162
112.019997719675 0.0152092987648746
112.039997719228 0.0176563612324876
112.059997718781 0.0193877587617317
112.079997718334 0.0205103187706164
112.099997717887 0.0220700471439479
112.11999771744 0.0246500203587771
112.139997716993 0.0272865902548053
112.159997716546 0.0275511218705864
112.179997716099 0.0303981837511439
112.199997715652 0.0286491037417334
112.219997715205 0.0297656124814947
112.239997714758 0.0295390657392673
112.259997714311 0.0301327544925293
112.279997713864 0.0291205710167729
112.299997713417 0.0275859926501534
112.31999771297 0.02537794148638
112.339997712523 0.0262523525586152
112.359997712076 0.02542272652553
112.379997711629 0.024674047657856
112.399997711182 0.0233285634607812
112.419997710735 0.0244687400597939
112.439997710288 0.024909384710957
112.459997709841 0.0247000646368655
112.479997709394 0.0237120973830926
112.499997708946 0.0220296685499188
112.519997708499 0.0200414560522816
112.539997708052 0.0200022400237462
112.559997707605 0.0184997022346373
112.579997707158 0.018332423808307
112.599997706711 0.0192004662249596
112.619997706264 0.0183923347209028
112.639997705817 0.016978941975173
112.65999770537 0.0151096731221494
112.679997704923 0.013561772729703
112.699997704476 0.0167683004902167
112.719997704029 0.0167416935883421
112.739997703582 0.0162238689984649
112.759997703135 0.0137757798608438
112.779997702688 0.011785180297895
112.799997702241 0.00989575374315114
112.819997701794 0.00694624277066831
112.839997701347 0.00641098622983208
112.8599977009 0.00546551868688588
112.879997700453 0.00408525123903844
112.899997700006 0.00361368847409896
112.919997699559 0.00247249145112913
112.939997699112 0.00206797215895951
112.959997698665 0.0033349301098175
112.979997698218 0.00502195386571483
112.999997697771 0.00602851121280462
113.019997697324 0.0037931918829391
113.039997696877 0.00212481612376841
113.059997696429 0
113.079997695982 0.000665236948819689
113.099997695535 0.00149852729092535
113.119997695088 0.0031819547919827
113.139997694641 0.00455196526040236
113.159997694194 0.00423291131026921
113.179997693747 0.00243071904199627
113.1999976933 0.00099149927635378
113.219997692853 9.96846788487576E-05
113.239997692406 0
113.259997691959 1.0581769187501E-05
113.279997691512 0
113.299997691065 0.000199586598328708
113.319997690618 0.00181733864667558
113.339997690171 0.00392992456646801
113.359997689724 0.00628570149475029
113.379997689277 0.00594400672959776
113.39999768883 0.00527793959809783
113.419997688383 0.00408248396408106
113.439997687936 0.00447389876665472
113.459997687489 0.00417072483325208
113.479997687042 0.00463466673591496
113.499997686595 0.00698637126928041
113.519997686148 0.00841048853659955
113.539997685701 0.00989326083218393
113.559997685254 0.0111088653258333
113.579997684807 0.010517570991852
113.59999768436 0.0113955828931061
113.619997683913 0.0119761716747372
113.639997683465 0.0117468168645367
113.659997683018 0.0124923914712327
113.679997682571 0.0124119133374357
113.699997682124 0.0139273893880929
113.719997681677 0.0146571690164132
113.73999768123 0.0141377108736212
113.759997680783 0.0149356307001752
113.779997680336 0.0149146026598935
113.799997679889 0.0144906512787364
113.819997679442 0.014578763485008
113.839997678995 0.0115905727702243
113.859997678548 0.0101153029960797
113.879997678101 0.0100873493168914
113.899997677654 0.0085838668458796
113.919997677207 0.00880706346624341
113.93999767676 0.00848976127830425
113.959997676313 0.0100776262773421
113.979997675866 0.00958631048412918
113.999997675419 0.0103042895710695
114.019997674972 0.00949340563004139
114.039997674525 0.01081650713364
114.059997674078 0.0106676879132455
114.079997673631 0.0105640053876812
114.099997673184 0.00961613441504028
114.119997672737 0.00961455084065975
114.13999767229 0.00958773869113054
114.159997671843 0.00825053440494955
114.179997671396 0.00723516746921807
114.199997670949 0.00576161176597543
114.219997670501 0.00678367480814076
114.239997670054 0.00695238618250606
114.259997669607 0.00700498381936917
114.27999766916 0.00597478369519087
114.299997668713 0.00493652908084519
114.319997668266 0.00472079083306225
114.339997667819 0.00436744541287114
114.359997667372 0.00312736177651978
114.379997666925 0.00392733858555809
114.399997666478 0.00282325304869577
114.419997666031 0.00316665049979515
114.439997665584 0.00324783528176187
114.459997665137 0.00344056030648155
114.47999766469 0.00144392336626169
114.499997664243 0.000894765440360532
114.519997663796 0
114.539997663349 0.00016964567562535
114.559997662902 0.00161923363003473
114.579997662455 0.00225183272360004
114.599997662008 0.00220375480527963
114.619997661561 0.00227160403156762
114.639997661114 0.00126220667606428
114.659997660667 0.00248360860287484
114.67999766022 0.00387956082925189
114.699997659773 0.0048446589782118
114.719997659326 0.0052391818151151
114.739997658879 0.00414695031876221
114.759997658432 0.00344380213309438
114.779997657984 0.00206264722362678
114.799997657537 0.00197789342218717
114.81999765709 0.00179952067618361
114.839997656643 0.00178605817186488
114.859997656196 0.00155025453212525
114.879997655749 0.00321134892831078
114.899997655302 0.00332743141143666
114.919997654855 0.00250902043700827
114.939997654408 0.000816217355174134
114.959997653961 0
114.979997653514 0.00186167041394821
114.999997653067 0.00511893995940263
115.01999765262 0.00457160537657726
115.039997652173 0.0050068971571103
115.059997651726 0.00308169806391069
115.079997651279 0.00370026237452562
115.099997650832 0.00356955267440433
115.119997650385 0.00422670520037337
115.139997649938 0.00592473769586131
115.159997649491 0.00747579316878235
115.179997649044 0.00731655304868162
115.199997648597 0.00576392331090086
115.21999764815 0.00350511769419948
115.239997647703 0.00187954793411211
115.259997647256 0.00171892134926264
115.279997646809 0.0010507255355271
115.299997646362 0.00306757600193872
115.319997645915 0.00517922972685034
115.339997645468 0.00488349961716302
115.35999764502 0.00408386795106481
115.379997644573 0.00103840487956688
115.399997644126 0.000121145602152449
115.419997643679 0.000816366890366953
115.439997643232 0.00298305607560074
115.459997642785 0.00390970249958968
115.479997642338 0.00569440952664243
115.499997641891 0.00641479225889115
115.519997641444 0.00558086077985229
115.539997640997 0.00398650922150419
115.55999764055 0.00256666027900676
115.579997640103 0.00190280891950276
115.599997639656 0.00349900285468245
115.619997639209 0.00512082289763583
115.639997638762 0.00457033187769843
115.659997638315 0.00267370977610195
115.679997637868 0.000768707345613302
115.699997637421 0
115.719997636974 0.00255780190574597
115.739997636527 0.00312946586973561
115.75999763608 0.00334234174548453
115.779997635633 0.00444397064271362
115.799997635186 0.00339811977206535
115.819997634739 0.00240237662362151
115.839997634292 0.00145558089363049
115.859997633845 0
115.879997633398 0.00212579108492363
115.899997632951 0.00266338470482636
115.919997632504 0.00296140349968214
115.939997632056 0.00418409704860272
115.959997631609 0.00485714843671178
115.979997631162 0.00676831951118748
115.999997630715 0.00679418780829485
116.019997630268 0.00563492909021042
116.039997629821 0.00437111596206724
116.059997629374 0.00450317217315326
116.079997628927 0.00559970712008505
116.09999762848 0.00634207532556774
116.119997628033 0.00591826284561121
116.139997627586 0.00450338017927962
116.159997627139 0.00408327527655464
116.179997626692 0.00404894761355121
116.199997626245 0.00479947810254143
116.219997625798 0.00250968303406283
116.239997625351 0.00378417030809913
116.259997624904 0.00385894332354561
116.279997624457 0.00333865146521873
116.29999762401 0.00326037978942345
116.319997623563 0.00350014268774097
116.339997623116 0.00383617114517699
116.359997622669 0.00477701596459813
116.379997622222 0.00246878783961807
116.399997621775 0.000188319668694675
116.419997621328 0.00124739651398206
116.439997620881 0.00310234247597461
116.459997620434 0.00519235334655263
116.479997619987 0.00477941029509883
116.499997619539 0.0036337553768704
116.519997619092 0.00410632691202723
116.539997618645 0.00419278361613532
116.559997618198 0.00405197981480705
116.579997617751 0.00336888509218958
116.599997617304 0.00366958498396813
116.619997616857 0.00437928805871566
116.63999761641 0.00438165495079094
116.659997615963 0.00304815468103744
116.679997615516 0.00407520903163088
116.699997615069 0.00402342734323898
116.719997614622 0.00465806474917269
116.739997614175 0.00451381655684576
116.759997613728 0.00362951320550785
116.779997613281 0.00508042057955838
116.799997612834 0.00446296341756342
116.819997612387 0.00408127847260527
116.83999761194 0.00320454524780688
116.859997611493 0.0016887867368918
116.879997611046 0
116.899997610599 0.00221319967014041
116.919997610152 0.00396579062419179
116.939997609705 0.00524820432984622
116.959997609258 0.00517416740300945
116.979997608811 0.00244644832843285
116.999997608364 0.00171639092859569
117.019997607917 0.000771423105719649
117.03999760747 4.44692893803236E-05
117.059997607023 0.000404374465539606
117.079997606575 0.00074665661922358
117.099997606128 0.00246011986827076
117.119997605681 0.000769013575626698
117.139997605234 0.000991089307860418
117.159997604787 0
117.17999760434 0.000859467418942529
117.199997603893 0.00216041460497069
117.219997603446 0.00320226445796647
117.239997602999 0.00399452193195004
117.259997602552 0.00506717960733526
117.279997602105 0.00455591545755144
117.299997601658 0.00626525422218195
117.319997601211 0.00648229144794919
117.339997600764 0.00675042583302413
117.359997600317 0.0053515455444702
117.37999759987 0.00391189178941015
117.399997599423 0.00359672742591693
117.419997598976 0.00319854977098681
117.439997598529 0.0030347297161908
117.459997598082 0.00311784781521951
117.479997597635 0.00428575066510867
117.499997597188 0.00431448565457083
117.519997596741 0.00542802923675136
117.539997596294 0.00537863065252547
117.559997595847 0.0070706056914338
117.5799975954 0.00707632170373674
117.599997594953 0.00527994699642081
117.619997594506 0.00323225534903717
117.639997594059 0.00100382660828589
117.659997593611 0.00114214739729518
117.679997593164 0.000934129521535848
117.699997592717 0
117.71999759227 0.000409981630938056
117.739997591823 0.00133189571908626
117.759997591376 0.00225255422021445
117.779997590929 0.00378009537767997
117.799997590482 0.00388534263839241
117.819997590035 0.00452571253677561
117.839997589588 0.00450750682555577
117.859997589141 0.00326720729845445
117.879997588694 0.00309688672845136
117.899997588247 0.00349517468555384
117.9199975878 0.00493142595822419
117.939997587353 0.0057971058924809
117.959997586906 0.00434090286824747
117.979997586459 0.00317909124236594
117.999997586012 0.000866727268905326
118.019997585565 0.0035423542357786
118.039997585118 0.00455086321430541
118.059997584671 0.00729269918892173
118.079997584224 0.00889217249415108
118.099997583777 0.00925413822236003
118.11999758333 0.00965096480463988
118.139997582883 0.0103890042205642
118.159997582436 0.00867985582010854
118.179997581989 0.00931873711731102
118.199997581542 0.00715854861723755
118.219997581095 0.00624077928524053
118.239997580647 0.00629967982576735
118.2599975802 0.00612106388831346
118.279997579753 0.0075541616033924
118.299997579306 0.00892621232545562
118.319997578859 0.0114560515673002
118.339997578412 0.0145955709101436
118.359997577965 0.0144313121656109
118.379997577518 0.0143486920003688
118.399997577071 0.0108831944104908
118.419997576624 0.00880532085064799
118.439997576177 0.00772956437300518
118.45999757573 0.00760607959995815
118.479997575283 0.00900015698255671
118.499997574836 0.00862802564169118
118.519997574389 0.00854942341864982
118.539997573942 0.0092688440268115
118.559997573495 0.0112375264162698
118.579997573048 0.0142586163135466
118.599997572601 0.0143693028843929
118.619997572154 0.0126520303197879
118.639997571707 0.0112928347296558
118.65999757126 0.0107740130576611
118.679997570813 0.0106894430961623
118.699997570366 0.00951546323169498
118.719997569919 0.00809725937988827
118.739997569472 0.00720899256165683
118.759997569025 0.00747668638743362
118.779997568578 0.00828082607399518
118.79999756813 0.00577241386946974
118.819997567683 0.00538008982156647
118.839997567236 0.00503105869814833
118.859997566789 0.00669088300175842
118.879997566342 0.00583336084844496
118.899997565895 0.00587207408635244
118.919997565448 0.00528293194857415
118.939997565001 0.00794757169046083
118.959997564554 0.0107055245747281
118.979997564107 0.00929210210955478
118.99999756366 0.00901083816690935
119.019997563213 0.00706165753367741
119.039997562766 0.00555668656026182
119.059997562319 0.00437584175565509
119.079997561872 0.00366866322631267
119.099997561425 0.00412448266270497
119.119997560978 0.00639817232333621
119.139997560531 0.00690502939855471
119.159997560084 0.00617537230749905
119.179997559637 0.00625344168381587
119.19999755919 0.00595751981383129
119.219997558743 0.00507414657003267
119.239997558296 0.00581862394292902
119.259997557849 0.0055770538141834
119.279997557402 0.00597716750703796
119.299997556955 0.00772749735486674
119.319997556508 0.00752531025423549
119.339997556061 0.00779490989573665
119.359997555614 0.00800300954892184
119.379997555166 0.00583184683891308
119.399997554719 0.0055321309815104
119.419997554272 0.00358460506702544
119.439997553825 0.0046508728641248
119.459997553378 0.00474112263447637
119.479997552931 0.00304332851316114
119.499997552484 0.00048217311736657
119.519997552037 0
119.53999755159 0.000892238044954169
119.559997551143 0.00232880168473242
119.579997550696 0.00277185929498578
119.599997550249 0.00262399654109917
119.619997549802 0.00430296060273975
119.639997549355 0.00438539049637685
119.659997548908 0.00399934783445756
119.679997548461 0.00239579694066149
119.699997548014 0.00196429597132003
119.719997547567 0.00237785384519537
119.73999754712 0.00405838005350862
119.759997546673 0.00528306989095789
119.779997546226 0.0066925938160189
119.799997545779 0.00516319955258894
119.819997545332 0.00476301536859202
119.839997544885 0.00472945149148582
119.859997544438 0.00561220579724692
119.879997543991 0.00807520647674239
119.899997543544 0.00876134112228791
119.919997543097 0.00962860244654015
119.93999754265 0.00827989826606812
119.959997542202 0.00532956570728581
119.979997541755 0.00228754142078728
119.999997541308 0.000595475002468933
120.019997540861 0.000538221023355351
120.039997540414 0.000779896342882565
120.059997539967 0.00239802578201413
120.07999753952 0.00301061302701915
120.099997539073 0.00300225108784637
120.119997538626 0.00396069246566562
120.139997538179 0.003121553208654
120.159997537732 0.00625344633739051
120.179997537285 0.00653917405219256
120.199997536838 0.00672950660401633
120.219997536391 0.00573743805973603
120.239997535944 0.00491823896403956
120.259997535497 0.00859847537731104
120.27999753505 0.00826062369293223
120.299997534603 0.00938716284741639
120.319997534156 0.00639437342827775
120.339997533709 0.00437136755836992
120.359997533262 0.00381748910976321
120.379997532815 0.00419350280846063
120.399997532368 0.00438714624652352
120.419997531921 0.00538239674176198
120.439997531474 0.00669042865508705
120.459997531027 0.00685455215190396
120.47999753058 0.00628068281041914
120.499997530133 0.00466722907535507
120.519997529685 0.00212122499415641
120.539997529238 0.000566430345163814
120.559997528791 0
120.579997528344 0.00114677280762596
120.599997527897 0.00180992950627959
120.61999752745 0.00249402341398459
120.639997527003 0.00155732406326251
120.659997526556 0.00263687111552084
120.679997526109 0.00486108969206694
120.699997525662 0.00472397100892458
120.719997525215 0.00455235721519245
120.739997524768 0.00412438790208763
120.759997524321 0.00411253459289499
120.779997523874 0.00473291975592716
120.799997523427 0.00496358996736614
120.81999752298 0.00522420961014653
120.839997522533 0.00546712675759189
120.859997522086 0.0062686229572486
120.879997521639 0.00370070443470261
120.899997521192 0.0011632439698001
120.919997520745 0.000331513550456117
120.939997520298 0.000384514825891441
120.959997519851 0.00162955344999605
120.979997519404 0.00281453451818824
120.999997518957 0.00236666629513678
121.01999751851 0.00197453644639954
121.039997518063 0.000885433675894984
121.059997517616 0.000475986859355515
121.079997517169 0.00200997341173884
121.099997516721 0.00120842754197846
121.119997516274 0.0033308710523408
121.139997515827 0.00284633861460933
121.15999751538 0.00281050605326728
121.179997514933 0.00348514504723919
121.199997514486 0.00219230632691246
121.219997514039 0.00105241320924264
121.239997513592 0.000513827726802162
121.259997513145 0.000747503948092816
121.279997512698 0.00457216141911475
121.299997512251 0.00654762460657331
121.319997511804 0.00712122636950779
121.339997511357 0.00498019824859814
121.35999751091 0.00508663089503859
121.379997510463 0.0054533610830194
121.399997510016 0.00667413849464918
121.419997509569 0.0058902011835676
121.439997509122 0.0059523955993088
121.459997508675 0.00397479199842386
121.479997508228 0.00446821824015555
121.499997507781 0.00250277018148833
121.519997507334 0.00174181684224845
121.539997506887 0.0018989459833612
121.55999750644 0.0031136841309598
121.579997505993 0.00439968567601512
121.599997505546 0.00453163806766453
121.619997505099 0.00356852606237774
121.639997504652 0.00312346592449805
121.659997504205 0.00233178499319778
121.679997503757 0.00412997364526731
121.69999750331 0.00272595052465807
121.719997502863 0.00250238158341676
121.739997502416 0
121.759997501969 0
121.779997501522 0.000470706851222018
121.799997501075 0.0025998693174097
121.819997500628 0.0036006364693028
121.839997500181 0.00294183555452093
121.859997499734 0.00437946518451433
121.879997499287 0.00348062858626252
121.89999749884 0.00502940515251658
121.919997498393 0.00407968225052505
121.939997497946 0.00389577182969996
121.959997497499 0.00225665382727681
121.979997497052 0
121.999997496605 0
