# Supplementary material for: Dataset and methodology on identification and correlation of secondary carbides with microstructure, wear mechanism, and tool performance for different CERMET grades during high-speed dry finish turning of AISI 304 stainless steel
Source: Data Brief. 2020 May 21;31:105753. doi: 10.1016/j.dib.2020.105753 (PMC7284060; doi:10.1016/j.dib.2020.105753)
Supplement: Supplementary file 1 [file mmc1.zip › mmc1/XRD_Figure 5-Table 2/Tool B/Tool B_flat.xy]

'Id: "" Comment: "Integrate frame N114-000-0000.gfrmwith cursor Full Frame Cursor #2" Operator: "Lab Manager" Anode: "Co" Scantype: "2Theta" TimePerStep: "480" 
10 0
10.019999999553 0.00230834865563967
10.0399999991059 0.00118583684489273
10.0599999986589 0.00123527828846232
10.0799999982119 0
10.0999999977648 0.00210765132624902
10.1199999973178 0.00161920920983379
10.1399999968708 0.00406871060499828
10.1599999964237 0.00439582448502945
10.1799999959767 0.0065658650792567
10.1999999955297 0.00461622214292907
10.2199999950826 0.000341051114787633
10.2399999946356 0
10.2599999941885 7.94297414107303E-05
10.2799999937415 0.00163905617077241
10.2999999932945 0.0027648390404858
10.3199999928474 0.0045387695462296
10.3399999924004 0.00652098130413338
10.3599999919534 0.00729196188337027
10.3799999915063 0.00750085354926017
10.3999999910593 0.00707091730847617
10.4199999906123 0.00488791187887314
10.4399999901652 0.00474952733410018
10.4599999897182 0.00193215120670934
10.4799999892712 0.00299629190683653
10.4999999888241 0.00275227632860611
10.5199999883771 0.00610798271196762
10.5399999879301 0.00521065805348278
10.559999987483 0.00500703487420866
10.579999987036 0.00296664963756486
10.599999986589 0.00174748803080728
10.6199999861419 0.000357466504436382
10.6399999856949 0.00221788372127364
10.6599999852479 0.00364348780957423
10.6799999848008 0.00560317213837708
10.6999999843538 0.00572584804394523
10.7199999839067 0.00938690081070241
10.7399999834597 0.0105818379968356
10.7599999830127 0.00964508934325046
10.7799999825656 0.00671733770618893
10.7999999821186 0.00619788270723297
10.8199999816716 0.0103570493713053
10.8399999812245 0.0125367366165578
10.8599999807775 0.00989676722487115
10.8799999803305 0.00574829047552185
10.8999999798834 0
10.9199999794364 0.00198133957113385
10.9399999789894 0.00361155888228167
10.9599999785423 0.00843072083780136
10.9799999780953 0.00963347704139167
10.9999999776483 0.00977523756029297
11.0199999772012 0.00783289264057868
11.0399999767542 0.00612163768375844
11.0599999763072 0.00718615392101302
11.0799999758601 0.0072858366338162
11.0999999754131 0.00603509145418711
11.119999974966 0.00463069222906984
11.139999974519 0.00200219516930021
11.159999974072 0.00323905810467151
11.1799999736249 0.00514623365664368
11.1999999731779 0.00925751622829293
11.2199999727309 0.0145111563613062
11.2399999722838 0.0177173121494539
11.2599999718368 0.0169068607060783
11.2799999713898 0.0133166222521267
11.2999999709427 0.0120981864991062
11.3199999704957 0.0109938805013584
11.3399999700487 0.0104014659216845
11.3599999696016 0.00863013382809805
11.3799999691546 0.00731003946606194
11.3999999687076 0.00866092338529957
11.4199999682605 0.00868405301897747
11.4399999678135 0.00774626714018721
11.4599999673665 0.00521521609886373
11.4799999669194 0.00326761383848848
11.4999999664724 0.00525549047736791
11.5199999660254 0.00791346515612701
11.5399999655783 0.0100917006987608
11.5599999651313 0.00994600555406071
11.5799999646842 0.00854167366988238
11.5999999642372 0.00686693416202991
11.6199999637902 0.00479474171698599
11.6399999633431 0.00305026233765998
11.6599999628961 0.00135704173429763
11.6799999624491 0.00155917609067582
11.699999962002 0.00248761169331391
11.719999961555 0.00225472507317709
11.739999961108 0
11.7599999606609 0.00330853421527308
11.7799999602139 0.00489156837675725
11.7999999597669 0.0102320066007652
11.8199999593198 0.0116504500327232
11.8399999588728 0.0105636057115108
11.8599999584258 0.0100247175921044
11.8799999579787 0.00723464824113401
11.8999999575317 0.00759403147055028
11.9199999570847 0.00580190832903897
11.9399999566376 0.00586049229468842
11.9599999561906 0.00637320680398142
11.9799999557436 0.00636573049156147
11.9999999552965 0.00759950776711693
12.0199999548495 0.00985288882494302
12.0399999544024 0.0125280072887987
12.0599999539554 0.0123521310597867
12.0799999535084 0.0111008189274781
12.0999999530613 0.00923187430017778
12.1199999526143 0.00845666573867676
12.1399999521673 0.00764555806790586
12.1599999517202 0.00595223685762825
12.1799999512732 0.00522021813974495
12.1999999508262 0.0052712283953758
12.2199999503791 0.00597931903646741
12.2399999499321 0.00846936481379287
12.2599999494851 0.00914388368186063
12.279999949038 0.0116305732674204
12.299999948591 0.0121043015183685
12.319999948144 0.0104197761526004
12.3399999476969 0.00757946782237853
12.3599999472499 0.00608432384419046
12.3799999468029 0.00677306899017165
12.3999999463558 0.00713184955141906
12.4199999459088 0.0052853285630076
12.4399999454618 0.00436919512456699
12.4599999450147 0.00298294671331076
12.4799999445677 0.00587343366086324
12.4999999441206 0.00973606319887321
12.5199999436736 0.00891866991443785
12.5399999432266 0.00882188761950782
12.5599999427795 0.00739731924987415
12.5799999423325 0.00796170102685033
12.5999999418855 0.00672668093780206
12.6199999414384 0.00457347789294663
12.6399999409914 0.00440822363666879
12.6599999405444 0.00465343753491504
12.6799999400973 0.00285436189725563
12.6999999396503 0.00325414807053305
12.7199999392033 0.00270545623388549
12.7399999387562 0.00538335333524993
12.7599999383092 0.00311498558688632
12.7799999378622 0.000401576552942609
12.7999999374151 0
12.8199999369681 0.0054969712662034
12.8399999365211 0.0101990219819952
12.859999936074 0.013513912449601
12.879999935627 0.0138697410297184
12.8999999351799 0.0118657012953453
12.9199999347329 0.0127317193557958
12.9399999342859 0.0105995192507834
12.9599999338388 0.00811798702512816
12.9799999333918 0.00642051692016321
12.9999999329448 0.00478460527377911
13.0199999324977 0.00408942059641287
13.0399999320507 0.00464493088275446
13.0599999316037 0.00564915961099398
13.0799999311566 0.00832733191184837
13.0999999307096 0.00857504810422634
13.1199999302626 0.00792198589707153
13.1399999298155 0.00836338295873932
13.1599999293685 0.00753066196785923
13.1799999289215 0.00497934711469818
13.1999999284744 0.00146042513428221
13.2199999280274 0
13.2399999275804 0.00213708414505491
13.2599999271333 0.00564045652825203
13.2799999266863 0.00734952125573153
13.2999999262393 0.00779603917903553
13.3199999257922 0.00785452964630859
13.3399999253452 0.00604079726621359
13.3599999248981 0.00502952497382954
13.3799999244511 0.00710163947356313
13.3999999240041 0.00719204931440523
13.419999923557 0.00630800146748624
13.43999992311 0.00494993653034033
13.459999922663 0.0047916244538342
13.4799999222159 0.00426129870252678
13.4999999217689 0.00259198260202029
13.5199999213219 0.00335334269691104
13.5399999208748 0.00509067597409688
13.5599999204278 0.00896771941274441
13.5799999199808 0.00921497386988899
13.5999999195337 0.00923371879499349
13.6199999190867 0.00921735933942514
13.6399999186397 0.00999854854883818
13.6599999181926 0.01096339037119
13.6799999177456 0.00783867682409943
13.6999999172986 0.00611921705826222
13.7199999168515 0.00340284057451257
13.7399999164045 0.00336552476186819
13.7599999159575 0.00675550659440949
13.7799999155104 0.0100366411797618
13.7999999150634 0.0124333528801077
13.8199999146163 0.0119579698433354
13.8399999141693 0.0102277011860628
13.8599999137223 0.00845879160586064
13.8799999132752 0.0060038472403225
13.8999999128282 0.0055209729859938
13.9199999123812 0.0081641942385858
13.9399999119341 0.012263142485627
13.9599999114871 0.0129439936075495
13.9799999110401 0.00969491854602408
13.999999910593 0.00519754616406748
14.019999910146 0.00387535967446859
14.039999909699 0.00290134256467452
14.0599999092519 0.00384043465147808
14.0799999088049 0.00325389297935355
14.0999999083579 0.00416801225655287
14.1199999079108 0.0060513813121166
14.1399999074638 0.00807610752468649
14.1599999070168 0.00788017008381736
14.1799999065697 0.007261260970507
14.1999999061227 0.00600664723390898
14.2199999056756 0.00793046982963042
14.2399999052286 0.0102278931202609
14.2599999047816 0.0109834145575825
14.2799999043345 0.00914970900731806
14.2999999038875 0.00891064901025929
14.3199999034405 0.00890400617285155
14.3399999029934 0.00936281081430866
14.3599999025464 0.00851068557460462
14.3799999020994 0.00562873485946044
14.3999999016523 0.00227562012975262
14.4199999012053 0.000830591911909331
14.4399999007583 0.00265296194553427
14.4599999003112 0.00748542890006106
14.4799998998642 0.0101396866028008
14.4999998994172 0.0105723031359273
14.5199998989701 0.00787406130075073
14.5399998985231 0.00639730020605603
14.5599998980761 0.00416022899134927
14.579999897629 0.00549308536313269
14.599999897182 0.00657916139243092
14.619999896735 0.0087987576010945
14.6399998962879 0.0083474128278279
14.6599998958409 0.00574692202756677
14.6799998953938 0.00403351401602568
14.6999998949468 0.00127735728838284
14.7199998944998 0.00282091947057411
14.7399998940527 0.00718073632157168
14.7599998936057 0.011257676257208
14.7799998931587 0.0122300394992443
14.7999998927116 0.0108273074268715
14.8199998922646 0.00724679525615408
14.8399998918176 0.00686223523603414
14.8599998913705 0.00537754709510868
14.8799998909235 0.00474711945184692
14.8999998904765 0.00541572216556284
14.9199998900294 0.00593025757492016
14.9399998895824 0.00636399965656279
14.9599998891354 0.00760894384048336
14.9799998886883 0.00861243236351865
14.9999998882413 0.0108332849329034
15.0199998877943 0.00976933225745911
15.0399998873472 0.00827029624575525
15.0599998869002 0.00837145299286415
15.0799998864532 0.00713576375926356
15.0999998860061 0.00697685903048814
15.1199998855591 0.00692925482318014
15.139999885112 0.00607539723566719
15.159999884665 0.00726736057316577
15.179999884218 0.00773935421423626
15.1999998837709 0.00848544058258473
15.2199998833239 0.00936808394721343
15.2399998828769 0.00928788855616926
15.2599998824298 0.0108228824525634
15.2799998819828 0.0136118694363428
15.2999998815358 0.0143643790663253
15.3199998810887 0.0137620739020199
15.3399998806417 0.0103533662664248
15.3599998801947 0.00637045805366432
15.3799998797476 0.00149296237714173
15.3999998793006 0
15.4199998788536 0.003073786328279
15.4399998784065 0.00637132727450164
15.4599998779595 0.00835456869031183
15.4799998775125 0.00741628325027009
15.4999998770654 0.00833155799305239
15.5199998766184 0.00830738284277166
15.5399998761714 0.0100139902543636
15.5599998757243 0.0107684003261967
15.5799998752773 0.0104639922696964
15.5999998748302 0.0121534378352496
15.6199998743832 0.0129410082758061
15.6399998739362 0.0122526313893193
15.6599998734891 0.00930492730314923
15.6799998730421 0.00643170396254732
15.6999998725951 0.00664158131176813
15.719999872148 0.00732758729219758
15.739999871701 0.00881941506230324
15.759999871254 0.00748171375894635
15.7799998708069 0.00610379797003781
15.7999998703599 0.00611564670202701
15.8199998699129 0.0043257252767727
15.8399998694658 0.00407478661378988
15.8599998690188 0.00367733056811999
15.8799998685718 0.00388719695045235
15.8999998681247 0.0037985620532064
15.9199998676777 0.0021325883545112
15.9399998672307 0.00436929510587229
15.9599998667836 0.00608079629807336
15.9799998663366 0.0083338243377306
15.9999998658895 0.00690105887165395
16.0199998654425 0.0062829843663961
16.0399998649955 0.00470900908611724
16.0599998645484 0.0045285732875719
16.0799998641014 0.00460179774407553
16.0999998636544 0.00764234682839016
16.1199998632073 0.00764675329859278
16.1399998627603 0.00746635236230465
16.1599998623133 0.00838327966507427
16.1799998618662 0.00789135857624573
16.1999998614192 0.00698064608739614
16.2199998609722 0.00558850963779557
16.2399998605251 0.00419416262415215
16.2599998600781 0.0050585602212299
16.2799998596311 0.00424045258161669
16.299999859184 0.00350265104818771
16.319999858737 0.00428440116283341
16.33999985829 0.00513924919528848
16.3599998578429 0.00646029175148963
16.3799998573959 0.00815882917272506
16.3999998569489 0.0095088689383446
16.4199998565018 0.0106011372649823
16.4399998560548 0.00778883125041659
16.4599998556077 0.00420796583300187
16.4799998551607 0.000938767910931518
16.4999998547137 0.00313438486376282
16.5199998542666 0.00336507387838543
16.5399998538196 0.0046961985208801
16.5599998533726 0.00558986358861006
16.5799998529255 0.00570240459437242
16.5999998524785 0.00581952996559632
16.6199998520315 0.00647826165713611
16.6399998515844 0.00639873694723071
16.6599998511374 0.0076892277525875
16.6799998506904 0.00893680994244883
16.6999998502433 0.010646406383636
16.7199998497963 0.0123219792750421
16.7399998493493 0.0106846453184292
16.7599998489022 0.00722665050582204
16.7799998484552 0.00308437725807822
16.7999998480082 0.00199836671543628
16.8199998475611 0.00426376518425199
16.8399998471141 0.00562148700931293
16.8599998466671 0.00485681337195459
16.87999984622 0.00265379896476321
16.899999845773 0.00118104355224483
16.9199998453259 0
16.9399998448789 0.00193735682461199
16.9599998444319 0.00483262265050911
16.9799998439848 0.005993709986338
16.9999998435378 0.00624301987885161
17.0199998430908 0.00585211108964659
17.0399998426437 0.007266355564422
17.0599998421967 0.0098799078518229
17.0799998417497 0.0113890086948505
17.0999998413026 0.0100413689572541
17.1199998408556 0.00854177589336716
17.1399998404086 0.00716724010296178
17.1599998399615 0.00780814276330441
17.1799998395145 0.00925359564756806
17.1999998390675 0.00995464093104574
17.2199998386204 0.0116940138025395
17.2399998381734 0.0128077989457855
17.2599998377264 0.0130520067342172
17.2799998372793 0.0128010655990276
17.2999998368323 0.0104975697505235
17.3199998363853 0.00672862493974249
17.3399998359382 0.00437470112467211
17.3599998354912 0.00537356914881816
17.3799998350441 0.00943093306542366
17.3999998345971 0.00962256897464728
17.4199998341501 0.00933860628373597
17.439999833703 0.00850182121491867
17.459999833256 0.00985347906513148
17.479999832809 0.0099959799783156
17.4999998323619 0.00905276914744389
17.5199998319149 0.00667934762028648
17.5399998314679 0.00667075902426448
17.5599998310208 0.00819104424276
17.5799998305738 0.00792268822043454
17.5999998301268 0.00856075073359425
17.6199998296797 0.00839347380443557
17.6399998292327 0.0063756701186071
17.6599998287857 0.00501810189076948
17.6799998283386 0.00743986428744696
17.6999998278916 0.00873302343768824
17.7199998274446 0.0103898730172338
17.7399998269975 0.0102714407436741
17.7599998265505 0.00972406838590957
17.7799998261034 0.00962434158643702
17.7999998256564 0.00797197615031013
17.8199998252094 0.00678812584543258
17.8399998247623 0.00512385293783622
17.8599998243153 0.00329547530370113
17.8799998238683 0.00165286426057283
17.8999998234212 0
17.9199998229742 0.00122738174709495
17.9399998225272 0.00286512833399637
17.9599998220801 0.005823521895714
17.9799998216331 0.00726312431172373
17.9999998211861 0.00790907774307704
18.019999820739 0.00885654203830499
18.039999820292 0.0100689199455155
18.059999819845 0.0112620880439932
18.0799998193979 0.00987341218355102
18.0999998189509 0.0096289932858197
18.1199998185039 0.0103421813925067
18.1399998180568 0.0100301763377997
18.1599998176098 0.00794739554113244
18.1799998171628 0.0058807226745833
18.1999998167157 0.00420406959575731
18.2199998162687 0.00512447709139756
18.2399998158216 0.00578712904262797
18.2599998153746 0.00703098069287704
18.2799998149276 0.00772251859152227
18.2999998144805 0.00765965915091714
18.3199998140335 0.00811932459701378
18.3399998135865 0.00660431078501653
18.3599998131394 0.00648853465879329
18.3799998126924 0.00757023052213646
18.3999998122454 0.00783634289154582
18.4199998117983 0.00757434099513012
18.4399998113513 0.00734397602561805
18.4599998109043 0.00852167022930678
18.4799998104572 0.00883809993930588
18.4999998100102 0.00740796928769541
18.5199998095632 0.0057525318602908
18.5399998091161 0.0044320792652667
18.5599998086691 0.00634478006646588
18.5799998082221 0.00579248585436279
18.599999807775 0.00573295394300363
18.619999807328 0.00695871153117994
18.639999806881 0.00799013291698741
18.6599998064339 0.00668900875746949
18.6799998059869 0.00408545036549238
18.6999998055398 0.000302513517016392
18.7199998050928 0.000737231903447752
18.7399998046458 0.00211969471240855
18.7599998041987 0.00543678796837387
18.7799998037517 0.00870564792724378
18.7999998033047 0.0104925921473069
18.8199998028576 0.0103790370765205
18.8399998024106 0.00944795937402362
18.8599998019636 0.00886715708211365
18.8799998015165 0.00813328089659134
18.8999998010695 0.00760405405354066
18.9199998006225 0.00604427757835227
18.9399998001754 0.00472241778470618
18.9599997997284 0.00504901461756899
18.9799997992814 0.004230446060034
18.9999997988343 0.00566803129799395
19.0199997983873 0.00456075924593854
19.0399997979403 0.00661442360249657
19.0599997974932 0.00748738230579869
19.0799997970462 0.00810486633576438
19.0999997965992 0.00613897258061789
19.1199997961521 0.00443256444113639
19.1399997957051 0.00604987696879293
19.159999795258 0.00901206774618833
19.179999794811 0.00999494599776926
19.199999794364 0.00679390280629938
19.2199997939169 0.00388772654763317
19.2399997934699 0.00378371441974835
19.2599997930229 0.00430542268688647
19.2799997925758 0.00391277859005498
19.2999997921288 0.00269429105310237
19.3199997916818 0.000944303706501462
19.3399997912347 0.00118223335933428
19.3599997907877 0.00299683180450853
19.3799997903407 0.00605707868679962
19.3999997898936 0.00748802741196924
19.4199997894466 0.00755942476041296
19.4399997889996 0.00637228868409606
19.4599997885525 0.00436050920783951
19.4799997881055 0.00423721823624536
19.4999997876585 0.0036219175189881
19.5199997872114 0.0049961947839323
19.5399997867644 0.00777803849034717
19.5599997863173 0.0077764950656416
19.5799997858703 0.00737230117872018
19.5999997854233 0.00557141824773472
19.6199997849762 0.00409467210378067
19.6399997845292 0.0053617888007317
19.6599997840822 0.006828619575567
19.6799997836351 0.00803323637856321
19.6999997831881 0.00976784056978709
19.7199997827411 0.00918518184660601
19.739999782294 0.00793327300605774
19.759999781847 0.00594319518420992
19.7799997814 0.00410577556001768
19.7999997809529 0.00564539494453652
19.8199997805059 0.00579958658921093
19.8399997800589 0.00550357915971066
19.8599997796118 0.00492330403980444
19.8799997791648 0.00323091629184986
19.8999997787178 0.00388129186189182
19.9199997782707 0.004328295165417
19.9399997778237 0.00686135650282006
19.9599997773767 0.00816814244921496
19.9799997769296 0.0067740499874305
19.9999997764826 0.00422534281222979
20.0199997760355 0.0049834762687667
20.0399997755885 0.00577634609373555
20.0599997751415 0.00676803195327402
20.0799997746944 0.00604110010867363
20.0999997742474 0.00433592766819041
20.1199997738004 0.00198669800686503
20.1399997733533 0.00141336764986433
20.1599997729063 0
20.1799997724593 0.0014952211520865
20.1999997720122 0.00423487480653642
20.2199997715652 0.00525246163473646
20.2399997711182 0.00552126190758101
20.2599997706711 0.00500154714250579
20.2799997702241 0.00732393956749743
20.2999997697771 0.0110394025843503
20.31999976933 0.0113083092450258
20.339999768883 0.0101889033010498
20.359999768436 0.0109353599385794
20.3799997679889 0.0111493789867162
20.3999997675419 0.00872004208252486
20.4199997670949 0.00533967608961215
20.4399997666478 0.00320943285581744
20.4599997662008 0.00307327371536917
20.4799997657537 0.00290239166397463
20.4999997653067 0.00194955903287153
20.5199997648597 0.000770227533078788
20.5399997644126 0.0023412915432585
20.5599997639656 0.00328558367958094
20.5799997635186 0.00538794516163026
20.5999997630715 0.00694534413159799
20.6199997626245 0.00570908807697194
20.6399997621775 0.00565810492794824
20.6599997617304 0.00464712815162892
20.6799997612834 0.00581615427663953
20.6999997608364 0.00519494175634912
20.7199997603893 0.00711229778578544
20.7399997599423 0.0103324829748931
20.7599997594953 0.0123565527232489
20.7799997590482 0.0112316681331479
20.7999997586012 0.00824789624153656
20.8199997581542 0.00634769583696881
20.8399997577071 0.00573637710519498
20.8599997572601 0.00624010906019212
20.879999756813 0.00695967218902077
20.899999756366 0.00704516783547163
20.919999755919 0.00713323718403361
20.9399997554719 0.00732536707654431
20.9599997550249 0.00842877924355384
20.9799997545779 0.0091160623513423
20.9999997541308 0.0099045847165601
21.0199997536838 0.00968833844532703
21.0399997532368 0.00810974335270655
21.0599997527897 0.00615839548768958
21.0799997523427 0.00490984874431903
21.0999997518957 0.00601190929019751
21.1199997514486 0.007727721618428
21.1399997510016 0.00996828407343189
21.1599997505546 0.0100402534926726
21.1799997501075 0.00859387681421971
21.1999997496605 0.00603045224313105
21.2199997492135 0.00461448739099926
21.2399997487664 0.00281601049929972
21.2599997483194 0.00248141451745464
21.2799997478724 0.00213459439124446
21.2999997474253 0.00163345264752465
21.3199997469783 0.00266402984669968
21.3399997465312 0
21.3599997460842 0.000817450516186605
21.3799997456372 0.00155847871194202
21.3999997451901 0.00478579026302718
21.4199997447431 0.00766873674720082
21.4399997442961 0.00835616479074473
21.459999743849 0.00826047400354252
21.479999743402 0.00609065162161714
21.499999742955 0.00472440194743848
21.5199997425079 0.00536957734459294
21.5399997420609 0.00552898956285676
21.5599997416139 0.00665824760593273
21.5799997411668 0.00588579042340577
21.5999997407198 0.00397336537550545
21.6199997402728 0.004903842246269
21.6399997398257 0.00543933778577778
21.6599997393787 0.00869136544974066
21.6799997389317 0.00971142841961509
21.6999997384846 0.00910752586125402
21.7199997380376 0.0077559573148592
21.7399997375906 0.00599417249000504
21.7599997371435 0.00539845992784961
21.7799997366965 0.00572041131082693
21.7999997362494 0.0056156001659553
21.8199997358024 0.00570532146851543
21.8399997353554 0.00467948896820214
21.8599997349083 0.00483829359061359
21.8799997344613 0.00343320621943713
21.8999997340143 0.00241752669496413
21.9199997335672 0.00354151759552296
21.9399997331202 0.00555480857758747
21.9599997326732 0.00989719354578003
21.9799997322261 0.0105373261789947
21.9999997317791 0.00946045440712245
22.0199997313321 0.00799185969124316
22.039999730885 0.00542831053772486
22.059999730438 0.00473032196884531
22.079999729991 0.00619726029981052
22.0999997295439 0.00823950144360459
22.1199997290969 0.0106958982826128
22.1399997286499 0.00888750209653907
22.1599997282028 0.0078092456958487
22.1799997277558 0.00732785309482399
22.1999997273088 0.00723911083317849
22.2199997268617 0.00579667434456697
22.2399997264147 0.00357388468072689
22.2599997259676 0.00209462597912981
22.2799997255206 0.00204178468132436
22.2999997250736 0.00363467409094011
22.3199997246265 0.00416340479605079
22.3399997241795 0.00454012654386909
22.3599997237325 0.0053564829857216
22.3799997232854 0.00499453385468113
22.3999997228384 0.00736206297693993
22.4199997223914 0.00601537115155
22.4399997219443 0.00616397585745411
22.4599997214973 0.00703737182528381
22.4799997210503 0.00727584200385095
22.4999997206032 0.00682222951245892
22.5199997201562 0.00568129477540379
22.5399997197092 0.00344950640027016
22.5599997192621 0.00327094582067214
22.5799997188151 0.00409495798951096
22.5999997183681 0.00451350635690051
22.619999717921 0.00670524400409897
22.639999717474 0.00655001972922235
22.6599997170269 0.00790521567084085
22.6799997165799 0.00830400221113621
22.6999997161329 0.00699118055351829
22.7199997156858 0.00564292072921678
22.7399997152388 0.00566683808196126
22.7599997147918 0.00503807540858613
22.7799997143447 0.00380282233514925
22.7999997138977 0.0032434449784923
22.8199997134507 0.00460142861642696
22.8399997130036 0.00497131702387592
22.8599997125566 0.00536278109419037
22.8799997121096 0.00560402434655578
22.8999997116625 0.00665420472469767
22.9199997112155 0.00774724359753291
22.9399997107685 0.00775213885680542
22.9599997103214 0.00683857300526185
22.9799997098744 0.00603621230775407
22.9999997094274 0.00590193898677555
23.0199997089803 0.00563270363691042
23.0399997085333 0.00604304743908726
23.0599997080863 0.00643335491479045
23.0799997076392 0.00667991861061014
23.0999997071922 0.00571725384382743
23.1199997067451 0.00464890484967181
23.1399997062981 0.0038887106504618
23.1599997058511 0.00386045232326444
23.179999705404 0.00501345352225459
23.199999704957 0.00495355461252411
23.21999970451 0.00606067369252283
23.2399997040629 0.00686594568554981
23.2599997036159 0.00769742660916284
23.2799997031689 0.00820464115208266
23.2999997027218 0.0075444220093166
23.3199997022748 0.00683128861801875
23.3399997018278 0.00690902817148749
23.3599997013807 0.00733292644141063
23.3799997009337 0.00531433641189867
23.3999997004867 0.00126037370133948
23.4199997000396 0
23.4399996995926 0.00218513739148388
23.4599996991456 0.00460240584032383
23.4799996986985 0.00692682492863252
23.4999996982515 0.00675815534773479
23.5199996978045 0.00625180436742641
23.5399996973574 0.00704778981505923
23.5599996969104 0.00600702115260834
23.5799996964633 0.00765519163772353
23.5999996960163 0.00888521445298127
23.6199996955693 0.00855813225686949
23.6399996951222 0.00849462058141136
23.6599996946752 0.00597650099541376
23.6799996942282 0.00350660432213933
23.6999996937811 0.00340996470312852
23.7199996933341 0.00639424821758465
23.7399996928871 0.0110557336919034
23.75999969244 0.0105587458865217
23.779999691993 0.00741460332611819
23.799999691546 0.0065162433530187
23.8199996910989 0.00697149569693921
23.8399996906519 0.00812394632589726
23.8599996902049 0.0088473138195031
23.8799996897578 0.00828070047776482
23.8999996893108 0.00798163129966517
23.9199996888638 0.0052978903275626
23.9399996884167 0.00291163889263379
23.9599996879697 0.000763248508245495
23.9799996875227 0.00145830045796704
23.9999996870756 0.00246126083676911
24.0199996866286 0.00186988316943199
24.0399996861815 0.0023294772220893
24.0599996857345 0.003903215970917
24.0799996852875 0.0047770280785331
24.0999996848404 0.00445718840404807
24.1199996843934 0.00401340163903097
24.1399996839464 0.00447448368873486
24.1599996834993 0.0031832912782167
24.1799996830523 0.00300184076744153
24.1999996826053 0.00381039039869854
24.2199996821582 0.00521967415788865
24.2399996817112 0.00566913118278854
24.2599996812642 0.00409811668783502
24.2799996808171 0.00257679535350909
24.2999996803701 0.00261357000421257
24.3199996799231 0.00293584173756105
24.339999679476 0.00464701968492254
24.359999679029 0.00673612959804669
24.379999678582 0.00600183779519113
24.3999996781349 0.00397304315127454
24.4199996776879 0.000599375767818697
24.4399996772408 0.00107136705758398
24.4599996767938 0.0013052723357153
24.4799996763468 0.00158440439975903
24.4999996758997 0
24.5199996754527 0.000731371152524002
24.5399996750057 0.0029860609666725
24.5599996745586 0.00361969395925048
24.5799996741116 0.00378297356043376
24.5999996736646 0.00229339924888033
24.6199996732175 0.00345240776673705
24.6399996727705 0.00446495453290852
24.6599996723235 0.00382309766557914
24.6799996718764 0.00347183209120155
24.6999996714294 0.00478093612500198
24.7199996709824 0.00458777142062627
24.7399996705353 0.00512940361121249
24.7599996700883 0.00665937496106313
24.7799996696413 0.00692048936167809
24.7999996691942 0.00699864012614733
24.8199996687472 0.00389801038791404
24.8399996683002 0.00230735581816156
24.8599996678531 0.0012213844781081
24.8799996674061 0.00214907934403132
24.899999666959 0.00498757869362085
24.919999666512 0.00646583525260505
24.939999666065 0.00597002449451503
24.9599996656179 0.00330086027636571
24.9799996651709 0.00293017709878782
24.9999996647239 0.00119228930809483
25.0199996642768 0.000352451560760525
25.0399996638298 0.000377015047987719
25.0599996633828 0.00436545308724062
25.0799996629357 0.00815097980256296
25.0999996624887 0.0094708836689914
25.1199996620417 0.00699725267378992
25.1399996615946 0.00521946097772517
25.1599996611476 0.00421583703131791
25.1799996607006 0.00505745245932404
25.1999996602535 0.00549924665891965
25.2199996598065 0.00504746270007139
25.2399996593595 0.00473227547393322
25.2599996589124 0.00569027403079814
25.2799996584654 0.00509665915089881
25.2999996580184 0.00550438519011101
25.3199996575713 0.00520584265390746
25.3399996571243 0.00536262275424294
25.3599996566772 0.00543063839903576
25.3799996562302 0.00571280039303444
25.3999996557832 0.00516189486396522
25.4199996553361 0.0034910247883092
25.4399996548891 0.00101050784133905
25.4599996544421 0.000450753327355682
25.479999653995 0.00370677569134607
25.499999653548 0.006442750284771
25.519999653101 0.00544101175321969
25.5399996526539 0.0039484635161867
25.5599996522069 0.00301127040419782
25.5799996517599 0.00401305490463909
25.5999996513128 0.00301807463927563
25.6199996508658 0.00389912153417353
25.6399996504188 0.00403783506992363
25.6599996499717 0.00351615176487713
25.6799996495247 0.00295060617001879
25.6999996490777 0.00337810452771914
25.7199996486306 0.0038144708380189
25.7399996481836 0.00347560997254084
25.7599996477365 0.000992474766367907
25.7799996472895 0.0019869912092869
25.7999996468425 0.00316153630274234
25.8199996463954 0.00483530484043534
25.8399996459484 0.00679925935949571
25.8599996455014 0.00604596406127834
25.8799996450543 0.00493348995510134
25.8999996446073 0.00219656553624463
25.9199996441603 0.000765315405436506
25.9399996437132 0.00181893401305548
25.9599996432662 0.00291017385391351
25.9799996428192 0.00493084757042599
25.9999996423721 0.00372303051049325
26.0199996419251 0.00430935972347243
26.0399996414781 0.0039810027864713
26.059999641031 0.00548423973387298
26.079999640584 0.00591056258278763
26.099999640137 0.00617572914825842
26.1199996396899 0.00584704149835984
26.1399996392429 0.00456040267366001
26.1599996387959 0.0038879050483247
26.1799996383488 0.00244745996116012
26.1999996379018 0.000865106917171107
26.2199996374547 7.08532151451474E-05
26.2399996370077 0
26.2599996365607 0.00243290543221629
26.2799996361136 0.00334979332152825
26.2999996356666 0.00402200689913705
26.3199996352196 0.00554161451933144
26.3399996347725 0.00791917812516559
26.3599996343255 0.0091272894346775
26.3799996338785 0.00664472760486984
26.3999996334314 0.0031862696285405
26.4199996329844 0.00221864880240175
26.4399996325374 0.00293776667928966
26.4599996320903 0.00392631222659109
26.4799996316433 0.00564441740740015
26.4999996311963 0.00680583782932183
26.5199996307492 0.00710908525179621
26.5399996303022 0.00528932527083158
26.5599996298552 0.00442341322802139
26.5799996294081 0.00294810207848444
26.5999996289611 0.00275999572440172
26.6199996285141 0.00283038157523778
26.639999628067 0.00196314540878391
26.65999962762 0.00171156042602892
26.6799996271729 0.00123505013720634
26.6999996267259 0.00360429484271091
26.7199996262789 0.00547671374725447
26.7399996258318 0.00719567728845916
26.7599996253848 0.00495139962342944
26.7799996249378 0.0018299072617682
26.7999996244907 0.00145442350822393
26.8199996240437 0.00261243094234583
26.8399996235967 0.00468161733624893
26.8599996231496 0.00702355336610107
26.8799996227026 0.00712855764813351
26.8999996222556 0.0090074505711402
26.9199996218085 0.00796085888988191
26.9399996213615 0.00578536991260649
26.9599996209145 0.00283230931019204
26.9799996204674 0.00193611636028748
26.9999996200204 0.00336377218777079
27.0199996195734 0.00348074449995796
27.0399996191263 0.00517967054965669
27.0599996186793 0.00637410961471929
27.0799996182323 0.00646801524739192
27.0999996177852 0.00601855577246296
27.1199996173382 0.00344590610651768
27.1399996168911 0.0020460123707719
27.1599996164441 0.00271885701761825
27.1799996159971 0.00162453399033465
27.19999961555 0.00278437793705349
27.219999615103 0.00217693500035286
27.239999614656 0.00369047841936851
27.2599996142089 0.00519179769401906
27.2799996137619 0.0044526089421634
27.2999996133149 0.00393949541575465
27.3199996128678 0.00460737915509635
27.3399996124208 0.00500553079007134
27.3599996119738 0.00554813107629482
27.3799996115267 0.00591019164859347
27.3999996110797 0.00478747545913605
27.4199996106327 0.00479768340259627
27.4399996101856 0.00369498398941111
27.4599996097386 0.00233896361738738
27.4799996092916 0.00381293082432618
27.4999996088445 0.00548801083147997
27.5199996083975 0.00692668170433944
27.5399996079504 0.00927189826925962
27.5599996075034 0.00901645170208272
27.5799996070564 0.0092731111297009
27.5999996066093 0.00823628496886221
27.6199996061623 0.00601592392096227
27.6399996057153 0.00589665717199557
27.6599996052682 0.00537858644722251
27.6799996048212 0.00555023561138923
27.6999996043742 0.00569957552529485
27.7199996039271 0.00565209173632297
27.7399996034801 0.00533997005329119
27.7599996030331 0.00421054031527011
27.779999602586 0.0019661289789655
27.799999602139 0.00231910405585191
27.819999601692 0.00333646307400555
27.8399996012449 0.00493840733500113
27.8599996007979 0.00561383193720696
27.8799996003509 0.00398379534467334
27.8999995999038 0.00379546673413773
27.9199995994568 0.00237606257186807
27.9399995990098 0.00147378708912653
27.9599995985627 0.0024784616563558
27.9799995981157 0.00377556333959597
27.9999995976686 0.00403059977332781
28.0199995972216 0.00461986604727299
28.0399995967746 0.004110768497898
28.0599995963275 0.0038040791563511
28.0799995958805 0.00313208364936163
28.0999995954335 0.00444119431772956
28.1199995949864 0.00596071611089741
28.1399995945394 0.00645499705895554
28.1599995940924 0.00643311645928756
28.1799995936453 0.00594987084865702
28.1999995931983 0.0050799726624683
28.2199995927513 0.0027798160962781
28.2399995923042 0.000762359168071436
28.2599995918572 0
28.2799995914102 0.00106246508479693
28.2999995909631 0.00306636444706307
28.3199995905161 0.00484563255284254
28.3399995900691 0.00689979606178294
28.359999589622 0.00813239971774007
28.379999589175 0.00578043444936387
28.399999588728 0.00465575938751364
28.4199995882809 0.00250979328168083
28.4399995878339 0.00325844208431901
28.4599995873868 0.00315940035770437
28.4799995869398 0.0038574781426288
28.4999995864928 0.00381714058038862
28.5199995860457 0.00278293011076251
28.5399995855987 0.00209007024957894
28.5599995851517 0.00179792722303417
28.5799995847046 0.00509407796085637
28.5999995842576 0.00496705325782504
28.6199995838106 0.00638172134158098
28.6399995833635 0.00608392292053883
28.6599995829165 0.00623140971385557
28.6799995824695 0.00505991602532348
28.6999995820224 0.00411180343229445
28.7199995815754 0.00338100020828737
28.7399995811284 0.00289745172683738
28.7599995806813 0.000995899580351706
28.7799995802343 0.000755789925650036
28.7999995797873 0.00185842070076132
28.8199995793402 0.00442474959814976
28.8399995788932 0.00603207033170289
28.8599995784462 0.00560273887116761
28.8799995779991 0.00505058883470796
28.8999995775521 0.00322574330988909
28.919999577105 0.00211829807104368
28.939999576658 0.00138271307147979
28.959999576211 0.000125149110859715
28.9799995757639 0.000928855599176964
28.9999995753169 0.00342976736614344
29.0199995748699 0.00434232539330616
29.0399995744228 0.00397223793007515
29.0599995739758 0.00102249995885191
29.0799995735288 0.000286652116334857
29.0999995730817 0.000778960734514556
29.1199995726347 0.0034009977229776
29.1399995721877 0.00476561390671583
29.1599995717406 0.00621981067936533
29.1799995712936 0.00540298979466959
29.1999995708466 0.00578914042143151
29.2199995703995 0.00484679766503845
29.2399995699525 0.00373858588462127
29.2599995695055 0.00402128303428152
29.2799995690584 0.00464231877100166
29.2999995686114 0.00389785856109025
29.3199995681643 0.00180887529222226
29.3399995677173 0.00016433482540032
29.3599995672703 0.000825944530110909
29.3799995668232 0.00288304080161768
29.3999995663762 0.00348172940621702
29.4199995659292 0.00410374207659531
29.4399995654821 0.0064753485347374
29.4599995650351 0.00760730431958376
29.4799995645881 0.00716708703886136
29.499999564141 0.00400370716009957
29.519999563694 0.00250651430284589
29.539999563247 0.00158374210967843
29.5599995627999 0.00391682076146473
29.5799995623529 0.00549413514081382
29.5999995619059 0.00553871088757758
29.6199995614588 0.00509425712091703
29.6399995610118 0.00422651379037638
29.6599995605648 0.00351312937668888
29.6799995601177 0.0028881255117312
29.6999995596707 0.00197778902004757
29.7199995592237 0.000951818298956505
29.7399995587766 0.00473551203925394
29.7599995583296 0.00577565839299876
29.7799995578825 0.00689138221777562
29.7999995574355 0.00463172557952284
29.8199995569885 0.00410849407618148
29.8399995565414 0.00313498402580574
29.8599995560944 0.00226933332207239
29.8799995556474 0.00194280938543229
29.8999995552003 0.00345461068441161
29.9199995547533 0.00438072757799883
29.9399995543063 0.00342882010545985
29.9599995538592 0.00241304702432239
29.9799995534122 0.00282255488508286
29.9999995529652 0.0037019368629935
30.0199995525181 0.00489455989887061
30.0399995520711 0.00486482555572278
30.0599995516241 0.00641975497460226
30.079999551177 0.00680586788003706
30.09999955073 0.0068227963444759
30.119999550283 0.00442117373482143
30.1399995498359 0.00203545242584989
30.1599995493889 0.00359651105678246
30.1799995489419 0.00354669333947215
30.1999995484948 0.00530206862257214
30.2199995480478 0.00576192381200689
30.2399995476007 0.00649467963582409
30.2599995471537 0.007767770214202
30.2799995467067 0.00621234102443549
30.2999995462596 0.00373319756782667
30.3199995458126 0.00182699658011365
30.3399995453656 0.000994091238684935
30.3599995449185 0.00273600996557831
30.3799995444715 0.00418651639197866
30.3999995440245 0.00347960366668969
30.4199995435774 0.00304257160711455
30.4399995431304 0.00234613096764778
30.4599995426834 0.00358639501682373
30.4799995422363 0.00562075860887008
30.4999995417893 0.0052989175852582
30.5199995413423 0.00367563573993342
30.5399995408952 0.00190759286212096
30.5599995404482 0.00318404275888871
30.5799995400012 0.00603418121575915
30.5999995395541 0.00673632600210074
30.6199995391071 0.00747476482492439
30.63999953866 0.00770007796326251
30.659999538213 0.00851871835900962
30.679999537766 0.00775390849039652
30.6999995373189 0.0055539049771945
30.7199995368719 0.00474540644051769
30.7399995364249 0.00300963325288398
30.7599995359778 0.00336184134233294
30.7799995355308 0.00324790810195127
30.7999995350838 0.00375753359480871
30.8199995346367 0.00505342260657006
30.8399995341897 0.0057082187351561
30.8599995337427 0.00538320865252319
30.8799995332956 0.00629824417039822
30.8999995328486 0.00663730686633657
30.9199995324016 0.00959031811942754
30.9399995319545 0.00973177705992016
30.9599995315075 0.00909266030117707
30.9799995310605 0.00767376257179531
30.9999995306134 0.00590949047018385
31.0199995301664 0.0058571579154101
31.0399995297194 0.00666159720066659
31.0599995292723 0.00749094206161005
31.0799995288253 0.00733618917691074
31.0999995283782 0.00608813489005418
31.1199995279312 0.00697410845519077
31.1399995274842 0.00596696575814404
31.1599995270371 0.00559679681305383
31.1799995265901 0.00413002039484284
31.1999995261431 0.00110652838227486
31.219999525696 0
31.239999525249 0.000978859341944249
31.259999524802 0.0040540684530976
31.2799995243549 0.00719360962563537
31.2999995239079 0.00684831236547796
31.3199995234609 0.00386778922653977
31.3399995230138 0.00163612967873043
31.3599995225668 0.00116819419313967
31.3799995221198 0.00259090887399516
31.3999995216727 0.00449062638751599
31.4199995212257 0.00439970649271502
31.4399995207787 0.00391962267998937
31.4599995203316 0.00415289398467841
31.4799995198846 0.00460021627114167
31.4999995194376 0.00629832888874439
31.5199995189905 0.00731743212180867
31.5399995185435 0.00815425518532067
31.5599995180964 0.00644154000738098
31.5799995176494 0.00554435820257294
31.5999995172024 0.00340123147398086
31.6199995167553 0.00456829118451976
31.6399995163083 0.00455644927571798
31.6599995158613 0.0070699834219326
31.6799995154142 0.0071509872180326
31.6999995149672 0.00672345886093778
31.7199995145202 0.00456002745271922
31.7399995140731 0.00434581770854618
31.7599995136261 0.00390706412803216
31.7799995131791 0.00529480227432816
31.799999512732 0.00229091665874603
31.819999512285 0.000850968283381326
31.839999511838 0
31.8599995113909 0.00105238082074466
31.8799995109439 0.00316049378577979
31.8999995104969 0.00706094898981165
31.9199995100498 0.00824578357018965
31.9399995096028 0.00750089668920632
31.9599995091558 0.00623243344268683
31.9799995087087 0.00566425202816129
31.9999995082617 0.00616296869471414
32.0199995078146 0.00771427832759936
32.0399995073676 0.00692844093658251
32.0599995069206 0.00763001636917746
32.0799995064735 0.00651120910078699
32.0999995060265 0.00668429552657313
32.1199995055795 0.00791921761227476
32.1399995051324 0.00718457849204716
32.1599995046854 0.00822553667927735
32.1799995042384 0.00595814976063531
32.1999995037913 0.0066981258965214
32.2199995033443 0.00611123784287637
32.2399995028973 0.00676227346438525
32.2599995024502 0.00688668096254549
32.2799995020032 0.00560914626061555
32.2999995015562 0.00412190530525067
32.3199995011091 0.00184532279422513
32.3399995006621 0.00131637903861474
32.3599995002151 0.00126214929731032
32.379999499768 0.000586694887755715
32.399999499321 0.00171429565868544
32.4199994988739 0.00352425713174666
32.4399994984269 0.00510651969593676
32.4599994979799 0.00546940511334068
32.4799994975328 0.00271787509711356
32.4999994970858 0.00118157130730993
32.5199994966388 0.00136540866346507
32.5399994961917 0.00322566914545776
32.5599994957447 0.00652219371855896
32.5799994952977 0.0047120454219126
32.5999994948506 0.00404389705876163
32.6199994944036 0.00385477808619838
32.6399994939566 0.00680406496652344
32.6599994935095 0.0111626428493747
32.6799994930625 0.00925934626844348
32.6999994926155 0.00663081888777203
32.7199994921684 0.00359776548539581
32.7399994917214 0.00565855559612519
32.7599994912744 0.00684327541940272
32.7799994908273 0.00705433228351614
32.7999994903803 0.00541668231944693
32.8199994899333 0.00400733282089623
32.8399994894862 0.00503762405631702
32.8599994890392 0.00635867347769499
32.8799994885921 0.00792202648247071
32.8999994881451 0.00586757501298632
32.9199994876981 0.00494297207674911
32.939999487251 0.00401967127686785
32.959999486804 0.00570814147778342
32.979999486357 0.00546923466669881
32.9999994859099 0.00528063295726147
33.0199994854629 0.00487533933002152
33.0399994850159 0.00466364831775486
33.0599994845688 0.0043961025611475
33.0799994841218 0.00376714480922291
33.0999994836748 0.00393637150515733
33.1199994832277 0.00265740279665586
33.1399994827807 0.00196122324436707
33.1599994823337 0.002222793747644
33.1799994818866 0.00357011329432033
33.1999994814396 0.00200636461348133
33.2199994809926 0.00102921978612065
33.2399994805455 0.00229947879240189
33.2599994800985 0.00630777527897214
33.2799994796515 0.00928340020805066
33.2999994792044 0.00982796503491903
33.3199994787574 0.00791170717361941
33.3399994783103 0.0090939995260683
33.3599994778633 0.0079665629912118
33.3799994774163 0.00812824654772834
33.3999994769692 0.00490595067779562
33.4199994765222 0.00436740437769052
33.4399994760752 0.00365687759065032
33.4599994756281 0.00467317561706976
33.4799994751811 0.00473730014558808
33.4999994747341 0.00362057596970307
33.519999474287 0.00374900749920476
33.53999947384 0.00449069013204235
33.559999473393 0.00573244656871634
33.5799994729459 0.00419055361383285
33.5999994724989 0.00400608767323496
33.6199994720519 0.00122025129208871
33.6399994716048 0.00175682427589539
33.6599994711578 0.00231621269917894
33.6799994707108 0.00443736875361009
33.6999994702637 0.00647514066510027
33.7199994698167 0.00538655237214643
33.7399994693697 0.00509931154686767
33.7599994689226 0.00465542849657603
33.7799994684756 0.00664660059625119
33.7999994680285 0.00818460928408482
33.8199994675815 0.0108861073666769
33.8399994671345 0.0102265380482714
33.8599994666874 0.0075625666222439
33.8799994662404 0.00474255696493729
33.8999994657934 0.0038187764688279
33.9199994653463 0.00623783780990048
33.9399994648993 0.00799341081593409
33.9599994644523 0.010033868963593
33.9799994640052 0.0111390654378951
33.9999994635582 0.0106291178713885
34.0199994631112 0.00824364933383621
34.0399994626641 0.0077286130672224
34.0599994622171 0.00857846631642006
34.0799994617701 0.00964322885427675
34.099999461323 0.00894468609898494
34.119999460876 0.00539851830007673
34.139999460429 0.00121425374480394
34.1599994599819 0
34.1799994595349 0.000777179654760915
34.1999994590878 0.00321118442815722
34.2199994586408 0.00524734684734957
34.2399994581938 0.00289760755056222
34.2599994577467 0.00406963528728657
34.2799994572997 0.00522542550023093
34.2999994568527 0.00665158911061929
34.3199994564056 0.00611293604480252
34.3399994559586 0.00443630193510487
34.3599994555116 0.00483529902009243
34.3799994550645 0.00619016265387079
34.3999994546175 0.00700231285749713
34.4199994541705 0.00762886887332165
34.4399994537234 0.00636620279708823
34.4599994532764 0.00554526949838503
34.4799994528294 0.00603493780503192
34.4999994523823 0.00621392164270838
34.5199994519353 0.00659881049403978
34.5399994514883 0.00676781805073752
34.5599994510412 0.00703821586329802
34.5799994505942 0.00657051622013274
34.5999994501472 0.00303021976211082
34.6199994497001 0.0022879945825957
34.6399994492531 0.00126754959729787
34.659999448806 0.00353863082367331
34.679999448359 0.00334896883474048
34.699999447912 0.00259569205355437
34.7199994474649 0.00202160945787781
34.7399994470179 0.00210153164799159
34.7599994465709 0.00406654885165858
34.7799994461238 0.00412011540440935
34.7999994456768 0.0030591692487488
34.8199994452298 0.00368259350489585
34.8399994447827 0.00509303627211398
34.8599994443357 0.00926748030288531
34.8799994438887 0.00900504872546502
34.8999994434416 0.00902112061903612
34.9199994429946 0.00823089939597239
34.9399994425476 0.00838744507926378
34.9599994421005 0.00976447809229082
34.9799994416535 0.00936408348500063
34.9999994412065 0.00920729581600727
35.0199994407594 0.00963739810278716
35.0399994403124 0.0110918169124179
35.0599994398654 0.0120938670388042
35.0799994394183 0.0120590891771364
35.0999994389713 0.0114096987891455
35.1199994385242 0.00987099793527664
35.1399994380772 0.00675028527580815
35.1599994376302 0.00594974974760931
35.1799994371831 0.00670562537981427
35.1999994367361 0.00760966104581574
35.2199994362891 0.00694304157786878
35.239999435842 0.00385574911047451
35.259999435395 0.00180314437412206
35.279999434948 0.00299764846815628
35.2999994345009 0.00508088838639231
35.3199994340539 0.00585918272980261
35.3399994336069 0.00628998872291521
35.3599994331598 0.00416912660193614
35.3799994327128 0.00395477743019956
35.3999994322658 0.00408831153597287
35.4199994318187 0.00550098394194082
35.4399994313717 0.00417316071916866
35.4599994309247 0.0040382159546722
35.4799994304776 0.00497654299460215
35.4999994300306 0.00878372778917415
35.5199994295836 0.00895370083714715
35.5399994291365 0.00711817505203435
35.5599994286895 0.00293280248003938
35.5799994282424 0.00113797230929288
35.5999994277954 0
35.6199994273484 0.000900782932035465
35.6399994269013 0.000371426693358989
35.6599994264543 0.00152672696878503
35.6799994260073 0.00265354295275123
35.6999994255602 0.00351230370969038
35.7199994251132 0.00378081831909062
35.7399994246662 0.00476462718368222
35.7599994242191 0.00578675664267828
35.7799994237721 0.00792714749197719
35.7999994233251 0.00946200956281673
35.819999422878 0.00598297538032311
35.839999422431 0.00314654957553875
35.859999421984 0.00108184375633316
35.8799994215369 0.00120803656752239
35.8999994210899 0.00207365954139405
35.9199994206429 0.0015642180363262
35.9399994201958 0.00169862468557898
35.9599994197488 0.00412544859620803
35.9799994193017 0.00545413915481004
35.9999994188547 0.00683334144449453
36.0199994184077 0.00897525944475371
36.0399994179606 0.00578527054358804
36.0599994175136 0.00407154442381819
36.0799994170666 0.00204037069471741
36.0999994166195 0.00193299526184397
36.1199994161725 0.00436766134266615
36.1399994157255 0.00542611058808318
36.1599994152784 0.00476609312779479
36.1799994148314 0.00463180331045414
36.1999994143844 0.0062093099888037
36.2199994139373 0.00680546073517016
36.2399994134903 0.00716686333001006
36.2599994130433 0.00507502494749741
36.2799994125962 0.00375019380998326
36.2999994121492 0.0057146398022129
36.3199994117022 0.00495968226266694
36.3399994112551 0.00508424169559753
36.3599994108081 0.00426010854188193
36.3799994103611 0.0039881198096785
36.399999409914 0.00546659111940961
36.419999409467 0.00578092686713239
36.4399994090199 0.00684190891319843
36.4599994085729 0.00353684156363794
36.4799994081259 0.00309590333356735
36.4999994076788 0.00181086674750243
36.5199994072318 0.000463116909304659
36.5399994067848 0.00176108887756779
36.5599994063377 0.00133123223725279
36.5799994058907 0.00458157177626244
36.5999994054437 0.00707340522917523
36.6199994049966 0.00729233751796787
36.6399994045496 0.00663463526200481
36.6599994041026 0.00503579828835306
36.6799994036555 0.00517468980451181
36.6999994032085 0.00633246984720394
36.7199994027615 0.00771677016335728
36.7399994023144 0.00823100039296616
36.7599994018674 0.00806185817803903
36.7799994014204 0.00641727726237068
36.7999994009733 0.00694406849546872
36.8199994005263 0.00451659005451824
36.8399994000793 0.00516746777366636
36.8599993996322 0.00528901529223601
36.8799993991852 0.00394195082871268
36.8999993987381 0.00511736960811267
36.9199993982911 0.00322135187640764
36.9399993978441 0.0013252455060138
36.959999397397 0.000379998894249639
36.97999939695 0.0017669377628559
36.999999396503 0.00478753541149483
37.0199993960559 0.0056821772135999
37.0399993956089 0.00273506002280877
37.0599993951619 0.00183745924500522
37.0799993947148 0.00271963604707977
37.0999993942678 0.00382504294622392
37.1199993938208 0.00398518253897499
37.1399993933737 0.00270994569955986
37.1599993929267 0
37.1799993924797 0.00128385048010983
37.1999993920326 0.00115121522680428
37.2199993915856 0.00245667988766633
37.2399993911386 0.00368507849793363
37.2599993906915 0.00343579727281615
37.2799993902445 0.00295232420618999
37.2999993897974 0.00471953720231136
37.3199993893504 0.00509945484638534
37.3399993889034 0.00611772112288868
37.3599993884563 0.00570591180696781
37.3799993880093 0.00585152391044325
37.3999993875623 0.00715783591130163
37.4199993871152 0.00748957101510934
37.4399993866682 0.00752640495988319
37.4599993862212 0.00705039932246643
37.4799993857741 0.00636999621864272
37.4999993853271 0.00721399260733543
37.5199993848801 0.00699852713753137
37.539999384433 0.00654486439408972
37.559999383986 0.00531219156674849
37.579999383539 0.00341425815959699
37.5999993830919 0.00380187555874366
37.6199993826449 0.0037970786000039
37.6399993821979 0.00459481325454879
37.6599993817508 0.00407590392932003
37.6799993813038 0.00520000733971071
37.6999993808568 0.00550565828593244
37.7199993804097 0.00613539833546971
37.7399993799627 0.00606572831738342
37.7599993795156 0.00516349940253132
37.7799993790686 0.00510853737368927
37.7999993786216 0.00672402211163529
37.8199993781745 0.0084249389552162
37.8399993777275 0.00811640716458419
37.8599993772805 0.00828547425306526
37.8799993768334 0.0101564275716319
37.8999993763864 0.0120964018503054
37.9199993759394 0.0153907752273098
37.9399993754923 0.013521597008879
37.9599993750453 0.0121770814970759
37.9799993745983 0.0124674724892028
37.9999993741512 0.0129119919268897
38.0199993737042 0.0142258240218677
38.0399993732572 0.010113478509244
38.0599993728101 0.00755654279899187
38.0799993723631 0.00443987851932583
38.0999993719161 0.00437222901995696
38.119999371469 0.00482781171574122
38.139999371022 0.00533179216453993
38.159999370575 0.00588435315393042
38.1799993701279 0.00562852294319001
38.1999993696809 0.00640376444837502
38.2199993692338 0.00390459575877991
38.2399993687868 0.00600661037772088
38.2599993683398 0.00598907466261983
38.2799993678927 0.0077570147314374
38.2999993674457 0.00825668595018104
38.3199993669987 0.00610908320461327
38.3399993665516 0.00433935679380638
38.3599993661046 0.00267989775729081
38.3799993656576 0.00193775298532536
38.3999993652105 0.00175688406645165
38.4199993647635 0.00252333836395097
38.4399993643165 0.00354507416283713
38.4599993638694 0.00565170069823792
38.4799993634224 0.00742698776843213
38.4999993629754 0.00608108037006286
38.5199993625283 0.00529596404034116
38.5399993620813 0.00300077473762074
38.5599993616343 0.0019012533905515
38.5799993611872 0.00290830996973482
38.5999993607402 0.00285820145606673
38.6199993602932 0.00259056655956919
38.6399993598461 0.00159868632679165
38.6599993593991 0.00178695300016576
38.679999358952 0
38.699999358505 0.00168712626394323
38.719999358058 0.00309119282494794
38.7399993576109 0.00716893974445619
38.7599993571639 0.011163159469876
38.7799993567169 0.0107971551602855
38.7999993562698 0.0085258990828353
38.8199993558228 0.00507896798414829
38.8399993553758 0.00495338131409424
38.8599993549287 0.00686667758839986
38.8799993544817 0.00776027227591687
38.8999993540347 0.00647514113805886
38.9199993535876 0.00483460615307695
38.9399993531406 0.00562450894491322
38.9599993526936 0.00798736119925693
38.9799993522465 0.00954336402694796
38.9999993517995 0.00835018484233361
39.0199993513525 0.00435787495309212
39.0399993509054 0.00307425321705228
39.0599993504584 0.00329515481131772
39.0799993500113 0.00293127799079164
39.0999993495643 0.0042121066777966
39.1199993491173 0.00259426490339953
39.1399993486702 0.00237397599015086
39.1599993482232 0.00305275437286506
39.1799993477762 0.00321712755805255
39.1999993473291 0.00428730733770549
39.2199993468821 0.00439673055060971
39.2399993464351 0.00334685015137538
39.259999345988 0.00235808316270761
39.279999345541 0.0026955739327509
39.299999345094 0.00137924122116916
39.3199993446469 0.00276087577401544
39.3399993441999 0.00443816404097645
39.3599993437529 0.00593893392071347
39.3799993433058 0.00700251443340881
39.3999993428588 0.00499604921004387
39.4199993424118 0.00551358516122254
39.4399993419647 0.00392302281744203
39.4599993415177 0.00417978998428503
39.4799993410707 0.00291453146003036
39.4999993406236 0.0040515614256879
39.5199993401766 0.00474424946693071
39.5399993397295 0.00522355960862043
39.5599993392825 0.00591933670701927
39.5799993388355 0.00697317755625565
39.5999993383884 0.00528010136968812
39.6199993379414 0.00559915756290508
39.6399993374944 0.00465741535485996
39.6599993370473 0.00525459233079853
39.6799993366003 0.00614398184602678
39.6999993361533 0.00426993986520537
39.7199993357062 0.00293168679136976
39.7399993352592 0.00207909909190687
39.7599993348122 0.00175130920293319
39.7799993343651 0.00253666265209765
39.7999993339181 0.00376145211314703
39.8199993334711 0.00332826960929501
39.839999333024 0.00387013840256552
39.859999332577 0.00368841353700559
39.87999933213 0.00377707796346159
39.8999993316829 0.00365997004303782
39.9199993312359 0.00167343671990751
39.9399993307889 0.00271082064798092
39.9599993303418 0.004490495761686
39.9799993298948 0.00739444836117326
39.9999993294477 0.00686320922342028
40.0199993290007 0.00469988243117032
40.0399993285537 0.00227067002096316
40.0599993281066 0.00107861834645681
40.0799993276596 0.00109395687440747
40.0999993272126 0.000645029632016486
40.1199993267655 0.000666421554790006
40.1399993263185 0.0013501708609084
40.1599993258715 0.00323393528810355
40.1799993254244 0.00447155235824646
40.1999993249774 0.00404483963471192
40.2199993245304 0.00216352599424961
40.2399993240833 0.00244808498066246
40.2599993236363 0.0042702041651581
40.2799993231893 0.00697102175167537
40.2999993227422 0.00742828750115988
40.3199993222952 0.00495135842095623
40.3399993218482 0.00194500377274245
40.3599993214011 0
40.3799993209541 0.00109414235447707
40.3999993205071 0.00315305221803142
40.41999932006 0.00418820737895241
40.439999319613 0.00672101146781466
40.4599993191659 0.00624660106349587
40.4799993187189 0.00585445179770992
40.4999993182719 0.00352228933523141
40.5199993178248 0.00225474408275793
40.5399993173778 0.00205826128921115
40.5599993169308 0.00282752352091599
40.5799993164837 0.00210566705666065
40.5999993160367 0.00447028093147935
40.6199993155897 0.00453734116109883
40.6399993151426 0.00347358085149641
40.6599993146956 0.00304254249585652
40.6799993142486 0.00186775616416616
40.6999993138015 0.00312576795322707
40.7199993133545 0.00478833511605031
40.7399993129075 0.00358974300725018
40.7599993124604 0.00251937119174768
40.7799993120134 0.00224764476669048
40.7999993115664 0.000942611001263943
40.8199993111193 0.00223502722731621
40.8399993106723 0.00111288191683216
40.8599993102252 0.000178982750577567
40.8799993097782 0.00298164986303325
40.8999993093312 0.00327752718527012
40.9199993088841 0.00349111709002993
40.9399993084371 0.00253580306119938
40.9599993079901 0.00195264332123127
40.979999307543 0.00333554554427924
40.999999307096 0.00466659050782946
41.019999306649 0.00454901091350142
41.0399993062019 0.00509577552401072
41.0599993057549 0.0035385426391214
41.0799993053079 0.00410510944918176
41.0999993048608 0.00439999706981273
41.1199993044138 0.00582342192150585
41.1399993039668 0.00482140540216963
41.1599993035197 0.00335285018870433
41.1799993030727 0.00107941647550688
41.1999993026257 0.00236025419543866
41.2199993021786 0.00418025841889351
41.2399993017316 0.00757763079585516
41.2599993012846 0.00866785715345174
41.2799993008375 0.00875251219871444
41.2999993003905 0.00777034619867212
41.3199992999434 0.0072026617325687
41.3399992994964 0.00661786554122862
41.3599992990494 0.00779019716475196
41.3799992986023 0.0100137945578506
41.3999992981553 0.0126023539460088
41.4199992977083 0.0131737160961333
41.4399992972612 0.0116058663267259
41.4599992968142 0.00944490938683028
41.4799992963672 0.00610799927068889
41.4999992959201 0.00708456481639577
41.5199992954731 0.00606565305662508
41.5399992950261 0.00825188845731924
41.559999294579 0.00844247171224445
41.579999294132 0.0088679357854714
41.599999293685 0.0102263941184674
41.6199992932379 0.0121152292567036
41.6399992927909 0.0142230903777312
41.6599992923439 0.0177939423125847
41.6799992918968 0.0214502660895029
41.6999992914498 0.02295759483786
41.7199992910028 0.0243900350919782
41.7399992905557 0.0247138038928731
41.7599992901087 0.0260730789952646
41.7799992896616 0.033013644395735
41.7999992892146 0.0409641258368784
41.8199992887676 0.0525206075955302
41.8399992883205 0.0644819546720971
41.8599992878735 0.0839717963186951
41.8799992874265 0.0975730793126678
41.8999992869794 0.118042326150557
41.9199992865324 0.150461492424199
41.9399992860854 0.191351431176198
41.9599992856383 0.23531595112746
41.9799992851913 0.282290520315908
41.9999992847443 0.344950169767746
42.0199992842972 0.404257430254866
42.0399992838502 0.462020055022303
42.0599992834032 0.53914763955956
42.0799992829561 0.610300485075132
42.0999992825091 0.66721443141277
42.1199992820621 0.714498268652227
42.139999281615 0.752172341845584
42.159999281168 0.774351081738286
42.1799992807209 0.774863897611745
42.1999992802739 0.752629132056293
42.2199992798269 0.716716990760406
42.2399992793798 0.666831198903122
42.2599992789328 0.604459106948306
42.2799992784858 0.522736993684209
42.2999992780387 0.458197324727691
42.3199992775917 0.4036935508539
42.3399992771447 0.339204710301361
42.3599992766976 0.286970742441818
42.3799992762506 0.245338357480349
42.3999992758036 0.213736685971155
42.4199992753565 0.191070750853281
42.4399992749095 0.177137896334491
42.4599992744625 0.169123829507069
42.4799992740154 0.163943000698572
42.4999992735684 0.162146093248436
42.5199992731214 0.158670240945724
42.5399992726743 0.159766508726755
42.5599992722273 0.16170954271478
42.5799992717803 0.161406243315683
42.5999992713332 0.15758803295378
42.6199992708862 0.147445371198366
42.6399992704391 0.136791268583093
42.6599992699921 0.127078186986418
42.6799992695451 0.116814198307756
42.699999269098 0.108297387441923
42.719999268651 0.103508154474369
42.739999268204 0.0934951533255835
42.7599992677569 0.0765039729339632
42.7799992673099 0.0627854836862672
42.7999992668629 0.0499677862955896
42.8199992664158 0.041161098810026
42.8399992659688 0.0315308169662708
42.8599992655218 0.0281617395771902
42.8799992650747 0.0281854209284695
42.8999992646277 0.0288478403291907
42.9199992641807 0.0304375319437824
42.9399992637336 0.0270253833378575
42.9599992632866 0.0209937842158023
42.9799992628396 0.016666646244487
42.9999992623925 0.0130923296127137
43.0199992619455 0.0136578404443431
43.0399992614985 0.0149784216974439
43.0599992610514 0.0127591851935087
43.0799992606044 0.0115118608087379
43.0999992601573 0.010136075275004
43.1199992597103 0.00928524649747871
43.1399992592633 0.00949176316329586
43.1599992588162 0.00871054222649595
43.1799992583692 0.00951520893376273
43.1999992579222 0.0116213855512299
43.2199992574751 0.00959834984226401
43.2399992570281 0.0064522978288989
43.2599992565811 0.00427292862052983
43.279999256134 0.00418256588913354
43.299999255687 0.00577693119741353
43.31999925524 0.00491780916247585
43.3399992547929 0.00146084528196051
43.3599992543459 0
43.3799992538989 0.000516139705297167
43.3999992534518 0.00210776850780636
43.4199992530048 0.00134417815811762
43.4399992525578 0.00159526427339808
43.4599992521107 0.00364350868297313
43.4799992516637 0.00817644699068386
43.4999992512167 0.0101697175861177
43.5199992507696 0.0105363205760862
43.5399992503226 0.00832187433573178
43.5599992498755 0.00601589003703114
43.5799992494285 0.0048176926057248
43.5999992489815 0.00554058344613005
43.6199992485344 0.00481956246923722
43.6399992480874 0.00470247042923747
43.6599992476404 0.00521399954363967
43.6799992471933 0.00502616627413416
43.6999992467463 0.00677855834095607
43.7199992462993 0.00656088057554668
43.7399992458522 0.00748742798370432
43.7599992454052 0.00755885415022717
43.7799992449582 0.0057345652920545
43.7999992445111 0.00443052044951024
43.8199992440641 0.0030961157560172
43.8399992436171 0.00460529644778147
43.85999924317 0.00570566753070308
43.879999242723 0.00449354407080177
43.899999242276 0.00538379442287486
43.9199992418289 0.00437670055662859
43.9399992413819 0.0051663914622363
43.9599992409348 0.0036826407882779
43.9799992404878 0.00346002781179196
43.9999992400408 0.00520494704622657
44.0199992395937 0.00633522196519418
44.0399992391467 0.00748504598910496
44.0599992386997 0.00660997980216302
44.0799992382526 0.0056009291025088
44.0999992378056 0.00666046035488434
44.1199992373586 0.0057862965029135
44.1399992369115 0.00697631975383096
44.1599992364645 0.0073932377543246
44.1799992360175 0.00561479625990785
44.1999992355704 0.00580383134540988
44.2199992351234 0.00334316854437966
44.2399992346764 0.00512936725419673
44.2599992342293 0.004975346137886
44.2799992337823 0.00630942925906647
44.2999992333353 0.00466137952158738
44.3199992328882 0.00570974732777217
44.3399992324412 0.00772858084707478
44.3599992319942 0.00964637930129694
44.3799992315471 0.00880653983094161
44.3999992311001 0.0077702501801494
44.419999230653 0.00596761047200788
44.439999230206 0.00528753163587903
44.459999229759 0.00470237396483331
44.4799992293119 0.00287130315914742
44.4999992288649 0.00188522631568416
44.5199992284179 0.00284850624012796
44.5399992279708 0.00328969594151197
44.5599992275238 0.00607489668478985
44.5799992270768 0.00709045814800111
44.5999992266297 0.00735286999585934
44.6199992261827 0.00546612786943709
44.6399992257357 0.00537454926853091
44.6599992252886 0.00451769349388141
44.6799992248416 0.00709893572605086
44.6999992243946 0.00770030117510197
44.7199992239475 0.00745918156721066
44.7399992235005 0.00570966586366031
44.7599992230535 0.00436040605216249
44.7799992226064 0.00250788313806796
44.7999992221594 0.000727536256610317
44.8199992217124 0.000540698466464623
44.8399992212653 0.000842657281363832
44.8599992208183 0.0012814591948382
44.8799992203712 0.00475741853794244
44.8999992199242 0.00517149400767766
44.9199992194772 0.00725325853596934
44.9399992190301 0.00621405111970466
44.9599992185831 0.00327189664851174
44.9799992181361 0.000793417411412381
44.999999217689 0
45.019999217242 0.000203188904663684
45.039999216795 0.00223192380910692
45.0599992163479 0.00291005598082651
45.0799992159009 0.0039819352173892
45.0999992154539 0.00282217559858823
45.1199992150068 0.00343595494017883
45.1399992145598 0.00209109264676305
45.1599992141128 0.00107218706886582
45.1799992136657 0.00194423365428169
45.1999992132187 0.00184179076279259
45.2199992127717 0.00227493014885408
45.2399992123246 0.00102655770897087
45.2599992118776 0.000179378940884697
45.2799992114306 0.00138145432534909
45.2999992109835 0.00398228261114338
45.3199992105365 0.00258225518620699
45.3399992100894 0.00256456156978638
45.3599992096424 0
45.3799992091954 0.00102926405252586
45.3999992087483 0.00391823948721653
45.4199992083013 0.00461927024480695
45.4399992078543 0.0050130259191081
45.4599992074072 0.00467309488139685
45.4799992069602 0.0043312075927938
45.4999992065132 0.00452529994603984
45.5199992060661 0.00296409787039524
45.5399992056191 0.000620007435297651
45.5599992051721 0
45.579999204725 0.00138881582655506
45.599999204278 0.00292920901987374
45.619999203831 0.00477601655251063
45.6399992033839 0.00403645812051057
45.6599992029369 0.00230161216422191
45.6799992024899 0.00372423759986375
45.6999992020428 0.00336886321059847
45.7199992015958 0.00545529121708853
45.7399992011487 0.00402452738969934
45.7599992007017 0.00302529202465485
45.7799992002547 0.00255912759479442
45.7999991998076 0.00187423674192305
45.8199991993606 0.00169205819183012
45.8399991989136 5.59145076870493E-05
45.8599991984665 0
45.8799991980195 0.000674824993368781
45.8999991975725 0.00372943176278261
45.9199991971254 0.00496143059113943
45.9399991966784 0.00354488388942968
45.9599991962314 0.00377818458927361
45.9799991957843 0.00043124763563783
45.9999991953373 0.00265785237626001
46.0199991948903 0.00477506150696128
46.0399991944432 0.00640304244208893
46.0599991939962 0.00694431027512851
46.0799991935492 0.00587904097806487
46.0999991931021 0.00430357059775266
46.1199991926551 0.00661779480222167
46.1399991922081 0.0079245959767258
46.159999191761 0.00864040395880984
46.179999191314 0.00823005645853642
46.1999991908669 0.00724515870051491
46.2199991904199 0.00581819988915208
46.2399991899729 0.00561076678592252
46.2599991895258 0.00538985386714456
46.2799991890788 0.00662241886088631
46.2999991886318 0.00705027224790129
46.3199991881847 0.00453996510952903
46.3399991877377 0.00206195452279591
46.3599991872907 0.00098783873141528
46.3799991868436 0.00388982836516827
46.3999991863966 0.00659175975065396
46.4199991859496 0.00864209988819789
46.4399991855025 0.00611790947726297
46.4599991850555 0.00446606758685959
46.4799991846085 0.0015475383562903
46.4999991841614 0.000716950666373853
46.5199991837144 0
46.5399991832674 0.00105124651002166
46.5599991828203 0.00240017329208041
46.5799991823733 0.00378413843943794
46.5999991819263 0.0041154922888049
46.6199991814792 0.00365769531737446
46.6399991810322 0.00399774106050632
46.6599991805851 0.00218269620673808
46.6799991801381 0.00164307827061648
46.6999991796911 0.00168449314050818
46.719999179244 0.00153470303870325
46.739999178797 0.00160354155539129
46.75999917835 0.00199637380796326
46.7799991779029 0.00202330384864488
46.7999991774559 0.00366113164234097
46.8199991770089 0.00510796109377563
46.8399991765618 0.00583040215778287
46.8599991761148 0.00504024301185289
46.8799991756678 0.00391164747434508
46.8999991752207 0.00424703616140935
46.9199991747737 0.00338773197191045
46.9399991743267 0.00406155339492306
46.9599991738796 0.00348841264154748
46.9799991734326 0.00346937134203268
46.9999991729856 0.00472931734427912
47.0199991725385 0.00323201483896056
47.0399991720915 0.00307495731566036
47.0599991716444 0.00231230743561307
47.0799991711974 0.00143883938145623
47.0999991707504 0.000959714438590178
47.1199991703033 0
47.1399991698563 0.000793983509619067
47.1599991694093 0.00142112047903971
47.1799991689622 0.00189135296301042
47.1999991685152 0.00167702090954966
47.2199991680682 0.00162174461895036
47.2399991676211 0.00107650103518224
47.2599991671741 0.00184622211676173
47.2799991667271 0.00127262017956614
47.29999916628 0.00183455703237233
47.319999165833 0.00321082721812865
47.339999165386 0.0022007884689722
47.3599991649389 0.00299475857461652
47.3799991644919 0.00377632174831839
47.3999991640449 0.00500247077521379
47.4199991635978 0.00359199520099765
47.4399991631508 0.000775691203851958
47.4599991627038 0.000831876871036641
47.4799991622567 0.0032907404451461
47.4999991618097 0.00496359237641635
47.5199991613626 0.00480559503107865
47.5399991609156 0.00186720668143119
47.5599991604686 0
47.5799991600215 0.00033741923177931
47.5999991595745 0.000247853411702442
47.6199991591275 0.00415686794148251
47.6399991586804 0.00477154843055551
47.6599991582334 0.00485728813606255
47.6799991577864 0.00479777407735181
47.6999991573393 0.00329419720290959
47.7199991568923 0.00324755531038398
47.7399991564453 0.00220280460705043
47.7599991559982 0.00256883899600542
47.7799991555512 0.00232959891965211
47.7999991551042 0.00413925536798072
47.8199991546571 0.00302374510348315
47.8399991542101 0.00522318170241264
47.8599991537631 0.00500989258786486
47.879999153316 0.00646318785912371
47.899999152869 0.00513901672730978
47.919999152422 0.00485481032442175
47.9399991519749 0.00346368087122381
47.9599991515279 0.00410326455240834
47.9799991510808 0.00396291626452071
47.9999991506338 0.00485028593787915
48.0199991501868 0.003939096157526
48.0399991497397 0.00398940755171641
48.0599991492927 0.00370809337840533
48.0799991488457 0.00510412421610432
48.0999991483986 0.00544515957002172
48.1199991479516 0.00424884686549114
48.1399991475046 0.0039376301281881
48.1599991470575 0.00366083981516414
48.1799991466105 0.00463426762868981
48.1999991461635 0.00560603324090457
48.2199991457164 0.00562426636931739
48.2399991452694 0.00530941957689619
48.2599991448224 0.00493032570614994
48.2799991443753 0.00610610122232927
48.2999991439283 0.00671593339146608
48.3199991434813 0.00766043250154461
48.3399991430342 0.00898546233989801
48.3599991425872 0.00858980023247435
48.3799991421402 0.00801748463396522
48.3999991416931 0.00850153696262421
48.4199991412461 0.00918279997408686
48.439999140799 0.0125438071232482
48.459999140352 0.0143788149383269
48.479999139905 0.0149524680421255
48.4999991394579 0.0137393713591641
48.5199991390109 0.0122026917621028
48.5399991385639 0.0134436032876036
48.5599991381168 0.0150905960657729
48.5799991376698 0.0178299500292687
48.5999991372228 0.0227288823691513
48.6199991367757 0.0272935268007325
48.6399991363287 0.0303361932249318
48.6599991358817 0.0316767405106661
48.6799991354346 0.0378974367370573
48.6999991349876 0.0444152489781816
48.7199991345406 0.0536178280417378
48.7399991340935 0.0677234998605463
48.7599991336465 0.0839682778470828
48.7799991331995 0.100706867176111
48.7999991327524 0.119491452270443
48.8199991323054 0.144753058317252
48.8399991318583 0.175815673277353
48.8599991314113 0.214224710485912
48.8799991309643 0.265467151016943
48.8999991305172 0.310490076118412
48.9199991300702 0.354333241293656
48.9399991296232 0.415192593553986
48.9599991291761 0.48564164847354
48.9799991287291 0.544176258204824
48.9999991282821 0.59662779151208
49.019999127835 0.650993061851525
49.039999127388 0.68232712802036
49.059999126941 0.697078417854685
49.0799991264939 0.701376132607755
49.0999991260469 0.691118773357858
49.1199991255999 0.672939272132176
49.1399991251528 0.630262578576703
49.1599991247058 0.578958914147332
49.1799991242588 0.525056581354643
49.1999991238117 0.467175613462796
49.2199991233647 0.400158603346953
49.2399991229177 0.344558186199985
49.2599991224706 0.30491232588908
49.2799991220236 0.261730621464124
49.2999991215765 0.222267196612862
49.3199991211295 0.196682116032558
49.3399991206825 0.18211702706208
49.3599991202354 0.171221739220878
49.3799991197884 0.164764691483968
49.3999991193414 0.161392476945223
49.4199991188943 0.157566550631904
49.4399991184473 0.16098306427741
49.4599991180003 0.1697187110987
49.4799991175532 0.179505464743847
49.4999991171062 0.193625649685912
49.5199991166592 0.198293426844086
49.5399991162121 0.20147286685639
49.5599991157651 0.200997285254235
49.5799991153181 0.198642360036484
49.599999114871 0.187815626756114
49.619999114424 0.179416692753619
49.639999113977 0.168313963688995
49.6599991135299 0.160221903749862
49.6799991130829 0.148740054918236
49.6999991126359 0.133214196613062
49.7199991121888 0.118672576667591
49.7399991117418 0.105738468931312
49.7599991112947 0.087278723303516
49.7799991108477 0.0744680821649813
49.7999991104007 0.065054809192669
49.8199991099536 0.0578273565350167
49.8399991095066 0.0498702146501949
49.8599991090596 0.0433747681715858
49.8799991086125 0.0385891631563183
49.8999991081655 0.0320241278046691
49.9199991077185 0.0285223328752035
49.9399991072714 0.0243830213412491
49.9599991068244 0.0224033438146833
49.9799991063774 0.0211851581166528
49.9999991059303 0.0200495117121641
50.0199991054833 0.020565596216004
50.0399991050363 0.0185064886392809
50.0599991045892 0.016618723329529
50.0799991041422 0.017386470882553
50.0999991036952 0.0157635225988088
50.1199991032481 0.0133226543190556
50.1399991028011 0.00815418885569175
50.1599991023541 0.00497311587088757
50.179999101907 0.00557792207423782
50.19999910146 0.00923144900830433
50.2199991010129 0.0118909997202673
50.2399991005659 0.0137709999328847
50.2599991001189 0.0129846844840065
50.2799990996718 0.0109836966816364
50.2999990992248 0.00816920757425667
50.3199990987778 0.00676805463796185
50.3399990983307 0.00616255096530161
50.3599990978837 0.00847082310758615
50.3799990974367 0.00905374619451523
50.3999990969896 0.00888301898707512
50.4199990965426 0.00801164193540012
50.4399990960956 0.00563337877240039
50.4599990956485 0.00173219187498834
50.4799990952015 0.00302408625058993
50.4999990947545 0.00523567112924669
50.5199990943074 0.00985273135948968
50.5399990938604 0.0129337468861838
50.5599990934134 0.0150513673471872
50.5799990929663 0.0170576292186349
50.5999990925193 0.0163340289299706
50.6199990920722 0.0137730625902029
50.6399990916252 0.0147369309363312
50.6599990911782 0.0181258964831059
50.6799990907311 0.0218688567703015
50.6999990902841 0.0236354768166354
50.7199990898371 0.0233450757749396
50.73999908939 0.0254385652561354
50.759999088943 0.02784199767162
50.779999088496 0.0357970293247993
50.7999990880489 0.0428530309813593
50.8199990876019 0.051421129731754
50.8399990871549 0.0600487524355213
50.8599990867078 0.074653686644541
50.8799990862608 0.0853247607635575
50.8999990858138 0.0979147535452158
50.9199990853667 0.112231436036472
50.9399990849197 0.127846735625836
50.9599990844727 0.147691325276767
50.9799990840256 0.167087718569588
50.9999990835786 0.188135175198716
51.0199990831316 0.208092549076505
51.0399990826845 0.225843914096183
51.0599990822375 0.25775282743752
51.0799990817904 0.281485412808605
51.0999990813434 0.299410183952521
51.1199990808964 0.312871821655399
51.1399990804493 0.320902251118658
51.1599990800023 0.331417859264496
51.1799990795553 0.331353180801573
51.1999990791082 0.330994769430653
51.2199990786612 0.318192528258427
51.2399990782142 0.299137456633852
51.2599990777671 0.280530292828006
51.2799990773201 0.260387171738757
51.2999990768731 0.246712472638566
51.319999076426 0.228538813732185
51.339999075979 0.204086384432049
51.359999075532 0.182447833562215
51.3799990750849 0.157312237228435
51.3999990746379 0.134779121518154
51.4199990741909 0.111675898082981
51.4399990737438 0.0999218428425141
51.4599990732968 0.0881594894169512
51.4799990728498 0.0715583502371192
51.4999990724027 0.0631101715697011
51.5199990719557 0.0530770167590166
51.5399990715086 0.0484390188617062
51.5599990710616 0.0444110534169138
51.5799990706146 0.0389264604972713
51.5999990701675 0.0337262599875239
51.6199990697205 0.0268022601431853
51.6399990692735 0.0245798416710423
51.6599990688264 0.0231273629924209
51.6799990683794 0.0224425114471036
51.6999990679324 0.0197455489267734
51.7199990674853 0.0189687051092665
51.7399990670383 0.0161137640013373
51.7599990665913 0.0153781244244987
51.7799990661442 0.0151986347013012
51.7999990656972 0.0161021760497014
51.8199990652502 0.0153787795849132
51.8399990648031 0.0154247189199127
51.8599990643561 0.012730989143913
51.8799990639091 0.0120185960145639
51.899999063462 0.00892354175456221
51.919999063015 0.00925985415016287
51.9399990625679 0.00837406347988964
51.9599990621209 0.00860956211587387
51.9799990616739 0.0078323686712951
51.9999990612268 0.00622387994841972
52.0199990607798 0.00542999476621749
52.0399990603328 0.0044187739360491
52.0599990598857 0.00415516102582633
52.0799990594387 0.00568069554564028
52.0999990589917 0.00519819604814402
52.1199990585446 0.00288090542019866
52.1399990580976 0
52.1599990576506 0.000589622531984718
52.1799990572035 0.0046091732608112
52.1999990567565 0.00964020564564694
52.2199990563095 0.0106736566015717
52.2399990558624 0.00957241764368146
52.2599990554154 0.00585403288259231
52.2799990549684 0.00393867946012959
52.2999990545213 0.00196403806578711
52.3199990540743 0.000677789363627404
52.3399990536273 0.00134813740689343
52.3599990531802 0.000891924656217555
52.3799990527332 0.00373122765477196
52.3999990522861 0.00598931262264939
52.4199990518391 0.00762355031790653
52.4399990513921 0.00678173037779106
52.459999050945 0.00383708914060055
52.479999050498 0.0031053605159419
52.499999050051 0.0054678508341781
52.5199990496039 0.00749234186156479
52.5399990491569 0.00614638769050925
52.5599990487099 0.00369685627653718
52.5799990482628 0.00101069320426365
52.5999990478158 0.00145099916135141
52.6199990473688 0.00265016639531837
52.6399990469217 0.00473224409287108
52.6599990464747 0.00566450723773351
52.6799990460277 0.00897683031364993
52.6999990455806 0.00837493104319524
52.7199990451336 0.0113182671417218
52.7399990446866 0.00893364613995062
52.7599990442395 0.00642830464575121
52.7799990437925 0.00191182174542726
52.7999990433455 0.00166625679058197
52.8199990428984 0.00533082684003285
52.8399990424514 0.00922927634975323
52.8599990420043 0.0118864857289838
52.8799990415573 0.00856338503906502
52.8999990411103 0.00579780908326009
52.9199990406632 0.00350558815586027
52.9399990402162 0.00685444495889187
52.9599990397692 0.0114555384991095
52.9799990393221 0.0123906272756586
52.9999990388751 0.0104833600591895
53.0199990384281 0.00542148003665278
53.039999037981 0
53.059999037534 0.00159231202750622
53.079999037087 0.00485333831345901
53.0999990366399 0.00801980657239695
53.1199990361929 0.0116971331022327
53.1399990357459 0.00972552754601221
53.1599990352988 0.0104609332656537
53.1799990348518 0.00961607558260895
53.1999990344048 0.00904952268840631
53.2199990339577 0.00363926466991911
53.2399990335107 0.00138312428868305
53.2599990330637 0
53.2799990326166 0.000977179173174858
53.2999990321696 0.00348061750378313
53.3199990317225 0.00275481801306504
53.3399990312755 0.00274096697014492
53.3599990308285 0.00319509064302816
53.3799990303814 0.00383924065219815
53.3999990299344 0.00598011770413684
53.4199990294874 0.00496971981011538
53.4399990290403 0.0036773271494754
53.4599990285933 0.00386851672060963
53.4799990281463 0.00552734626786215
53.4999990276992 0.00568479717296722
53.5199990272522 0.00607556328103788
53.5399990268052 0.00155975328551494
53.5599990263581 0.00111873016501574
53.5799990259111 0.00231340032975755
53.5999990254641 0.00113643224948728
53.619999025017 0.00277625130618329
53.63999902457 0.00243861750198182
53.659999024123 0.00284143111306695
53.6799990236759 0.00595961654485451
53.6999990232289 0.00616326078515783
53.7199990227818 0.00487495186447413
53.7399990223348 0.0036595421794506
53.7599990218878 0.00463823388106779
53.7799990214407 0.00387877344963175
53.7999990209937 0.00465332077944988
53.8199990205467 0.00447464556961893
53.8399990200996 0.00386561565868052
53.8599990196526 0.00553511115324272
53.8799990192056 0.00606130092232413
53.8999990187585 0.0065419117878241
53.9199990183115 0.00636216554895733
53.9399990178645 0.00476047379121376
53.9599990174174 0.0041159280953022
53.9799990169704 0.00476411055859405
53.9999990165234 0.00649609498022262
54.0199990160763 0.00639305780010897
54.0399990156293 0.00898755873098099
54.0599990151823 0.00963962254293954
54.0799990147352 0.00855369316756425
54.0999990142882 0.00479008351175615
54.1199990138412 0.00196325897112479
54.1399990133941 0.000434423693009042
54.1599990129471 0
54.1799990125 0.00371431042566669
54.199999012053 0.00583595968253388
54.219999011606 0.00811612428681655
54.2399990111589 0.00848857346458895
54.2599990107119 0.0063077571237897
54.2799990102649 0.00568982103417387
54.2999990098178 0.00665913952181156
54.3199990093708 0.00659317179487338
54.3399990089238 0.00619234395504392
54.3599990084767 0.00171726721855035
54.3799990080297 0.00103159826518194
54.3999990075827 0.00194360278097379
54.4199990071356 0.0032007726024738
54.4399990066886 0.00458363548033297
54.4599990062416 0.0025863972072963
54.4799990057945 0.00302053449082225
54.4999990053475 0.0019394966437567
54.5199990049005 0.00311841934216575
54.5399990044534 0.00366374344806922
54.5599990040064 0.0020740915378628
54.5799990035594 0.00423953897724878
54.5999990031123 0.00352818688622232
54.6199990026653 0.00656563194701403
54.6399990022182 0.00448859990323557
54.6599990017712 0.00454048560657147
54.6799990013242 0.00436468034832223
54.6999990008771 0.00569349378780995
54.7199990004301 0.00651383865239057
54.7399989999831 0.00629122022414826
54.759998999536 0.00339779591783722
54.779998999089 0.00239155676128948
54.799998998642 0.00177885804014963
54.8199989981949 0.000755013208091918
54.8399989977479 0
54.8599989973009 0.00135762907213557
54.8799989968538 0.00244067024817671
54.8999989964068 0.00396421237242273
54.9199989959598 0.00445500346631733
54.9399989955127 0.00546159604298306
54.9599989950657 0.005690283208499
54.9799989946187 0.0082279577266388
54.9999989941716 0.00916813912610928
55.0199989937246 0.00996651588347299
55.0399989932776 0.00843691678494407
55.0599989928305 0.00806038818926685
55.0799989923835 0.00539727320302905
55.0999989919364 0.00593661919459819
55.1199989914894 0.00353113688785123
55.1399989910424 0.00237979071963711
55.1599989905953 0.00209693069097308
55.1799989901483 0.00230401962381963
55.1999989897013 0.0042210930711552
55.2199989892542 0.00366880049790501
55.2399989888072 0.00257166462186278
55.2599989883602 0.00178596576987179
55.2799989879131 0.00408872407844735
55.2999989874661 0.0045652425362776
55.3199989870191 0.00488079544552725
55.339998986572 0.00395033190541912
55.359998986125 0.00157751421606309
55.379998985678 0.00289266515171041
55.3999989852309 0.00177597715112256
55.4199989847839 0.00408781067775976
55.4399989843369 0.00456920818665946
55.4599989838898 0.00413183464059023
55.4799989834428 0.00096778579608281
55.4999989829957 0
55.5199989825487 0.00168990681255499
55.5399989821017 0.00540702995366563
55.5599989816546 0.00608081023957538
55.5799989812076 0.00484824203216171
55.5999989807606 0.00288991850413374
55.6199989803135 0.0034369279759057
55.6399989798665 0.0060867324658085
55.6599989794195 0.0070311991664284
55.6799989789724 0.00269768130093027
55.6999989785254 0.000679023832387826
55.7199989780784 0.000287969311968894
55.7399989776313 0.00189826270427308
55.7599989771843 0.00197499889353706
55.7799989767373 0.00200830989371749
55.7999989762902 0.00254189337988356
55.8199989758432 0.00659942145591713
55.8399989753962 0.00972800595094007
55.8599989749491 0.00952419685274539
55.8799989745021 0.00595180222102545
55.8999989740551 0.00420314955516991
55.919998973608 0.00326968852914929
55.939998973161 0.00592559415110162
55.9599989727139 0.00762016305442942
55.9799989722669 0.00692697661679788
55.9999989718199 0.00562703751866761
56.0199989713728 0.00457230276331416
56.0399989709258 0.00476581520758976
56.0599989704788 0.00667606735942897
56.0799989700317 0.00743704537402384
56.0999989695847 0.00645308427334704
56.1199989691377 0.00820286117124948
56.1399989686906 0.00813246994488771
56.1599989682436 0.00811556273456125
56.1799989677966 0.0063860141791454
56.1999989673495 0.00243732784919681
56.2199989669025 0.00415140739309194
56.2399989664555 0.00434021875321361
56.2599989660084 0.00750876045454553
56.2799989655614 0.00829051638380644
56.2999989651144 0.00978865534643664
56.3199989646673 0.00722983870667358
56.3399989642203 0.00533322050453598
56.3599989637733 0.00485633603868922
56.3799989633262 0.00369012661111487
56.3999989628792 0.00601528584821677
56.4199989624321 0.00607092946502177
56.4399989619851 0.00498658137459546
56.4599989615381 0.00175856293720801
56.479998961091 0.000544361704230681
56.499998960644 0.00047030868711774
56.519998960197 0.00213817237952156
56.5399989597499 0.00441513074469894
56.5599989593029 0.0034178855445314
56.5799989588559 0.00322654160689981
56.5999989584088 0.00369666495658443
56.6199989579618 0.00266900978466598
56.6399989575148 0.00295955382348498
56.6599989570677 0.0040326499986599
56.6799989566207 0.00527351216211948
56.6999989561737 0.00367260643172257
56.7199989557266 0.0019528955048162
56.7399989552796 0.00103252138223449
56.7599989548326 0.00302364220352418
56.7799989543855 0.00542822730614864
56.7999989539385 0.00868983856195439
56.8199989534914 0.00971701351773505
56.8399989530444 0.0110704551331871
56.8599989525974 0.0092701025130264
56.8799989521503 0.00570056360809944
56.8999989517033 0.00354973323957318
56.9199989512563 0.00135274381558968
56.9399989508092 0.00315281680984282
56.9599989503622 0.00361947705092552
56.9799989499152 0.0055693857377717
56.9999989494681 0.00427800851776092
57.0199989490211 0.0018637342026404
57.0399989485741 0.00306568836207161
57.059998948127 0.00450540025732571
57.07999894768 0.00624512892669209
57.099998947233 0.00620636503942124
57.1199989467859 0.007751652973158
57.1399989463389 0.00781105152510289
57.1599989458919 0.00921899202561891
57.1799989454448 0.00800985824850969
57.1999989449978 0.00612835107064708
57.2199989445508 0.0075417000172792
57.2399989441037 0.0047644438533597
57.2599989436567 0.00559855242497825
57.2799989432096 0.00573367213512965
57.2999989427626 0.0059452753069137
57.3199989423156 0.00620902735069004
57.3399989418685 0.00350047732855181
57.3599989414215 0.00233354856762709
57.3799989409745 0.00293837062775069
57.3999989405274 0.0029819382395541
57.4199989400804 0.00630121696395042
57.4399989396334 0.00620811266184053
57.4599989391863 0.00973734829719333
57.4799989387393 0.0101217860246516
57.4999989382923 0.00982010154662818
57.5199989378452 0.00878440451786762
57.5399989373982 0.00705138755769362
57.5599989369512 0.00595269790324812
57.5799989365041 0.00830845382286198
57.5999989360571 0.00874824503312864
57.6199989356101 0.00976316421593287
57.639998935163 0.00969323790885199
57.659998934716 0.00731955907351522
57.679998934269 0.00482252124680813
57.6999989338219 0.00246748430727077
57.7199989333749 0
57.7399989329278 0.00194330073514271
57.7599989324808 0.00255121779019442
57.7799989320338 0.00274957819152229
57.7999989315867 0.00234789344171014
57.8199989311397 0.00298226335612667
57.8399989306927 0.00242145560953586
57.8599989302456 0.00386649393952716
57.8799989297986 0.00477221233047567
57.8999989293516 0.00457889932608251
57.9199989289045 0.00275680473815595
57.9399989284575 0.0032953469143726
57.9599989280105 0.00266195724104429
57.9799989275634 0.0033945061252755
57.9999989271164 0.00338692304857263
58.0199989266694 0.0031154252808331
58.0399989262223 0.00180318946034225
58.0599989257753 0.00267879256514773
58.0799989253283 0.00296476941071998
58.0999989248812 0.00356072892701093
58.1199989244342 0.00465638077741171
58.1399989239872 0.00387228370063084
58.1599989235401 0.00425882857598142
58.1799989230931 0.00628189325431393
58.199998922646 0.00615690863111582
58.219998922199 0.00591951637661411
58.239998921752 0.00361011445274324
58.2599989213049 0.00676091797791141
58.2799989208579 0.00818298690390083
58.2999989204109 0.00877424533603785
58.3199989199638 0.00769999777617388
58.3399989195168 0.00664699209316466
58.3599989190698 0.00744630681636817
58.3799989186227 0.00467118540485012
58.3999989181757 0.0028887662125941
58.4199989177287 0.0017950337621017
58.4399989172816 0.00148049969328588
58.4599989168346 0.00208213547984049
58.4799989163876 0.00148322124007196
58.4999989159405 0.00160777901275801
58.5199989154935 0.00333363421700669
58.5399989150465 0.00628664452391989
58.5599989145994 0.00814656800539704
58.5799989141524 0.0072434811969809
58.5999989137053 0.00586412821640835
58.6199989132583 0.00725410118098892
58.6399989128113 0.00867618790963129
58.6599989123642 0.0105145284169839
58.6799989119172 0.00941903172251705
58.6999989114702 0.00860367563995135
58.7199989110231 0.00727372362499562
58.7399989105761 0.00586775460119321
58.7599989101291 0.00502678870760251
58.779998909682 0.00595609543986969
58.799998909235 0.00442818755179929
58.819998908788 0.00664275872320086
58.8399989083409 0.00743593273845752
58.8599989078939 0.00956075277231297
58.8799989074469 0.00950733176523758
58.8999989069998 0.0126371154620637
58.9199989065528 0.0125067861315697
58.9399989061058 0.0136732619179819
58.9599989056587 0.0104607421799223
58.9799989052117 0.00893818774299324
58.9999989047647 0.00980921157055323
59.0199989043176 0.0138003624932704
59.0399989038706 0.0172692324580646
59.0599989034235 0.0179154000680444
59.0799989029765 0.0186392273379804
59.0999989025295 0.0195228097319433
59.1199989020824 0.0192785200297791
59.1399989016354 0.0210188174142273
59.1599989011884 0.0235031225980766
59.1799989007413 0.0257376195234861
59.1999989002943 0.0279837103205827
59.2199988998473 0.0286031096703561
59.2399988994002 0.033365817394787
59.2599988989532 0.0367244848356316
59.2799988985062 0.0417316406921291
59.2999988980591 0.0473957815666556
59.3199988976121 0.0493382151501495
59.3399988971651 0.0465193808067263
59.359998896718 0.0472794147465096
59.379998896271 0.0494592142117275
59.399998895824 0.0568064808472777
59.4199988953769 0.0622752144903996
59.4399988949299 0.0717816132357791
59.4599988944829 0.0789903073375259
59.4799988940358 0.0874930567952332
59.4999988935888 0.0962789986226541
59.5199988931417 0.104979505907354
59.5399988926947 0.113001504486531
59.5599988922477 0.116642465088743
59.5799988918006 0.128011905765135
59.5999988913536 0.138062238803104
59.6199988909066 0.142209358393118
59.6399988904595 0.145615265191307
59.6599988900125 0.144290850794145
59.6799988895655 0.146353854561172
59.6999988891184 0.144435505257239
59.7199988886714 0.144281770111552
59.7399988882244 0.148000412414518
59.7599988877773 0.149358693671264
59.7799988873303 0.149483634399774
59.7999988868833 0.147502511338533
59.8199988864362 0.148051262496168
59.8399988859892 0.148499209060015
59.8599988855422 0.149382776938482
59.8799988850951 0.144086915497819
59.8999988846481 0.14248180423225
59.9199988842011 0.141425165742074
59.939998883754 0.138431518129303
59.959998883307 0.132461404072769
59.9799988828599 0.123728160517051
59.9999988824129 0.109805989681797
60.0199988819659 0.0991841665456419
60.0399988815188 0.0959495511295427
60.0599988810718 0.0878188818164742
60.0799988806248 0.0837792038945224
60.0999988801777 0.0811590212902823
60.1199988797307 0.0764451567678327
60.1399988792837 0.0735506314148201
60.1599988788366 0.0677107135061875
60.1799988783896 0.060833911978499
60.1999988779426 0.0554809059495932
60.2199988774955 0.0485987773032185
60.2399988770485 0.0419188422879507
60.2599988766015 0.0380531989618546
60.2799988761544 0.0362069597822056
60.2999988757074 0.0365558153999435
60.3199988752604 0.0378011633929901
60.3399988748133 0.0343270461833219
60.3599988743663 0.0289389908222289
60.3799988739192 0.0257211393588647
60.3999988734722 0.0253637692107301
60.4199988730252 0.0243613484310071
60.4399988725781 0.0229280802184465
60.4599988721311 0.0200256437137751
60.4799988716841 0.0161905045618292
60.499998871237 0.0154006449657746
60.51999887079 0.0165660469711027
60.539998870343 0.0171421326613504
60.5599988698959 0.0157733970468937
60.5799988694489 0.0152919587978781
60.5999988690019 0.0122227797037529
60.6199988685548 0.0113561181721107
60.6399988681078 0.00874442215776512
60.6599988676608 0.00729762220779473
60.6799988672137 0.00665161341548154
60.6999988667667 0.00776662660815707
60.7199988663197 0.0078601023909849
60.7399988658726 0.00766620309459254
60.7599988654256 0.00800450053192749
60.7799988649786 0.0083951216815461
60.7999988645315 0.00973071365089061
60.8199988640845 0.00907743250939866
60.8399988636374 0.00890113035871412
60.8599988631904 0.00959615947595699
60.8799988627434 0.0115867380389226
60.8999988622963 0.0110537024072709
60.9199988618493 0.0106394933769002
60.9399988614023 0.0106191029369463
60.9599988609552 0.00889157067379434
60.9799988605082 0.00663206176383585
60.9999988600612 0.00237171907765597
61.0199988596141 0
61.0399988591671 0.00169606659645823
61.0599988587201 0.00510133887338046
61.079998858273 0.00767509334799896
61.099998857826 0.008700484825815
61.119998857379 0.00784417234410074
61.1399988569319 0.00612038059106827
61.1599988564849 0.00778064530025843
61.1799988560379 0.00875953233369106
61.1999988555908 0.0116594281659756
61.2199988551438 0.010944960698825
61.2399988546968 0.010079016742542
61.2599988542497 0.010596431794665
61.2799988538027 0.0104564143436582
61.2999988533556 0.00913550845181818
61.3199988529086 0.00706266093209255
61.3399988524616 0.0057132377411057
61.3599988520145 0.00743524862413752
61.3799988515675 0.00796569786127836
61.3999988511205 0.0105655555681898
61.4199988506734 0.00865369012764378
61.4399988502264 0.00803155671949043
61.4599988497794 0.0061832830241904
61.4799988493323 0.00851009095285617
61.4999988488853 0.00734548009604355
61.5199988484383 0.00706275450292655
61.5399988479912 0.00416111880912526
61.5599988475442 0.00578883090597677
61.5799988470972 0.00751585901705287
61.5999988466501 0.00752670924078291
61.6199988462031 0.00729695416322647
61.6399988457561 0.00832406114329061
61.659998845309 0.00635135255341183
61.679998844862 0.00715725233869921
61.6999988444149 0.00641555206663727
61.7199988439679 0.00642724533870716
61.7399988435209 0.00819068611303872
61.7599988430738 0.0100943634770547
61.7799988426268 0.0111945054326674
61.7999988421798 0.0111080766379784
61.8199988417327 0.00937342719827322
61.8399988412857 0.005891549824937
61.8599988408387 0.00394442725773615
61.8799988403916 0.00375244568390623
61.8999988399446 0.00517171154367344
61.9199988394976 0.00843185371785647
61.9399988390505 0.00895172278730656
61.9599988386035 0.00842513970539284
61.9799988381565 0.00809394737779569
61.9999988377094 0.00651213712226408
62.0199988372624 0.00583550562560631
62.0399988368154 0.00669350972579437
62.0599988363683 0.00950993049989533
62.0799988359213 0.011710999650078
62.0999988354743 0.0126063920751257
62.1199988350272 0.0105229100287615
62.1399988345802 0.00883176043033779
62.1599988341331 0.00790390669436454
62.1799988336861 0.00701159994999219
62.1999988332391 0.00679504176582423
62.219998832792 0.00431759076663686
62.239998832345 0.00462811799277434
62.259998831898 0.00394419215965008
62.2799988314509 0.00842044583562344
62.2999988310039 0.00958310124969834
62.3199988305569 0.00693294963366595
62.3399988301098 0.00249920330340354
62.3599988296628 0
62.3799988292158 0.00201134302822031
62.3999988287687 0.0051359803930122
62.4199988283217 0.00783169356817126
62.4399988278747 0.00687763828489865
62.4599988274276 0.00497249033461689
62.4799988269806 0.00400238704388441
62.4999988265336 0.00455398911572449
62.5199988260865 0.00662116919265424
62.5399988256395 0.00606389196329261
62.5599988251925 0.00448453690863734
62.5799988247454 0.000145946524924584
62.5999988242984 0.00177146720446797
62.6199988238513 0.00254893177960396
62.6399988234043 0.00452233451811408
62.6599988229573 0.00595394571164469
62.6799988225102 0.00802358764616584
62.6999988220632 0.00693879161491076
62.7199988216162 0.00734829870420349
62.7399988211691 0.00440303264298691
62.7599988207221 0.0018150832877267
62.7799988202751 0.00166885685536211
62.799998819828 0.00153927876856162
62.819998819381 0.00259053900179221
62.839998818934 0.00435687891349297
62.8599988184869 0.00442386534224629
62.8799988180399 0.0067176323975492
62.8999988175929 0.00540189194514472
62.9199988171458 0.00312049939783399
62.9399988166988 0.0020997677108375
62.9599988162518 0
62.9799988158047 0.00200618231666849
62.9999988153577 0.00402929113391005
63.0199988149107 0.00461892292033227
63.0399988144636 0.0036709682297274
63.0599988140166 0.0042244215333276
63.0799988135695 0.00322332885164064
63.0999988131225 0.00325117801323917
63.1199988126755 0.00221182465980606
63.1399988122284 0.00241105460626243
63.1599988117814 0.00112941785566001
63.1799988113344 0.00176457784234532
63.1999988108873 0.000609483289157706
63.2199988104403 0.00351030080681497
63.2399988099933 0.00403102416718799
63.2599988095462 0.00283181852123712
63.2799988090992 0.0028543479289192
63.2999988086522 0.00198567541666245
63.3199988082051 0.00467776727017243
63.3399988077581 0.00346150187435718
63.3599988073111 0.00143620949553341
63.379998806864 0.0035631741353695
63.399998806417 0.0023055712495945
63.41999880597 0.00546556936644743
63.4399988055229 0.00523441960490613
63.4599988050759 0.00570339272963936
63.4799988046288 0.00577854482686949
63.4999988041818 0.00491736236713687
63.5199988037348 0.00259592847015175
63.5399988032877 0.00361089116142688
63.5599988028407 0.00443154943947703
63.5799988023937 0.00481533624192429
63.5999988019466 0.00463724076045974
63.6199988014996 0.00241302786731644
63.6399988010526 0.00192771171502128
63.6599988006055 0.0019894616685034
63.6799988001585 0
63.6999987997115 0.00117267286112181
63.7199987992644 0.00168850131827566
63.7399987988174 0.00219166058305006
63.7599987983704 0.00368962809786859
63.7799987979233 0.00426990538861008
63.7999987974763 0.00345985941134959
63.8199987970293 0.00292005172767157
63.8399987965822 0.00180252281914343
63.8599987961352 0.00119768800457216
63.8799987956882 0.00445947680361102
63.8999987952411 0.00570678633641791
63.9199987947941 0.0055117735091208
63.939998794347 0.0029627177279493
63.9599987939 0.000151145978071865
63.979998793453 0.00139554193004107
63.9999987930059 0.00485517110204545
64.0199987925589 0.00766728598381068
64.0399987921119 0.00829020051729233
64.0599987916648 0.00635518447533795
64.0799987912178 0.00442426006711497
64.0999987907708 0.00344081782098442
64.1199987903237 0.00327223342867805
64.1399987898767 0.00384868998294897
64.1599987894297 0.00248432271735835
64.1799987889826 0.000677528823271795
64.1999987885356 0.000964978667612276
64.2199987880886 0.00286181628063291
64.2399987876415 0.00617971482670138
64.2599987871945 0.0076548987982086
64.2799987867475 0.00607028903255696
64.2999987863004 0.00592570242427767
64.3199987858534 0.0049601440621769
64.3399987854064 0.0053603096809145
64.3599987849593 0.00659096546497936
64.3799987845123 0.00595248989591854
64.3999987840652 0.00656930282185623
64.4199987836182 0.00462056372511258
64.4399987831712 0.00253367573780836
64.4599987827241 0.00416799192543428
64.4799987822771 0.00278299785063277
64.4999987818301 0.00333518530163217
64.519998781383 0.00375371407864407
64.539998780936 0.00281187290847509
64.559998780489 0.00301599736750062
64.5799987800419 0.00421222005205443
64.5999987795949 0.00423296639752065
64.6199987791479 0.00463973504586704
64.6399987787008 0.00287607483539115
64.6599987782538 0
64.6799987778068 0.0016978216419625
64.6999987773597 0.00319818379816991
64.7199987769127 0.00426970123760417
64.7399987764657 0.00397775723561525
64.7599987760186 0.00133131728445166
64.7799987755716 0.00208736355167523
64.7999987751246 0.00189728420562094
64.8199987746775 0.00360796397376684
64.8399987742305 0.00362881905484336
64.8599987737834 0.00484603350545043
64.8799987733364 0.00433191459436658
64.8999987728894 0.00329395705730953
64.9199987724423 0.00248377546489702
64.9399987719953 0.000786961641978431
64.9599987715483 0.00332479435137119
64.9799987711012 0.00723970771325348
64.9999987706542 0.00746905804069499
65.0199987702072 0.00775238511590196
65.0399987697601 0.00462366295061345
65.0599987693131 0.0057588969082938
65.0799987688661 0.00431259685120705
65.099998768419 0.00491630593883806
65.119998767972 0.00193211618931421
65.139998767525 0.00353332643838999
65.1599987670779 0.00412824217210861
65.1799987666309 0.00686175544725316
65.1999987661839 0.00520653777261269
65.2199987657368 0.00515869720330193
65.2399987652898 0.00155550193288373
65.2599987648427 0.000820115375359545
65.2799987643957 9.79359885744241E-05
65.2999987639487 0.0019434360600243
65.3199987635016 0.00391965187256645
65.3399987630546 0.00568933239877568
65.3599987626076 0.00529850227905328
65.3799987621605 0.00460143022321771
65.3999987617135 0.00285662650297719
65.4199987612665 0.00327101174211097
65.4399987608194 0.00239820564327613
65.4599987603724 0.00360356592335094
65.4799987599254 0.00391354401106667
65.4999987594783 0.0038854194932153
65.5199987590313 0.00416784985067252
65.5399987585843 0.00286121121258867
65.5599987581372 0.00286676363704892
65.5799987576902 0.00331262627485078
65.5999987572432 0.00252933660412329
65.6199987567961 0.00170805768791581
65.6399987563491 0.00101296455979764
65.6599987559021 0.00223626557344721
65.679998755455 0.00322830729411104
65.699998755008 0.00415532310242475
65.7199987545609 0.00378944936872933
65.7399987541139 0.00398866618539129
65.7599987536669 0.00280841572668639
65.7799987532198 0.00313473899806702
65.7999987527728 0.00327442698718382
65.8199987523258 0.00482466959729604
65.8399987518787 0.00349663448180536
65.8599987514317 0.00148606933409148
65.8799987509847 0
65.8999987505376 0.000911926367234528
65.9199987500906 0.00209416255362525
65.9399987496436 0.00391271286723699
65.9599987491965 0.00385038573905931
65.9799987487495 0.00404218775580284
65.9999987483025 0.00320619784864024
66.0199987478554 0.00166970114839021
66.0399987474084 0.00298692262300929
66.0599987469614 0.0032528282072509
66.0799987465143 0.00608301975861829
66.0999987460673 0.00671828096851772
66.1199987456203 0.00583550602487642
66.1399987451732 0.00576238346274895
66.1599987447262 0.00432223907508368
66.1799987442791 0.00326550233321445
66.1999987438321 0.00394519072625663
66.2199987433851 0.0060167576182646
66.239998742938 0.00576746942260915
66.259998742491 0.00788082070716134
66.279998742044 0.00556414694402813
66.2999987415969 0.00660438966152981
66.3199987411499 0.0057047304443425
66.3399987407029 0.00734044496792192
66.3599987402558 0.00761102117273846
66.3799987398088 0.00632841037816874
66.3999987393618 0.00518822962421112
66.4199987389147 0.00301025926059707
66.4399987384677 0.0031662307275528
66.4599987380207 0.00395219028209738
66.4799987375736 0.00344286816155583
66.4999987371266 0.00553106755806683
66.5199987366796 0.00433504980891063
66.5399987362325 0.00254092604639114
66.5599987357855 0.00140230115942434
66.5799987353384 0
66.5999987348914 0.00197174617853128
66.6199987344444 0.00522207434723929
66.6399987339973 0.00587898730865494
66.6599987335503 0.00665291489015049
66.6799987331033 0.00559286196436591
66.6999987326562 0.004945494485891
66.7199987322092 0.00685002315571459
66.7399987317622 0.00896251518625935
66.7599987313151 0.00767736640577232
66.7799987308681 0.00682478718209209
66.7999987304211 0.00372141614386039
66.819998729974 0.00120845570908665
66.839998729527 0.00182260803383781
66.85999872908 0.0021562596817328
66.8799987286329 0.0037378247432461
66.8999987281859 0.00568648961974487
66.9199987277389 0.00441858464875355
66.9399987272918 0.00197015681208365
66.9599987268448 0.000944975412103352
66.9799987263978 0.000800669970500462
66.9999987259507 0.00347993070079629
67.0199987255037 0.00460336593276382
67.0399987250566 0.00421521026011232
67.0599987246096 0.00521900461200037
67.0799987241626 0.00428245992847104
67.0999987237155 0.00478152765860072
67.1199987232685 0.00394757999985847
67.1399987228215 0.00457002690758689
67.1599987223744 0.00611898308973273
67.1799987219274 0.005593918939159
67.1999987214804 0.00726501452229228
67.2199987210333 0.00380778882869556
67.2399987205863 0.00449869551234017
67.2599987201393 0.00578867534115012
67.2799987196922 0.00812620955698738
67.2999987192452 0.00961121334641607
67.3199987187982 0.0074994968112632
67.3399987183511 0.00635754662806279
67.3599987179041 0.00469851301196374
67.3799987174571 0.00425303669223444
67.39999871701 0.00210771415782754
67.419998716563 0.00240568016165241
67.439998716116 0.00351663640709848
67.4599987156689 0.00617990301338779
67.4799987152219 0.00736719050348991
67.4999987147748 0.00765066373081871
67.5199987143278 0.00719131086726955
67.5399987138808 0.00613460698252426
67.5599987134337 0.00421504119960932
67.5799987129867 0.00251569349238136
67.5999987125397 0.00296547348048964
67.6199987120926 0.00405276763600042
67.6399987116456 0.00538747547978766
67.6599987111986 0.00532433397575931
67.6799987107515 0.00407964440616224
67.6999987103045 0.00294294928706904
67.7199987098575 0.00293417151073233
67.7399987094104 0.0037448689613684
67.7599987089634 0.00508084900693789
67.7799987085164 0.00534534295033788
67.7999987080693 0.00225586641911156
67.8199987076223 0.000352529047658354
67.8399987071753 0
67.8599987067282 0.00308304887294857
67.8799987062812 0.00806246995824184
67.8999987058342 0.0106216233556723
67.9199987053871 0.0112538288945449
67.9399987049401 0.00883309125676483
67.959998704493 0.00779031642021699
67.979998704046 0.00816168043063706
67.999998703599 0.00696985975592056
68.0199987031519 0.00618764098155736
68.0399987027049 0.00453958802407174
68.0599987022579 0.00332990614215103
68.0799987018108 0.00489677428833023
68.0999987013638 0.00465301105340932
68.1199987009168 0.00570419327047746
68.1399987004697 0.00793224811187761
68.1599987000227 0.00778240224692127
68.1799986995757 0.00848698377263403
68.1999986991286 0.00774209038086969
68.2199986986816 0.00643796115142158
68.2399986982346 0.00529411156687432
68.2599986977875 0.00491277106346651
68.2799986973405 0.00378947867063743
68.2999986968935 0.00443506018133553
68.3199986964464 0.00311408456020108
68.3399986959994 0.00151762299965758
68.3599986955523 0.00125163125938926
68.3799986951053 0
68.3999986946583 0.00137521902762645
68.4199986942112 0.00152807272894202
68.4399986937642 0.00312111648063532
68.4599986933172 0.00264288171326871
68.4799986928701 0.00438856654950247
68.4999986924231 0.00315235694565581
68.5199986919761 0.00233960930889424
68.539998691529 0.00254671182026836
68.559998691082 0.00305307611358764
68.579998690635 0.00575297753624378
68.5999986901879 0.00643793080279574
68.6199986897409 0.0085022058564808
68.6399986892939 0.00789608034368162
68.6599986888468 0.00424821732744753
68.6799986883998 0.00227258921734474
68.6999986879528 0.000598138185105859
68.7199986875057 0.000800302412290135
68.7399986870587 0.000732567642102305
68.7599986866117 0.00203026280317194
68.7799986861646 0.00273849065072769
68.7999986857176 0.00391431174436024
68.8199986852705 0.00403220480568824
68.8399986848235 0.00567539540284727
68.8599986843765 0.00807201928056796
68.8799986839294 0.00711319448847189
68.8999986834824 0.00440306480504213
68.9199986830354 0.00105566488298864
68.9399986825883 0.00022944484895937
68.9599986821413 0.000481082203361224
68.9799986816943 0.00208158734505895
68.9999986812472 0.00389199498525453
69.0199986808002 0.00250764807794782
69.0399986803532 0.00333838339224278
69.0599986799061 0.00430409419290995
69.0799986794591 0.00518395719198547
69.0999986790121 0.00572259430210764
69.119998678565 0.00509260563364844
69.139998678118 0.00444086402494603
69.159998677671 0.00451791116301216
69.1799986772239 0.00222325647777843
69.1999986767769 0.00109914837724455
69.2199986763299 0.00219505776289977
69.2399986758828 0.00439998584527469
69.2599986754358 0.0056803254593506
69.2799986749887 0.00647407537679498
69.2999986745417 0.00689165518887569
69.3199986740947 0.00637513363135125
69.3399986736476 0.00752337653114626
69.3599986732006 0.00495487919364
69.3799986727536 0.00402516663561708
69.3999986723065 0.00425248232885897
69.4199986718595 0.00422767710344375
69.4399986714125 0.00434465024119111
69.4599986709654 0.00211096596888732
69.4799986705184 0.00265765436923505
69.4999986700714 0.00421438596683144
69.5199986696243 0.00665493401861415
69.5399986691773 0.00649920584015531
69.5599986687303 0.00511779036985008
69.5799986682832 0.00396945168393138
69.5999986678362 0.0042952459067685
69.6199986673892 0.00500068076185187
69.6399986669421 0.00465677860076427
69.6599986664951 0.00290071402982904
69.6799986660481 0.0024488693936099
69.699998665601 0.00127753189812087
69.719998665154 0.000756352702012672
69.7399986647069 0.00181333638800829
69.7599986642599 0.0023282344794435
69.7799986638129 0.00303913526621492
69.7999986633658 0.00304000841130682
69.8199986629188 0.00417365469088288
69.8399986624718 0.00452547754732595
69.8599986620247 0.00407444846195926
69.8799986615777 0.004311096813038
69.8999986611307 0.00431255196457586
69.9199986606836 0.00268761766565732
69.9399986602366 0.00200256792344382
69.9599986597896 0
69.9799986593425 0.00142325496624758
69.9999986588955 0.00433595726131526
70.0199986584485 0.00430480082695522
70.0399986580014 0.00203539339530445
70.0599986575544 0.00237404558190249
70.0799986571074 0.00183942492571014
70.0999986566603 0.00307721471530162
70.1199986562133 0.0031548425858698
70.1399986557662 0.00413110065167249
70.1599986553192 0.00739940245641085
70.1799986548722 0.00961959112701768
70.1999986544251 0.00853802299182144
70.2199986539781 0.00919245878538018
70.2399986535311 0.00897190512237901
70.259998653084 0.0111679768531801
70.279998652637 0.0104905630718182
70.29999865219 0.00693445830598292
70.3199986517429 0.00538858651858531
70.3399986512959 0.00401032177375295
70.3599986508489 0.00600203090040428
70.3799986504018 0.00523397222983812
70.3999986499548 0.00516360457603969
70.4199986495078 0.00177303446570168
70.4399986490607 0.00058251031191002
70.4599986486137 0
70.4799986481667 0.000361577326508641
70.4999986477196 0.00204117902346337
70.5199986472726 0.00127478766787023
70.5399986468256 0.00346269533838317
70.5599986463785 0.00591205160419572
70.5799986459315 0.00683540853592558
70.5999986454844 0.00698994380436942
70.6199986450374 0.00370873897284106
70.6399986445904 0.00384694013153014
70.6599986441433 0.00504946445064333
70.6799986436963 0.00537246936019366
70.6999986432493 0.00800040055923715
70.7199986428022 0.00834786477791698
70.7399986423552 0.0074646349145893
70.7599986419082 0.00686445436982785
70.7799986414611 0.00648309317842263
70.7999986410141 0.00850704044559829
70.8199986405671 0.0079935611351406
70.83999864012 0.0061498559331865
70.859998639673 0.00269223057246297
70.879998639226 0.0033625435353309
70.8999986387789 0.0036166877025479
70.9199986383319 0.00639929147173771
70.9399986378849 0.00904535964941885
70.9599986374378 0.00938258903582327
70.9799986369908 0.0113853140298564
70.9999986365438 0.0119507949795204
71.0199986360967 0.0124114420614102
71.0399986356497 0.01308569507706
71.0599986352026 0.012627498359864
71.0799986347556 0.0125319509775103
71.0999986343086 0.0135300283989523
71.1199986338615 0.0129412461703529
71.1399986334145 0.0128884674254605
71.1599986329675 0.0104485214387706
71.1799986325204 0.0104764131566739
71.1999986320734 0.00984542596540086
71.2199986316264 0.0124838079525167
71.2399986311793 0.0112443343738603
71.2599986307323 0.0116221720079962
71.2799986302853 0.0143330852185312
71.2999986298382 0.0156788601103033
71.3199986293912 0.0188380296016068
71.3399986289442 0.0184878750721414
71.3599986284971 0.0193550607471675
71.3799986280501 0.021042341537472
71.3999986276031 0.0233117439119677
71.419998627156 0.0266595997213424
71.439998626709 0.0299971307876987
71.459998626262 0.0331133843522478
71.4799986258149 0.0387758199664828
71.4999986253679 0.0416686490434695
71.5199986249208 0.0476386501349452
71.5399986244738 0.055906965373987
71.5599986240268 0.0616160148935497
71.5799986235797 0.0705289956388239
71.5999986231327 0.0815898722501089
71.6199986226857 0.0937940283079305
71.6399986222386 0.106835986034172
71.6599986217916 0.115972503165039
71.6799986213446 0.137177386081757
71.6999986208975 0.155170006579982
71.7199986204505 0.174375985692426
71.7399986200035 0.201633772261458
71.7599986195564 0.22855192239873
71.7799986191094 0.25083721685579
71.7999986186624 0.272284007846178
71.8199986182153 0.300261750071636
71.8399986177683 0.319226537638202
71.8599986173213 0.328237570832743
71.8799986168742 0.348437491358544
71.8999986164272 0.365423178538931
71.9199986159801 0.369151710671836
71.9399986155331 0.36403704217417
71.9599986150861 0.34905031740425
71.979998614639 0.344048625086848
71.999998614192 0.342676202740274
72.019998613745 0.330412945638373
72.0399986132979 0.305624891785703
72.0599986128509 0.279867267826143
72.0799986124039 0.254054869953134
72.0999986119568 0.229348796646902
72.1199986115098 0.217060801498346
72.1399986110628 0.204327884273501
72.1599986106157 0.181747785781487
72.1799986101687 0.161647652552457
72.1999986097217 0.145001074801457
72.2199986092746 0.127165915636806
72.2399986088276 0.102761703511057
72.2599986083806 0.0861055376775486
72.2799986079335 0.077024278564136
72.2999986074865 0.0688025331044134
72.3199986070395 0.0618489984266765
72.3399986065924 0.0576605140542409
72.3599986061454 0.0536494277806856
72.3799986056983 0.0546224330009895
72.3999986052513 0.0549067093060136
72.4199986048043 0.0563040494763161
72.4399986043572 0.0577248964999749
72.4599986039102 0.05988414053914
72.4799986034632 0.0643190728027145
72.4999986030161 0.0679058853835937
72.5199986025691 0.0708963324067371
72.5399986021221 0.0768470945514659
72.559998601675 0.0821606102994289
72.579998601228 0.0925105583666498
72.599998600781 0.0940368561267859
72.6199986003339 0.0920621824637076
72.6399985998869 0.0911716763341207
72.6599985994399 0.0901601000315228
72.6799985989928 0.0921263387742164
72.6999985985458 0.0924874629509955
72.7199985980988 0.0945074864880481
72.7399985976517 0.0941112795585106
72.7599985972047 0.0945505377953177
72.7799985967577 0.087926326516259
72.7999985963106 0.0816945192107145
72.8199985958636 0.0773635902286597
72.8399985954165 0.0731061724232847
72.8599985949695 0.0687658314175551
72.8799985945225 0.0648853986323692
72.8999985940754 0.061311475553933
72.9199985936284 0.0547994555283974
72.9399985931814 0.0501429268761766
72.9599985927343 0.0463647787345386
72.9799985922873 0.0409954873557214
72.9999985918403 0.0381749688418164
73.0199985913932 0.0344943699798312
73.0399985909462 0.0343205336754464
73.0599985904992 0.0323188521685502
73.0799985900521 0.0270593067162636
73.0999985896051 0.026117544354821
73.1199985891581 0.023111012301528
73.139998588711 0.0217017643003827
73.159998588264 0.0184283440525571
73.179998587817 0.0152905032848374
73.1999985873699 0.0132751359689846
73.2199985869229 0.0141012480076071
73.2399985864758 0.0148209287739756
73.2599985860288 0.0141583686621735
73.2799985855818 0.00966465918424533
73.2999985851347 0.00769280511364882
73.3199985846877 0.00452234015450589
73.3399985842407 0.00340901305559582
73.3599985837936 0.0028104542922808
73.3799985833466 0.00323525837750026
73.3999985828996 0.00483415353696219
73.4199985824525 0.0057634806876181
73.4399985820055 0.00458513074947126
73.4599985815585 0.00423144561603563
73.4799985811114 0.00193203318729497
73.4999985806644 0.00135676733664203
73.5199985802174 0.00150092038259889
73.5399985797703 0.00277015359022094
73.5599985793233 0.00504901673622121
73.5799985788763 0.00644275763604975
73.5999985784292 0.00732184697248649
73.6199985779822 0.00508206244786298
73.6399985775352 0.00231757304309557
73.6599985770881 0.00384059551691227
73.6799985766411 0.00308989030886793
73.699998576194 0.00222138126234636
73.719998575747 0.00252006504584526
73.7399985753 0.000323347499920468
73.7599985748529 0.00169415746012293
73.7799985744059 0
73.7999985739589 0.00119872991576594
73.8199985735118 9.30079421106456E-05
73.8399985730648 0.00302476033584967
73.8599985726178 0.00332776388887351
73.8799985721707 0.00241188302684132
73.8999985717237 0.00194198674033337
73.9199985712767 0.00226026926864814
73.9399985708296 0.00228143334514336
73.9599985703826 0.00328891002298069
73.9799985699356 0.00388984206847684
73.9999985694885 0.00520809492708675
74.0199985690415 0.00554251230049088
74.0399985685945 0.00653300870132355
74.0599985681474 0.004476792597704
74.0799985677004 0.00336884543748794
74.0999985672534 0.00294008006501534
74.1199985668063 0.00286770951332657
74.1399985663593 0.00234949500017471
74.1599985659122 0.000749637753383645
74.1799985654652 0.00208669881828219
74.1999985650182 0.00325723918170708
74.2199985645711 0.00496096968960555
74.2399985641241 0.00424395567248299
74.2599985636771 0.00324648866222012
74.27999856323 0.00297769118943621
74.299998562783 0.00116772301365277
74.319998562336 0.00064697824395997
74.3399985618889 0.000472058404710804
74.3599985614419 0.00234514499411494
74.3799985609949 0.00380764178261914
74.3999985605478 0.00235149658007855
74.4199985601008 0.00339344439981919
74.4399985596538 0.00461773353031354
74.4599985592067 0.00625356369893793
74.4799985587597 0.00738714007028377
74.4999985583127 0.00447345652811984
74.5199985578656 0.00407763885573061
74.5399985574186 0.00275023115610273
74.5599985569716 0.00297926640602253
74.5799985565245 0.00305920140531502
74.5999985560775 0.00235082004883697
74.6199985556304 0.00427571504899074
74.6399985551834 0.00363544744347567
74.6599985547364 0.00220006060539971
74.6799985542893 0.000854103357801603
74.6999985538423 0.00153857314229101
74.7199985533953 0.00345648433264727
74.7399985529482 0.0044853950012784
74.7599985525012 0.00472064079068114
74.7799985520542 0.00522346253286639
74.7999985516071 0.00663487241960664
74.8199985511601 0.00735270554662536
74.8399985507131 0.00885276497127521
74.859998550266 0.00796604657114004
74.879998549819 0.00552982076502276
74.899998549372 0.00252168320009945
74.9199985489249 0.00192962266624642
74.9399985484779 0.00360267251917656
74.9599985480309 0.00451426784291498
74.9799985475838 0.00270516422726466
74.9999985471368 0.0022089748771817
75.0199985466897 0.000592876611513748
75.0399985462427 0.00234328720064655
75.0599985457957 0.00136915236398116
75.0799985453486 0.00290089888984764
75.0999985449016 0.00314281557880343
75.1199985444546 0.0039030689347548
75.1399985440075 0.00367758740415357
75.1599985435605 0.00461367997239201
75.1799985431135 0.00580275727637193
75.1999985426664 0.0046054938562952
75.2199985422194 0.00407435483311312
75.2399985417724 0.00214868842765092
75.2599985413253 0.00188360620708794
75.2799985408783 0.00205023523644694
75.2999985404313 0.00505718331652959
75.3199985399842 0.00649223648605245
75.3399985395372 0.00664516073876961
75.3599985390902 0.00450783490209401
75.3799985386431 0.00352285636524682
75.3999985381961 0.00483026330063205
75.4199985377491 0.00490841461277032
75.439998537302 0.00425004997909087
75.459998536855 0.00355548423927465
75.4799985364079 0.00519350134412737
75.4999985359609 0.00637144089834463
75.5199985355139 0.00675249692251564
75.5399985350668 0.00451366532982807
75.5599985346198 0.00265871027280876
75.5799985341728 0.00199590252375587
75.5999985337257 0.00237164488672625
75.6199985332787 0.00396308236599233
75.6399985328317 0.0028993462786928
75.6599985323846 0.00387783099586034
75.6799985319376 0.00525901142187324
75.6999985314906 0.00314221655148247
75.7199985310435 0.00448014541016004
75.7399985305965 0.00310283511491032
75.7599985301495 0.00448219073826342
75.7799985297024 0.0044115071868356
75.7999985292554 0.00241378835670428
75.8199985288084 0.00165799863385582
75.8399985283613 0
75.8599985279143 0.00152038843339984
75.8799985274673 0.000595212967694186
75.8999985270202 0.00287533566088678
75.9199985265732 0.00197697984824374
75.9399985261261 0.00486974843249534
75.9599985256791 0.00341724977393215
75.9799985252321 0.00423259536852583
75.999998524785 0.00284374408621046
76.019998524338 0.00286450169786008
76.039998523891 0.00426932562636691
76.0599985234439 0.0046607263240015
76.0799985229969 0.00775285199429572
76.0999985225499 0.00762493485313093
76.1199985221028 0.00543047577534436
76.1399985216558 0.00694704039916029
76.1599985212088 0.00736287290843698
76.1799985207617 0.00661707325078591
76.1999985203147 0.00467615156312927
76.2199985198677 0.00196765593608393
76.2399985194206 0.000964058560506825
76.2599985189736 0.00299108594549218
76.2799985185266 0.00352005665386554
76.2999985180795 0.00350669540181341
76.3199985176325 0.00328399347148098
76.3399985171855 0.00319373979058228
76.3599985167384 0.00388192155190702
76.3799985162914 0.00511656542527535
76.3999985158443 0.00695106922512004
76.4199985153973 0.00465785478829416
76.4399985149503 0.00441359250715195
76.4599985145032 0
76.4799985140562 0.0017622689617211
76.4999985136092 0.00494843603758136
76.5199985131621 0.00605881848323662
76.5399985127151 0.00783927512691371
76.5599985122681 0.00664601508777353
76.579998511821 0.00426802012139064
76.599998511374 0.00305915712280493
76.619998510927 0.00324454091440407
76.6399985104799 0.00635349157726314
76.6599985100329 0.00999972523687037
76.6799985095859 0.00953477896191068
76.6999985091388 0.00841887722188685
76.7199985086918 0.00519260426311638
76.7399985082448 0.00524449018101761
76.7599985077977 0.00331252567281547
76.7799985073507 0.00242999111112954
76.7999985069036 0.00120809032540732
76.8199985064566 0.00275797914348895
76.8399985060096 0.00296539530239426
76.8599985055625 0.00358707841851731
76.8799985051155 0.00478950823835876
76.8999985046685 0.00500198316279754
76.9199985042214 0.0069608411714682
76.9399985037744 0.00749219850836898
76.9599985033274 0.00937458529434946
76.9799985028803 0.0084524610631011
76.9999985024333 0.00892032387675765
77.0199985019863 0.00788278672156585
77.0399985015392 0.00757434825729543
77.0599985010922 0.00796664462031924
77.0799985006452 0.00487461117694996
77.0999985001981 0.00392448134597014
77.1199984997511 0.00510724290508972
77.1399984993041 0.00567676681835902
77.159998498857 0.00513192107436446
77.17999849841 0.00526589154295874
77.199998497963 0.00562892541652467
77.2199984975159 0.00652510175084838
77.2399984970689 0.0068155267827056
77.2599984966218 0.0069890142302563
77.2799984961748 0.00405577126970898
77.2999984957278 0.00297158238084069
77.3199984952807 0.00133094715166408
77.3399984948337 0.00191936547282454
77.3599984943867 0.00315827587937657
77.3799984939396 0.00573236089949807
77.3999984934926 0.00883170467269505
77.4199984930456 0.00933934985236921
77.4399984925985 0.0116497879520907
77.4599984921515 0.0128285313111336
77.4799984917045 0.0112388840676816
77.4999984912574 0.00880517025737908
77.5199984908104 0.00606955372910306
77.5399984903634 0.00484913373619016
77.5599984899163 0.00444330138937846
77.5799984894693 0.00326704997480076
77.5999984890223 0.000744566834782939
77.6199984885752 0.000941643735173789
77.6399984881282 0.00136046459015784
77.6599984876812 0.00137054736187302
77.6799984872341 0.00286840853235458
77.6999984867871 0.00252840297271668
77.71999848634 0.00267273559069445
77.739998485893 0.00174359528501024
77.759998485446 0
77.7799984849989 0.00286511922369639
77.7999984845519 0.00357686446426224
77.8199984841049 0.00494309927506259
77.8399984836578 0.00772810620055138
77.8599984832108 0.00879646634882188
77.8799984827638 0.0114748659432221
77.8999984823167 0.0105710172207922
77.9199984818697 0.00901155592371965
77.9399984814227 0.0084812192575099
77.9599984809756 0.00633018339759829
77.9799984805286 0.00533002458961064
77.9999984800816 0.00359242000334677
78.0199984796345 0.00218594581576792
78.0399984791875 0.00168747167358227
78.0599984787405 0.00387502797229763
78.0799984782934 0.00701105984385168
78.0999984778464 0.00802642876132789
78.1199984773993 0.00635472370635469
78.1399984769523 0.00571602950508363
78.1599984765053 0.00425053024208903
78.1799984760582 0.00448643242473586
78.1999984756112 0.00385495865078207
78.2199984751642 0.00493717282657941
78.2399984747171 0.00665856215254695
78.2599984742701 0.00729838027044905
78.2799984738231 0.00607546460043136
78.299998473376 0.00546310590380571
78.319998472929 0.0052502322124935
78.339998472482 0.00373229373706606
78.3599984720349 0.00468238370109512
78.3799984715879 0.00645658215981749
78.3999984711409 0.00779663506202473
78.4199984706938 0.00844711663663931
78.4399984702468 0.00637747147645504
78.4599984697998 0.00396168900458795
78.4799984693527 0.00310876294204636
78.4999984689057 0.00294843368596569
78.5199984684587 0.00522537687263741
78.5399984680116 0.0060894026572943
78.5599984675646 0.00562135083282372
78.5799984671175 0.00482158602070598
78.5999984666705 0.00462620314078158
78.6199984662235 0.00443932263830195
78.6399984657764 0.00511460223574027
78.6599984653294 0.00596545205628583
78.6799984648824 0.0061482597469316
78.6999984644353 0.00595472249192242
78.7199984639883 0.00529423328391368
78.7399984635413 0.00582502512970065
78.7599984630942 0.00429417851430937
78.7799984626472 0.00296412680769427
78.7999984622002 0.00392998916828226
78.8199984617531 0.00370504487514642
78.8399984613061 0.00647236379319563
78.8599984608591 0.00799819621488998
78.879998460412 0.0084562459696769
78.899998459965 0.0117753810334272
78.919998459518 0.0112889967283047
78.9399984590709 0.00961412637696167
78.9599984586239 0.00679080840611521
78.9799984581769 0.00468291184703561
78.9999984577298 0.00670471790903282
79.0199984572828 0.00665116054698149
79.0399984568357 0.005826437072283
79.0599984563887 0.00298128181416099
79.0799984559417 0.00259933894019763
79.0999984554946 0.0011577514201602
79.1199984550476 0
79.1399984546006 0.00244443705372349
79.1599984541535 0.00283184507213133
79.1799984537065 0.00639129980493876
79.1999984532595 0.00694690969381645
79.2199984528124 0.0081218026760813
79.2399984523654 0.00854461892659906
79.2599984519184 0.00959389466973498
79.2799984514713 0.00846906196064445
79.2999984510243 0.00799219410000704
79.3199984505773 0.00999344773200808
79.3399984501302 0.00798811566009407
79.3599984496832 0.00755136204340398
79.3799984492362 0.00625348698417171
79.3999984487891 0.00811534829337138
79.4199984483421 0.0089010187071073
79.4399984478951 0.00931751262713325
79.459998447448 0.00866510331292999
79.479998447001 0.0078666057694821
79.4999984465539 0.00776600587223711
79.5199984461069 0.00951363352893027
79.5399984456599 0.00798964843550473
79.5599984452128 0.00636391302126145
79.5799984447658 0.00634036513460946
79.5999984443188 0.00640074731654404
79.6199984438717 0.00826019514140598
79.6399984434247 0.00875826371376887
79.6599984429777 0.00696226749947336
79.6799984425306 0.00389928194814511
79.6999984420836 0.00387100606236795
79.7199984416366 0.00258674783062657
79.7399984411895 0.00209166182445417
79.7599984407425 0.00280302824099428
79.7799984402955 0.00102860159684852
79.7999984398484 0.00253277093010279
79.8199984394014 0.00548820088309106
79.8399984389544 0.00644491103792599
79.8599984385073 0.00661955935104883
79.8799984380603 0.00471676999848494
79.8999984376132 0.00376900478239905
79.9199984371662 0.00541291982817772
79.9399984367192 0.00657808120129133
79.9599984362721 0.00825770096584712
79.9799984358251 0.00638018583723816
79.9999984353781 0.00463241688083313
80.019998434931 0.00306541567255972
80.039998434484 0.00282508548186784
80.059998434037 0.00505676532090346
80.0799984335899 0.00622874488286321
80.0999984331429 0.00735992186010957
80.1199984326959 0.00653712225921395
80.1399984322488 0.0051391525122646
80.1599984318018 0.00444643165104047
80.1799984313548 0.00460946537724242
80.1999984309077 0.00335215098904755
80.2199984304607 0.00265293353955641
80.2399984300137 0.00131503918182485
80.2599984295666 0
80.2799984291196 0.0016825217641583
80.2999984286726 0.00142460117818165
80.3199984282255 0.00250614674019828
80.3399984277785 0.00444611717772693
80.3599984273314 0.00665510202679868
80.3799984268844 0.00742049295001118
80.3999984264374 0.00752455719996863
80.4199984259903 0.00770405586981064
80.4399984255433 0.0085035369942052
80.4599984250963 0.00714493934217492
80.4799984246492 0.00780286097178456
80.4999984242022 0.00489093205067741
80.5199984237552 0.00316282962912605
80.5399984233081 0.00349118954850013
80.5599984228611 0.00251400784660072
80.5799984224141 0.00423937899313406
80.599998421967 0.00258119986666057
80.61999842152 0.00362595505834636
80.639998421073 0.00274364318218479
80.6599984206259 0.00441524606495809
80.6799984201789 0.00612292840749228
80.6999984197319 0.00734483167656386
80.7199984192848 0.00707391553047769
80.7399984188378 0.00598317203974977
80.7599984183908 0.00405362308548353
80.7799984179437 0.000474081241429836
80.7999984174967 0.00016441720206703
80.8199984170496 0.00056050272744558
80.8399984166026 0.00380680167458045
80.8599984161556 0.00391921433745764
80.8799984157085 0.00297493874464157
80.8999984152615 0.00407632513111766
80.9199984148145 0.00697715863024768
80.9399984143674 0.00929921391549358
80.9599984139204 0.00953559814678775
80.9799984134734 0.00810853473314718
80.9999984130263 0.00810932718205885
81.0199984125793 0.00652641505345923
81.0399984121323 0.00631877159614799
81.0599984116852 0.00502464550804183
81.0799984112382 0.00774238763193448
81.0999984107912 0.0094494324440426
81.1199984103441 0.00827856510570245
81.1399984098971 0.00780144693028886
81.1599984094501 0.00573054701875399
81.179998409003 0.00614624835398764
81.199998408556 0.00561003050447126
81.219998408109 0.00461843989761371
81.2399984076619 0.00327521245718208
81.2599984072149 0.00326116737669849
81.2799984067678 0.00195925543893882
81.2999984063208 0.00245684624483491
81.3199984058738 0.00420168289232779
81.3399984054267 0.00340266360783759
81.3599984049797 0.00401643213170039
81.3799984045327 0.00233559545345881
81.3999984040856 0.000167429980990494
81.4199984036386 0.00185780573230077
81.4399984031916 0.00386583328529089
81.4599984027445 0.00713401307229318
81.4799984022975 0.00800771411440547
81.4999984018505 0.00733271837370457
81.5199984014034 0.00890804312059659
81.5399984009564 0.00743531227170749
81.5599984005094 0.00744289732005891
81.5799984000623 0.00625914324652654
81.5999983996153 0.00536048094405467
81.6199983991683 0.00521493403070565
81.6399983987212 0.00637419515123454
81.6599983982742 0.00744319772645838
81.6799983978271 0.0077271741223033
81.6999983973801 0.00716347588346734
81.7199983969331 0.00531082995646341
81.739998396486 0.00645605802453934
81.759998396039 0.00638592232524399
81.779998395592 0.00575724220214426
81.7999983951449 0.00439020236288173
81.8199983946979 0.00131211063572384
81.8399983942509 0
81.8599983938038 0.000244390481422163
81.8799983933568 0.00105311652103457
81.8999983929098 0.00440258071944348
81.9199983924627 0.0034044173311045
81.9399983920157 0.000860179764322441
81.9599983915687 0.000120785517368008
81.9799983911216 0.00250263893289253
81.9999983906746 0.00713063256358971
82.0199983902276 0.0109953358420361
82.0399983897805 0.0120336651195499
82.0599983893335 0.0125096591178517
82.0799983888865 0.0114233823689034
82.0999983884394 0.00920165976029869
82.1199983879924 0.00672010736564592
82.1399983875453 0.00231121769542283
82.1599983870983 0.00140912237194384
82.1799983866513 0.00019864729242576
82.1999983862042 0.002586201402588
82.2199983857572 0.00540739000587701
82.2399983853102 0.00530094029040309
82.2599983848631 0.00517220516652603
82.2799983844161 0.00242986078170668
82.2999983839691 0.00288818128806506
82.319998383522 0.00263478138083227
82.339998383075 0.00290250763797054
82.359998382628 0.00286408732642729
82.3799983821809 0.0010042432194366
82.3999983817339 0.00174858045514134
82.4199983812869 0.00168381918226387
82.4399983808398 0.00295126023800306
82.4599983803928 0.00487358822827527
82.4799983799458 0.00472659273183618
82.4999983794987 0.00482983221019297
82.5199983790517 0.00474282039116951
82.5399983786047 0.00408709956958599
82.5599983781576 0.00380012365118372
82.5799983777106 0.00298841901077965
82.5999983772635 0.00149913549731175
82.6199983768165 0.00550300688051471
82.6399983763695 0.00768265702360875
82.6599983759224 0.00839480780464565
82.6799983754754 0.00611229285704823
82.6999983750284 0.00506110533724961
82.7199983745813 0.00561859033039384
82.7399983741343 0.00649963195869364
82.7599983736873 0.00646271315519344
82.7799983732402 0.00796179688172592
82.7999983727932 0.00810171070125902
82.8199983723462 0.00754943058882938
82.8399983718991 0.00581051614781018
82.8599983714521 0.0034941347950919
82.8799983710051 0.00273936212780183
82.899998370558 0.00445849889158609
82.919998370111 0.0046162708987209
82.939998369664 0.00722231439239071
82.9599983692169 0.00701591547743351
82.9799983687699 0.00785280325693771
82.9999983683228 0.00793361681985189
83.0199983678758 0.00669558500477871
83.0399983674288 0.00569848189263047
83.0599983669817 0.0037169551961147
83.0799983665347 0.00226876169522
83.0999983660877 0.00214083369941494
83.1199983656406 0
83.1399983651936 0.00122559967721873
83.1599983647466 0.00306882941234288
83.1799983642995 0.00439268689620902
83.1999983638525 0.00494788960979452
83.2199983634055 0.00440604774953088
83.2399983629584 0.00303593852692524
83.2599983625114 0.00377084956252205
83.2799983620644 0.00468527267506726
83.2999983616173 0.00524450651720974
83.3199983611703 0.00625478735603939
83.3399983607233 0.00646568921702818
83.3599983602762 0.0063635860015433
83.3799983598292 0.00751160554517641
83.3999983593822 0.00626965245506451
83.4199983589351 0.00551928546737303
83.4399983584881 0.00567354887582341
83.459998358041 0.00469324062607408
83.479998357594 0.00466813135309407
83.499998357147 0.00469080789210884
83.5199983566999 0.00595286245961006
83.5399983562529 0.00643050278875203
83.5599983558059 0.00778754882836698
83.5799983553588 0.00641207831435575
83.5999983549118 0.00550238111793416
83.6199983544648 0.00521526513857733
83.6399983540177 0.00339652314667099
83.6599983535707 0.0067330492411328
83.6799983531237 0.00631274104057437
83.6999983526766 0.0071044324683356
83.7199983522296 0.00750136508884922
83.7399983517826 0.00622188804101093
83.7599983513355 0.00581838347610655
83.7799983508885 0.00549144979298044
83.7999983504415 0.00525202245712741
83.8199983499944 0.00570916557072032
83.8399983495474 0.00639388594680849
83.8599983491004 0.00518442512439336
83.8799983486533 0.00570520644840498
83.8999983482063 0.00612071680391411
83.9199983477592 0.00743542161196163
83.9399983473122 0.00844815217646193
83.9599983468652 0.00730340001098513
83.9799983464181 0.00632512637346584
83.9999983459711 0.00442324178382185
84.0199983455241 0.00524753732379955
84.039998345077 0.00494679794874159
84.05999834463 0.00438216772450491
84.079998344183 0.00133600418486224
84.0999983437359 0
84.1199983432889 0.0016718001174611
84.1399983428419 0.0035559266556409
84.1599983423948 0.00616714916867761
84.1799983419478 0.00743706727357563
84.1999983415008 0.00827698830523486
84.2199983410537 0.00775534729681772
84.2399983406067 0.00594500496609764
84.2599983401597 0.0055680895453948
84.2799983397126 0.00532951926031545
84.2999983392656 0.00492195666782577
84.3199983388186 0.00368154907627534
84.3399983383715 0.003981546811185
84.3599983379245 0.00587472779868188
84.3799983374774 0.00696843444090627
84.3999983370304 0.00610045563759776
84.4199983365834 0.00453262171865133
84.4399983361363 0.00236992427901742
84.4599983356893 0.00450753384837939
84.4799983352423 0.00532545562744118
84.4999983347952 0.00451759989706628
84.5199983343482 0.00549059463017539
84.5399983339012 0.00498695062236178
84.5599983334541 0.00503113565977863
84.5799983330071 0.0041276294685815
84.5999983325601 0.00112721476107103
84.619998332113 0.00272876219612174
84.639998331666 0.00320594228815825
84.659998331219 0.00566420471369425
84.6799983307719 0.00624604017758404
84.6999983303249 0.00785322531150084
84.7199983298779 0.00695130799498157
84.7399983294308 0.00549378675046683
84.7599983289838 0.00472709801492764
84.7799983285367 0.00527523884087461
84.7999983280897 0.00566496519703735
84.8199983276427 0.00508858646299352
84.8399983271956 0.00587447464039106
84.8599983267486 0.00352376650901515
84.8799983263016 0.0046356578671039
84.8999983258545 0.00401530192561513
84.9199983254075 0.00375059376002898
84.9399983249605 0.00436665823810269
84.9599983245134 0.00324789254865858
84.9799983240664 0.00425790950246739
84.9999983236194 0.00322332697621774
85.0199983231723 0.00364269919964594
85.0399983227253 0.00551814015082007
85.0599983222783 0.0063690952490516
85.0799983218312 0.00667578719636694
85.0999983213842 0.00529591284386063
85.1199983209372 0.00509427010158721
85.1399983204901 0.00568534407442539
85.1599983200431 0.00792577271708714
85.1799983195961 0.00769948973267706
85.199998319149 0.00624673267510958
85.219998318702 0.00487900241159252
85.2399983182549 0.00346372231757347
85.2599983178079 0.00378288848425931
85.2799983173609 0.00542084196084437
85.2999983169138 0.00484726321557004
85.3199983164668 0.00443040373108197
85.3399983160198 0.0021382855359853
85.3599983155727 0.0026824889067693
85.3799983151257 0.00503830668502742
85.3999983146787 0.00666863935039419
85.4199983142316 0.00685880337015485
85.4399983137846 0.00435609984599392
85.4599983133376 0.00382170736677859
85.4799983128905 0.00241970845966952
85.4999983124435 0.00191931203274774
85.5199983119965 0.000950310617344671
85.5399983115494 0
85.5599983111024 0.00427387203071936
85.5799983106554 0.0049221591942139
85.5999983102083 0.00672224529480495
85.6199983097613 0.00526614432734517
85.6399983093143 0.00454281369692491
85.6599983088672 0.00541798305340584
85.6799983084202 0.00568109096236005
85.6999983079731 0.00623666572375496
85.7199983075261 0.00393426807520049
85.7399983070791 0.00335478517540834
85.759998306632 0.00176369102594512
85.779998306185 0.00126743761503101
85.799998305738 0.00189772666640058
85.8199983052909 0.00229019991385912
85.8399983048439 0.00278595487124131
85.8599983043969 0.00518304114741353
85.8799983039498 0.00455429243937688
85.8999983035028 0.00390092182086185
85.9199983030558 0.00177090451413812
85.9399983026087 0
85.9599983021617 7.47166207236277E-05
85.9799983017147 0.000836363633011539
85.9999983012676 0.000772445360187266
86.0199983008206 0.00196636666115789
86.0399983003736 0.00534185647879448
86.0599982999265 0.00733843533108211
86.0799982994795 0.00687241925043042
86.0999982990325 0.00477128759932718
86.1199982985854 0.00241350507656395
86.1399982981384 0.00226171308025265
86.1599982976913 0.00197495110776881
86.1799982972443 0.00329442183143498
86.1999982967973 0.0047745298278707
86.2199982963502 0.00560845867811023
86.2399982959032 0.00747708320667753
86.2599982954562 0.0092868171276636
86.2799982950091 0.0105841724090453
86.2999982945621 0.0124308746672777
86.3199982941151 0.0147856218571745
86.339998293668 0.0149723641104699
86.359998293221 0.0156320560805858
86.379998292774 0.0155137154829765
86.3999982923269 0.0173223679905545
86.4199982918799 0.0182703917873204
86.4399982914329 0.0227841549508703
86.4599982909858 0.0291181076434561
86.4799982905388 0.0312208048577533
86.4999982900918 0.0336499197301554
86.5199982896447 0.03412120359072
86.5399982891977 0.035881249914789
86.5599982887506 0.041613833332591
86.5799982883036 0.0485279703261614
86.5999982878566 0.0560523225598272
86.6199982874095 0.059017546085224
86.6399982869625 0.0647760645702597
86.6599982865155 0.0745908924904387
86.6799982860684 0.080953116169817
86.6999982856214 0.0890815116754927
86.7199982851744 0.106094463050841
86.7399982847273 0.114794583872116
86.7599982842803 0.122624284926264
86.7799982838333 0.135226759140327
86.7999982833862 0.151689546822941
86.8199982829392 0.158206098266055
86.8399982824922 0.170708146918971
86.8599982820451 0.18969815198986
86.8799982815981 0.200301845900595
86.8999982811511 0.208113466296645
86.919998280704 0.219538716404734
86.939998280257 0.228536196587005
86.95999827981 0.234870317498161
86.9799982793629 0.239156008337421
86.9999982789159 0.246183098358935
87.0199982784688 0.243896317685588
87.0399982780218 0.242019711117184
87.0599982775748 0.236537101794185
87.0799982771277 0.232323577454629
87.0999982766807 0.224192071702438
87.1199982762337 0.212394831394301
87.1399982757866 0.204724742628445
87.1599982753396 0.199341023239342
87.1799982748926 0.194102547230084
87.1999982744455 0.172135970815069
87.2199982739985 0.162792623797761
87.2399982735515 0.152628575234355
87.2599982731044 0.144829494705946
87.2799982726574 0.138192194905812
87.2999982722104 0.131021774049691
87.3199982717633 0.126153076726818
87.3399982713163 0.104011460755796
87.3599982708693 0.0953671166934679
87.3799982704222 0.0855187575881341
87.3999982699752 0.0744824210628819
87.4199982695282 0.0647687660176542
87.4399982690811 0.0562485854771499
87.4599982686341 0.0501480741409744
87.479998268187 0.0352158618970264
87.49999826774 0.0303506424658056
87.519998267293 0.028220496177207
87.5399982668459 0.0248159616283375
87.5599982663989 0.0228748470467363
87.5799982659519 0.0221412418768815
87.5999982655048 0.0200897688452138
87.6199982650578 0.0177366076722938
87.6399982646108 0.0172392398695553
87.6599982641637 0.0168835312206899
87.6799982637167 0.0208509621334124
87.6999982632697 0.0228435310004636
87.7199982628226 0.023102334636317
87.7399982623756 0.0237513170056129
87.7599982619286 0.0261289361695697
87.7799982614815 0.0293719181896902
87.7999982610345 0.0313518129901894
87.8199982605875 0.0314772709693214
87.8399982601404 0.028499845026765
87.8599982596934 0.0278381854717649
87.8799982592463 0.0287856911614377
87.8999982587993 0.0318970429200633
87.9199982583523 0.0330436097916277
87.9399982579052 0.0338506832825803
87.9599982574582 0.0331643969429291
87.9799982570112 0.0330420964808855
87.9999982565641 0.0335402791524105
88.0199982561171 0.0333868944178518
88.0399982556701 0.0362015893032711
88.059998255223 0.0369115555429826
88.079998254776 0.0384331848275583
88.099998254329 0.0379525021407222
88.1199982538819 0.0347249818909419
88.1399982534349 0.0317836262958281
88.1599982529879 0.0306948692619359
88.1799982525408 0.0328084063128453
88.1999982520938 0.0325984895135791
88.2199982516468 0.0284089203625502
88.2399982511997 0.0208235859599786
88.2599982507527 0.0191383472321743
88.2799982503057 0.0201955805702304
88.2999982498586 0.0242716131073255
88.3199982494116 0.0260094495787705
88.3399982489645 0.0251154933989737
88.3599982485175 0.0221951052348461
88.3799982480705 0.0183963579649072
88.3999982476234 0.0161166537167409
88.4199982471764 0.0154587826870839
88.4399982467294 0.0116166793165489
88.4599982462823 0.0102187227911304
88.4799982458353 0.0113648184427579
88.4999982453883 0.00903740054419762
88.5199982449412 0.00810810771137557
88.5399982444942 0.00603360975172584
88.5599982440472 0.00542082309286075
88.5799982436001 0.00506137085031988
88.5999982431531 0.00455125274181556
88.6199982427061 0.0033989370773861
88.639998242259 0.00428801569968285
88.659998241812 0.00431263501932999
88.679998241365 0.00536223048656352
88.6999982409179 0.00475640506769205
88.7199982404709 0.00260111197926829
88.7399982400239 0.00143068508614011
88.7599982395768 0.00119701946633072
88.7799982391298 0.000510770586555659
88.7999982386827 0.00355208371048676
88.8199982382357 0.00417220726138252
88.8399982377887 0.00525781802757304
88.8599982373416 0.00538713065444402
88.8799982368946 0.00512346466612469
88.8999982364476 0.00515253573796907
88.9199982360005 0.00753965275873043
88.9399982355535 0.00891604862584933
88.9599982351065 0.00864157740172407
88.9799982346594 0.00599351290023808
88.9999982342124 0.00431687573347229
89.0199982337654 0.00597979022749687
89.0399982333183 0.00660896028042372
89.0599982328713 0.0117518060760705
89.0799982324243 0.0136128507009849
89.0999982319772 0.013651652959997
89.1199982315302 0.017289644712441
89.1399982310832 0.0203339253006631
89.1599982306361 0.0203771823314749
89.1799982301891 0.0206224502058162
89.1999982297421 0.0214761133917658
89.219998229295 0.0240022816915697
89.239998228848 0.024048156452579
89.2599982284009 0.0268404928170055
89.2799982279539 0.032031215553933
89.2999982275069 0.0321723666708077
89.3199982270598 0.033418586683275
89.3399982266128 0.0407007771187397
89.3599982261658 0.0419915948629846
89.3799982257187 0.0420120297790876
89.3999982252717 0.0467701585348343
89.4199982248247 0.0506086976651571
89.4399982243776 0.0506530582036864
89.4599982239306 0.0520792280298574
89.4799982234836 0.0578198351394791
89.4999982230365 0.0575524517829177
89.5199982225895 0.0576908238403001
89.5399982221425 0.0527610355757458
89.5599982216954 0.0514559952763031
89.5799982212484 0.0515035420939902
89.5999982208014 0.0547444740889065
89.6199982203543 0.0575866815808762
89.6399982199073 0.0576394063733863
89.6599982194602 0.0573816930627911
89.6799982190132 0.0542513048632019
89.6999982185662 0.0552286291444104
89.7199982181191 0.0552823186316362
89.7399982176721 0.0535038236982111
89.7599982172251 0.0524342413493435
89.779998216778 0.0524885470692456
89.799998216331 0.0519743424687368
89.819998215884 0.0470480577922629
89.8399982154369 0.047103551949431
89.8599982149899 0.0471599031949406
89.8799982145429 0.0441842920987585
89.8999982140958 0.0425273649977581
89.9199982136488 0.0425915724534626
89.9399982132018 0.0407344666763621
89.9599982127547 0.0378692146662735
89.9799982123077 0.0379318449037265
89.9999982118607 0.0379898962859176
90.0199982114136 0.0287899543409026
90.0399982109666 0.0282052983223233
90.0599982105196 0.0282708164976968
90.0799982100725 0.0246411077388899
90.0999982096255 0.0215573047821087
90.1199982091784 0.0216255293263685
90.1399982087314 0.0203396066483619
90.1599982082844 0.0135233651274022
90.1799982078373 0.0135937317832445
90.1999982073903 0.0136643197445507
90.2199982069433 0.0139384762174366
90.2399982064962 0.0135442249852682
90.2599982060492 0.0136180199944768
90.2799982056022 0.0124413401268984
90.2999982051551 0.0108832767343601
90.3199982047081 0.0109591423295774
90.3399982042611 0.0109705542170345
90.359998203814 0.00806988062437201
90.379998203367 0.00755961432909659
90.39999820292 0.00763891622496632
90.4199982024729 0.00796544902153522
90.4399982020259 0.011135416204928
90.4599982015789 0.0112172893658225
90.4799982011318 0.0110399367344027
90.4999982006848 0.00686454967877168
90.5199982002378 0.005937678123144
90.5399981997907 0.00596021197281349
90.5599981993437 0.00466707935888365
90.5799981988966 0.00257680095447056
90.5999981984496 0.00266467373375634
90.6199981980026 0.00279395065440292
90.6399981975555 0
90.6599981971085 6.14297525198537E-05
90.6799981966615 0.000557638407346156
90.6999981962144 0.00168286558087294
90.7199981957674 0.00243894804983362
90.7399981953204 0.00234319945355112
90.7599981948733 0.00265361953008286
90.7799981944263 0.0072556443374733
90.7999981939793 0.00736137962676006
90.8199981935322 0.00630857424336138
90.8399981930852 0.0024192143857026
90.8599981926382 0.00148900934587758
90.8799981921911 0.0015831367234754
90.8999981917441 0.00199871470544673
90.9199981912971 0.00239071187140176
90.93999819085 0.00243480742818862
90.959998190403 0.00132922353614667
90.979998189956 0.00144618532090661
90.9999981895089 0.00193522192166931
91.0199981890619 0.00245048334759002
91.0399981886148 0.00523102205329927
91.0599981881678 0.00504049052241928
91.0799981877208 0.00482392246415826
91.0999981872737 0.00442433513874974
91.1199981868267 0.00684904513554918
91.1399981863797 0.00835956171409845
91.1599981859326 0.00995699654075903
91.1799981854856 0.0091142000972
91.1999981850386 0.00489311448394628
91.2199981845915 0.0047849229819427
91.2399981841445 0.00330743673061389
91.2599981836975 0.00815466964343237
91.2799981832504 0.00939483486533625
91.2999981828034 0.0115570588815143
91.3199981823564 0.0157863628126739
91.3399981819093 0.0164398795704969
91.3599981814623 0.0140509117800039
91.3799981810153 0.0128517547954021
91.3999981805682 0.012027327020317
91.4199981801212 0.0131672604890505
91.4399981796741 0.014701982117089
91.4599981792271 0.0174514928708227
91.4799981787801 0.0211995470990065
91.499998178333 0.0242644355120894
91.519998177886 0.0284384697784675
91.539998177439 0.032786723229338
91.5599981769919 0.0352248373314773
91.5799981765449 0.0377380361729185
91.5999981760979 0.0441875881150711
91.6199981756508 0.0466992586405198
91.6399981752038 0.0479704678695037
91.6599981747568 0.0497583686772874
91.6799981743097 0.0602048919619015
91.6999981738627 0.0630750596832865
91.7199981734157 0.0684707306162635
91.7399981729686 0.0774907283081957
91.7599981725216 0.0802005638267914
91.7799981720746 0.0857249930314257
91.7999981716275 0.0904165454478554
91.8199981711805 0.0988225309515687
91.8399981707335 0.102312196979089
91.8599981702864 0.104909778937928
91.8799981698394 0.106525249972617
91.8999981693923 0.108134822902572
91.9199981689453 0.105921781851534
91.9399981684983 0.104861525201052
91.9599981680512 0.11027077137052
91.9799981676042 0.115089580657585
91.9999981671572 0.119214256874912
92.0199981667101 0.114963303084429
92.0399981662631 0.10875240430404
92.0599981658161 0.102870935203139
92.079998165369 0.0998110533999306
92.099998164922 0.0982664793940885
92.119998164475 0.0947947191111095
92.1399981640279 0.0904897959376309
92.1599981635809 0.0832288308453325
92.1799981631339 0.0788780811838643
92.1999981626868 0.0783776473051958
92.2199981622398 0.0740178829843512
92.2399981617928 0.0655324428793304
92.2599981613457 0.0641561826419887
92.2799981608987 0.0605512319923783
92.2999981604517 0.0540719534182921
92.3199981600046 0.0492565333109248
92.3399981595576 0.0467247646085088
92.3599981591105 0.0411381215389493
92.3799981586635 0.0350960739229049
92.3999981582165 0.031617302968668
92.4199981577694 0.0290633326223649
92.4399981573224 0.0241986399780103
92.4599981568754 0.0214428856038414
92.4799981564283 0.0218865801860967
92.4999981559813 0.0188977374246258
92.5199981555343 0.0149182880903026
92.5399981550872 0.0155785981906142
92.5599981546402 0.0128040900761261
92.5799981541932 0.00926220670439852
92.5999981537461 0.00660492656816832
92.6199981532991 0.00646447120725077
92.6399981528521 0.00810411131765008
92.659998152405 0.0135157546549001
92.679998151958 0.0128364299131537
92.699998151511 0.0145447229714188
92.7199981510639 0.0148853425266966
92.7399981506169 0.0149399777777989
92.7599981501698 0.0144397561457869
92.7799981497228 0.0146797594050543
92.7999981492758 0.016257663196979
92.8199981488287 0.0170631531523591
92.8399981483817 0.0194981692990676
92.8599981479347 0.021333124400064
92.8799981474876 0.0222332231392882
92.8999981470406 0.0218555321798463
92.9199981465936 0.0179765757476092
92.9399981461465 0.0197734505273505
92.9599981456995 0.0214896511886667
92.9799981452525 0.0270229559247136
92.9999981448054 0.0330312210409315
93.0199981443584 0.0335260870860266
93.0399981439114 0.0318432366110648
93.0599981434643 0.0292168274961935
93.0799981430173 0.0253516101203392
93.0999981425703 0.0274752675508238
93.1199981421232 0.0282910309633878
93.1399981416762 0.0335086835942169
93.1599981412292 0.0317026031390305
93.1799981407821 0.0303409495913182
93.1999981403351 0.0261065416817522
93.219998139888 0.0227135832448661
93.239998139441 0.0200658167529908
93.259998138994 0.0178898476214704
93.2799981385469 0.0183661091236205
93.2999981380999 0.0197497825720019
93.3199981376529 0.0201814732573455
93.3399981372058 0.0166889439105677
93.3599981367588 0.0144872751107904
93.3799981363118 0.0149114678498348
93.3999981358647 0.0167652648543448
93.4199981354177 0.017409682397819
93.4399981349707 0.0172260074192425
93.4599981345236 0.0145657661789914
93.4799981340766 0.0115240619409206
93.4999981336296 0.0102911905602344
93.5199981331825 0.00824730537504711
93.5399981327355 0.00885139107825031
93.5599981322885 0.00827541485836118
93.5799981318414 0.00767735191221812
93.5999981313944 0.00857355235019303
93.6199981309474 0.00778148576914869
93.6399981305003 0.00865362733540594
93.6599981300533 0.00819812587810699
93.6799981296062 0.00714270642624357
93.6999981291592 0.00946140932914021
93.7199981287122 0.0112099886125741
93.7399981282651 0.0107863350032705
93.7599981278181 0.00783233584813284
93.7799981273711 0.00297590621165503
93.799998126924 0.00179794819344638
93.819998126477 0.00176504186654564
93.83999812603 0.00455389767762844
93.8599981255829 0.00645294234381716
93.8799981251359 0.00675494688663687
93.8999981246889 0.00500199663577916
93.9199981242418 0.00140601391892141
93.9399981237948 0
93.9599981233478 0.000138098159469649
93.9799981229007 0.00198243766173646
93.9999981224537 0.00420794367515577
94.0199981220067 0.00455108610430924
94.0399981215596 0.00461243244899344
94.0599981211126 0.00604618644201683
94.0799981206656 0.00755283172341437
94.0999981202185 0.00815236461836102
94.1199981197715 0.0089307897019504
94.1399981193244 0.00569197971842482
94.1599981188774 0.00622563390433624
94.1799981184304 0.00167184765254758
94.1999981179833 0.00218377152153056
94.2199981175363 0.00311559697348406
94.2399981170893 0.00578992723411606
94.2599981166422 0.00652030244421434
94.2799981161952 0.00799985118959431
94.2999981157482 0.00613479136322069
94.3199981153011 0.00874119924378
94.3399981148541 0.00776139311181014
94.3599981144071 0.00623977159300282
94.37999811396 0.00421646848150686
94.399998113513 0.00245115689591353
94.419998113066 0.00288126594643201
94.4399981126189 0.00487400888226878
94.4599981121719 0.00494636841775904
94.4799981117249 0.00455933386920726
94.4999981112778 0.00511826355112761
94.5199981108308 0.00225126803124881
94.5399981103837 0.00335969446991015
94.5599981099367 0.00420964216113838
94.5799981094897 0.00570704607451761
94.5999981090426 0.00660742480542546
94.6199981085956 0.00499007828061973
94.6399981081486 0.00136797996760939
94.6599981077015 0.000843287459167869
94.6799981072545 0.0015387405471653
94.6999981068075 0.0059061802680803
94.7199981063604 0.00837011662404918
94.7399981059134 0.0110587374304202
94.7599981054664 0.0085178044313747
94.7799981050193 0.00642207717382835
94.7999981045723 0.0042012345747123
94.8199981041253 0.00361013274364572
94.8399981036782 0.00496803005261752
94.8599981032312 0.00399131552191169
94.8799981027842 0.00206221291658362
94.8999981023371 0
94.9199981018901 0.0015965348462805
94.9399981014431 0.00337187446105805
94.959998100996 0.0050776661577685
94.979998100549 0.00290189885344476
94.9999981001019 0.00205823056302006
95.0199980996549 0.000249577749710572
95.0399980992079 0.000893527693789725
95.0599980987608 0.00246201598536576
95.0799980983138 0.0034219396352419
95.0999980978668 0.00314598757265805
95.1199980974197 0.00373897464492458
95.1399980969727 0.00464773001209605
95.1599980965257 0.00543556620469
95.1799980960786 0.00617628966751033
95.1999980956316 0.00584968345872354
95.2199980951846 0.00321854588765577
95.2399980947375 0.00191773508571577
95.2599980942905 0.000944081039475742
95.2799980938435 0.00312646787369161
95.2999980933964 0.00462719887714098
95.3199980929494 0.00744606551304004
95.3399980925024 0.00422836324240768
95.3599980920553 0.00378149690126274
95.3799980916083 0.00118151089013828
95.3999980911613 0.00198883509998482
95.4199980907142 0.00374109039312739
95.4399980902672 0.00419908921107397
95.4599980898201 0.0041427940934974
95.4799980893731 0.00341646207724258
95.4999980889261 0.00054530735756099
95.519998088479 0.00134474054846628
95.539998088032 0.000108475219599571
95.559998087585 0.00103434729320205
95.5799980871379 0.00266466557664681
95.5999980866909 0.00247840790908582
95.6199980862439 0.00263474062657867
95.6399980857968 0.00202713926165715
95.6599980853498 0.00214071314354482
95.6799980849028 0.00270603338328498
95.6999980844557 0.00246993219269001
95.7199980840087 0.00154144633526899
95.7399980835617 0.0023379494682485
95.7599980831146 0.00185836362175958
95.7799980826676 0.00192485047030168
95.7999980822206 0.00149509961704461
95.8199980817735 0.0040389755893728
95.8399980813265 0.0042764446399311
95.8599980808795 0.00420143313488978
95.8799980804324 0.00226758201205397
95.8999980799854 0.00291773407283567
95.9199980795383 0.00339176511069186
95.9399980790913 0.0039363032511312
95.9599980786443 0.00363448600636072
95.9799980781972 0.00314552485302429
95.9999980777502 0.00373882388454641
96.0199980773032 0.00490536738183117
96.0399980768561 0.00398226618217924
96.0599980764091 0.00441498664504694
96.0799980759621 0.0038446074015175
96.099998075515 0.0038830923594685
96.119998075068 0.00461858486759378
96.139998074621 0.00215329878545145
96.1599980741739 0.0013489863052209
96.1799980737269 0.00118216415053489
96.1999980732799 0.0026137227734605
96.2199980728328 0.00565912759249548
96.2399980723858 0.00611710151057354
96.2599980719388 0.0060728772623749
96.2799980714917 0.00604079524859534
96.2999980710447 0.00546452160947328
96.3199980705976 0.00518557061451966
96.3399980701506 0.00431894839268142
96.3599980697036 0.00595847774109801
96.3799980692565 0.00625860208272276
96.3999980688095 0.00921106832002146
96.4199980683625 0.00917728500452815
96.4399980679154 0.00724526737468682
96.4599980674684 0.00648779381438827
96.4799980670214 0.00248964628825245
96.4999980665743 0.00131310990166672
96.5199980661273 0.00184001741321674
96.5399980656803 0.00453876596340538
96.5599980652332 0.00748356921596963
96.5799980647862 0.00666969440316863
96.5999980643392 0.00652551231866286
96.6199980638921 0.00754036120148631
96.6399980634451 0.00556786380605387
96.6599980629981 0.00897413602032533
96.679998062551 0.00287675635077045
96.699998062104 0.0022356005399836
96.719998061657 0.000686585297864681
96.7399980612099 0.00106419758577847
96.7599980607629 0.0030495207650327
96.7799980603158 0.00144677026684079
96.7999980598688 0.00203323357441806
96.8199980594218 0
96.8399980589747 0.000875036459225251
96.8599980585277 0.00362256353645515
96.8799980580807 0.00699319635162386
96.8999980576336 0.00876392007318838
96.9199980571866 0.00725807193818889
96.9399980567396 0.00727918232178816
96.9599980562925 0.00598403814262635
96.9799980558455 0.00538394648129017
96.9999980553985 0.00420903435448296
97.0199980549514 0.00389671942832202
97.0399980545044 0.00506559460085833
97.0599980540574 0.00768746290147014
97.0799980536103 0.00719562307690222
97.0999980531633 0.00953125948893031
97.1199980527163 0.00945969355123035
97.1399980522692 0.00982146010979028
97.1599980518222 0.00880840060798982
97.1799980513752 0.00652200188766655
97.1999980509281 0.00591345680465542
97.2199980504811 0.00475126282599746
97.239998050034 0.00539137698294266
97.259998049587 0.0034732665148709
97.27999804914 0.00463560234310786
97.2999980486929 0.00612897320259823
97.3199980482459 0.00869615628196095
97.3399980477989 0.0100036694746694
97.3599980473518 0.00792963511043535
97.3799980469048 0.00568262684851999
97.3999980464578 0.00428325104776933
97.4199980460107 0.00524101520533503
97.4399980455637 0.00967865625206428
97.4599980451167 0.00889804453402641
97.4799980446696 0.00703265090439119
97.4999980442226 0.0038312537063593
97.5199980437756 0.00250679760647531
97.5399980433285 0.003238470061506
97.5599980428815 0.00418984401863562
97.5799980424345 0.00513461256258099
97.5999980419874 0.00652692335010072
97.6199980415404 0.00663795558041352
97.6399980410933 0.00688043470212782
97.6599980406463 0.00584413071442985
97.6799980401993 0.00485324424750755
97.6999980397522 0.00586609782638535
97.7199980393052 0.00823939838821737
97.7399980388582 0.0103993528396402
97.7599980384111 0.00875518664452102
97.7799980379641 0.00361263984141368
97.7999980375171 0
97.81999803707 0.000188888618819702
97.839998036623 0.00206664581330604
97.859998036176 0.00611219887787226
97.8799980357289 0.00698683130556035
97.8999980352819 0.00582110810389799
97.9199980348349 0.00287912553295601
97.9399980343878 0.0026696411839819
97.9599980339408 0.00383728517121318
97.9799980334938 0.00721397938999489
97.9999980330467 0.0104369957214305
98.0199980325997 0.0103449117539194
98.0399980321527 0.00847108478980924
98.0599980317056 0.00697640572621518
98.0799980312586 0.00662933738001138
98.0999980308115 0.00728955452282465
98.1199980303645 0.00794078206666263
98.1399980299175 0.00600464228783147
98.1599980294704 0.00614380786496076
98.1799980290234 0.00636781744856312
98.1999980285764 0.00784808509605237
98.2199980281293 0.0091062169348495
98.2399980276823 0.00645299539751069
98.2599980272353 0.00519580084241407
98.2799980267882 0.00682646600271392
98.2999980263412 0.00756058866690303
98.3199980258942 0.00775889614516211
98.3399980254471 0.00597178758198171
98.3599980250001 0.00534036417873715
98.3799980245531 0.00681859430141557
98.399998024106 0.008230431578557
98.419998023659 0.00655515234937454
98.439998023212 0.00475962151763606
98.4599980227649 0.00592895960234381
98.4799980223179 0.00678957619771578
98.4999980218709 0.007472021370382
98.5199980214238 0.00802793658457585
98.5399980209768 0.00487280181822296
98.5599980205297 0.00528540913471849
98.5799980200827 0.00351095392285643
98.5999980196357 0.00356241823321456
98.6199980191886 0.00224420632452088
98.6399980187416 0.00142725236527314
98.6599980182946 0.00357840981514745
98.6799980178475 0.00476167403547194
98.6999980174005 0.00567388690195866
98.7199980169535 0.00554403451893705
98.7399980165064 0.00354951715750491
98.7599980160594 0.00643645209162876
98.7799980156124 0.00813303336732907
98.7999980151653 0.0106607405912343
98.8199980147183 0.00854661170178023
98.8399980142713 0.00674066144912969
98.8599980138242 0.00492499044719463
98.8799980133772 0.00492002786213307
98.8999980129302 0.00399638164224825
98.9199980124831 0.00374277783124131
98.9399980120361 0.00496500764818782
98.9599980115891 0.00451087548049821
98.979998011142 0.00459010035028758
98.999998010695 0.00361102366533181
99.0199980102479 0.00271121199209817
99.0399980098009 0.00309186581581618
99.0599980093539 0.00276733189501038
99.0799980089068 0.0021248417385716
99.0999980084598 0.00262420051719477
99.1199980080128 0.0042264347404828
99.1399980075657 0.0041503042630703
99.1599980071187 0.00631291507759231
99.1799980066717 0.00695443003347514
99.1999980062246 0.0094655348479836
99.2199980057776 0.0101492554025671
99.2399980053306 0.00989366911523495
99.2599980048835 0.00735690059180193
99.2799980044365 0.00472620187694568
99.2999980039895 0.00211796892098361
99.3199980035424 0.00192265792356172
99.3399980030954 0.00405600381153953
99.3599980026484 0.005008238734677
99.3799980022013 0.00278853576833217
99.3999980017543 0.0010121788785695
99.4199980013072 0
99.4399980008602 0.0021887034885522
99.4599980004132 0.00384005001769615
99.4799979999661 0.00446187211459252
99.4999979995191 0.00436411393207335
99.5199979990721 0.00782740621761582
99.539997998625 0.00905576947140307
99.559997998178 0.0078246690229232
99.579997997731 0.0069941820943645
99.5999979972839 0.00493413754569202
99.6199979968369 0.00636240195659732
99.6399979963899 0.00736577145185657
99.6599979959428 0.00954937527341318
99.6799979954958 0.00900577927565757
99.6999979950488 0.00953450935529793
99.7199979946017 0.00779860344822701
99.7399979941547 0.00724299544574115
99.7599979937077 0.00596048771346135
99.7799979932606 0.00182775617505293
99.7999979928136 0.000498221914601998
99.8199979923666 0.00131642457444255
99.8399979919195 0.00143590063325295
99.8599979914725 0.0011985582280368
99.8799979910254 0.00161541134347427
99.8999979905784 0.00315770224844555
99.9199979901314 0.00740066249507469
99.9399979896843 0.0107756745805134
99.9599979892373 0.0103980882743539
99.9799979887903 0.011049928595924
99.9999979883432 0.00746147737505774
100.019997987896 0.00535633817824274
100.039997987449 0.00322768174369917
100.059997987002 0.00114889331007455
100.079997986555 0.00211501885718651
100.099997986108 0.00324062137331636
100.119997985661 0.0053832448037766
100.139997985214 0.00676313419200389
100.159997984767 0.00600868334699887
100.17999798432 0.00575656333504578
100.199997983873 0.00561320071304969
100.219997983426 0.00624536482661198
100.239997982979 0.00759705115150172
100.259997982532 0.00789150085796629
100.279997982085 0.00723878385669094
100.299997981638 0.00553424233873603
100.319997981191 0.00528541192065839
100.339997980744 0.00525155436952746
100.359997980297 0.00529133515165189
100.37999797985 0.00548547485062949
100.399997979403 0.00562260744880075
100.419997978956 0.00495240583587513
100.439997978508 0.00735269256993776
100.459997978061 0.00672879735527331
100.479997977614 0.00821167874901067
100.499997977167 0.00720329934931475
100.51999797672 0.00600839592935856
100.539997976273 0.00649524031683983
100.559997975826 0.00494235691056227
100.579997975379 0.00273964655382831
100.599997974932 0.00209457123953752
100.619997974485 0.00179365987292265
100.639997974038 0.00210995735805676
100.659997973591 0.00229183322975027
100.679997973144 0.00316556681030945
100.699997972697 0.00525765784796432
100.71999797225 0.00592761263187908
100.739997971803 0.00509662587437472
100.759997971356 0.00408108602353062
100.779997970909 0.00499092597882193
100.799997970462 0.00693430130868938
100.819997970015 0.00867865948475162
100.839997969568 0.00844565222006205
100.859997969121 0.00592599498652413
100.879997968674 0.00420381489239392
100.899997968227 0.00391075427928514
100.91999796778 0.00514502570721573
100.939997967333 0.00332279357437905
100.959997966886 0.000741920251583997
100.979997966439 0
100.999997965991 0.00315016097566216
101.019997965544 0.00537942102371539
101.039997965097 0.00677001865937782
101.05999796465 0.00644475629913299
101.079997964203 0.00704743372478024
101.099997963756 0.0077959585240067
101.119997963309 0.0069439304994654
101.139997962862 0.00649019538734202
101.159997962415 0.00504074359748767
101.179997961968 0.00417246766479411
101.199997961521 0.00391191947168726
101.219997961074 0.00503745620607404
101.239997960627 0.00547314345785922
101.25999796018 0.00650809458967302
101.279997959733 0.00505317570309828
101.299997959286 0.00733870931807316
101.319997958839 0.00654266568504523
101.339997958392 0.00885400964776453
101.359997957945 0.00983930799140761
101.379997957498 0.0102287573509029
101.399997957051 0.0103900707007987
101.419997956604 0.00859257552268272
101.439997956157 0.00678038459426498
101.45999795571 0.0058337710987323
101.479997955263 0.00541716088599922
101.499997954816 0.00661153584642631
101.519997954369 0.00656004535592901
101.539997953922 0.00736921292830132
101.559997953475 0.00652462854462234
101.579997953027 0.00597475214802763
101.59999795258 0.00413794667390133
101.619997952133 0.00353428060877498
101.639997951686 0.00419441458192109
101.659997951239 0.00664149458689023
101.679997950792 0.00614057532644122
101.699997950345 0.00517056629306673
101.719997949898 0.00511478797728594
101.739997949451 0.00512772862474505
101.759997949004 0.00505856464230439
101.779997948557 0.00273885521117732
101.79999794811 0.0027816581036824
101.819997947663 0.00243307978547717
101.839997947216 0.00443838303834058
101.859997946769 0.00411311167279919
101.879997946322 0.00645095077542117
101.899997945875 0.00818294320814501
101.919997945428 0.0107922909515615
101.939997944981 0.00939456025933286
101.959997944534 0.00903115967027732
101.979997944087 0.00708079611646281
101.99999794364 0.0062818500300182
102.019997943193 0.00441849887320346
102.039997942746 0.00391359993056448
102.059997942299 0.00394217723469401
102.079997941852 0.00537348903042444
102.099997941405 0.00561652140936951
102.119997940958 0.00721007461109223
102.139997940511 0.00681647926303397
102.159997940063 0.00523463628733427
102.179997939616 0.00332951239440163
102.199997939169 0.00123694259603617
102.219997938722 0.00230615956588293
102.239997938275 0.00193810864950261
102.259997937828 0.0027624196178099
102.279997937381 0
102.299997936934 0.000815788589258903
102.319997936487 0.0025520783047419
102.33999793604 0.00617848571851116
102.359997935593 0.00681180891355417
102.379997935146 0.00613389228328318
102.399997934699 0.00299789477850383
102.419997934252 0.00291945538643951
102.439997933805 0.00228378287275582
102.459997933358 0.00576733050995443
102.479997932911 0.00767016174916653
102.499997932464 0.00788683994742743
102.519997932017 0.0059191656418465
102.53999793157 0.00328106502057478
102.559997931123 0.00361450903596416
102.579997930676 0.00387904886345006
102.599997930229 0.00322918069596455
102.619997929782 0.0031943040874424
102.639997929335 0.00138736427663277
102.659997928888 0.00151617548014946
102.679997928441 0.00245190519880624
102.699997927994 0.00271418863310365
102.719997927547 0.00224710073167035
102.739997927099 0.00225616530330364
102.759997926652 0.00316212756182993
102.779997926205 0.0046591997849796
102.799997925758 0.00636876532185333
102.819997925311 0.00568676082050212
102.839997924864 0.0034212742656468
102.859997924417 0.00349987822554501
102.87999792397 0.00459218908152412
102.899997923523 0.00492945092080332
102.919997923076 0.00487396461618535
102.939997922629 0.00369991248731132
102.959997922182 0.00237202352537184
102.979997921735 0.00171734793941233
102.999997921288 0.00111812729640867
103.019997920841 0.000267699672634472
103.039997920394 0.00262193442488091
103.059997919947 0.00383314955394144
103.0799979195 0.00373744818125571
103.099997919053 0.00307245765413407
103.119997918606 0.00257338139766602
103.139997918159 0.00313311288515891
103.159997917712 0.00278504851960749
103.179997917265 0.00388149752800152
103.199997916818 0.00493952813747314
103.219997916371 0.0061095506822916
103.239997915924 0.00486522626729491
103.259997915477 0.00227111769002947
103.27999791503 0.00131387859632863
103.299997914582 0.00134028976316991
103.319997914135 0.00173744854925693
103.339997913688 0.00258715636907943
103.359997913241 0.00395646447436676
103.379997912794 0.00701255896639656
103.399997912347 0.00909544349456258
103.4199979119 0.00799880842243086
103.439997911453 0.00658838149251445
103.459997911006 0.0035694624001462
103.479997910559 0.00328658601928847
103.499997910112 0.00308476278949617
103.519997909665 0.00363986169880638
103.539997909218 0.00363802153607813
103.559997908771 0.00204577723376588
103.579997908324 0.000661591659606428
103.599997907877 0.000701113464722833
103.61999790743 0.00425572658313607
103.639997906983 0.00675165667707761
103.659997906536 0.00747712892049765
103.679997906089 0.00550162738830663
103.699997905642 0.00279015827302982
103.719997905195 0.00251511124090661
103.739997904748 0.00231956763908467
103.759997904301 0.00307799913199268
103.779997903854 0.00338769385134448
103.799997903407 0.00523053007777977
103.81999790296 0.00781591975028371
103.839997902513 0.0071618275498459
103.859997902066 0.00599972771708725
103.879997901618 0.00307408417260104
103.899997901171 0.00350364844226614
103.919997900724 0.00458213918198673
103.939997900277 0.00464266879054616
103.95999789983 0.00687452286415619
103.979997899383 0.00675551289827986
103.999997898936 0.00623550550566943
104.019997898489 0.00216344153562915
104.039997898042 0.00019648524393695
104.059997897595 0.00226480986871139
104.079997897148 0.00342103915873171
104.099997896701 0.00306950018868464
104.119997896254 0.00303623290862304
104.139997895807 0.00227464333457882
104.15999789536 0.00550964728889899
104.179997894913 0.00557101263453931
104.199997894466 0.00506865192592273
104.219997894019 0.00582463147011718
104.239997893572 0.00530842415225445
104.259997893125 0.00595167695516337
104.279997892678 0.00452011469675567
104.299997892231 0.00418116793682549
104.319997891784 0.00453671738470306
104.339997891337 0.00631261250989114
104.35999789089 0.00547916606670289
104.379997890443 0.00509566989473791
104.399997889996 0.00561933135585334
104.419997889549 0.00562562328177517
104.439997889102 0.00546430572804547
104.459997888654 0.00475733424835481
104.479997888207 0.00309566998111056
104.49999788776 0.00417095441597744
104.519997887313 0.00491265825099423
104.539997886866 0.00461530091059932
104.559997886419 0.0055429131692272
104.579997885972 0.00490197632468869
104.599997885525 0.00541298941568012
104.619997885078 0.00463648532997814
104.639997884631 0.00303248476867328
104.659997884184 0.00226522888675412
104.679997883737 0.00293460267109813
104.69999788329 0.00332412745603553
104.719997882843 0.00627137374988745
104.739997882396 0.00925388093304534
104.759997881949 0.0115653895959226
104.779997881502 0.0107293823791035
104.799997881055 0.00750875105199733
104.819997880608 0.0024529153355716
104.839997880161 0.000624717598905922
104.859997879714 0
104.879997879267 0.0013499095058824
104.89999787882 0.00281076190536356
104.919997878373 0.005390034640867
104.939997877926 0.0059156479903061
104.959997877479 0.00598181162470141
104.979997877032 0.00523498258038917
104.999997876585 0.00457833811872189
105.019997876137 0.00386011686681552
105.03999787569 0.00421013678731649
105.059997875243 0.00484892807228213
105.079997874796 0.00381448860328386
105.099997874349 0.00391614423430528
105.119997873902 0.00212429418613083
105.139997873455 0
105.159997873008 0.00249549210451525
105.179997872561 0.0033389568140347
105.199997872114 0.0043309709743632
105.219997871667 0.0028281957462877
105.23999787122 0.00115990912205674
105.259997870773 0.00187789720650837
105.279997870326 0.0040178283727505
105.299997869879 0.00665389943627384
105.319997869432 0.00614923365503334
105.339997868985 0.00662471338122213
105.359997868538 0.00622927266126769
105.379997868091 0.00562865564088126
105.399997867644 0.00373847104402115
105.419997867197 0.00140803737502089
105.43999786675 0.000367208581837822
105.459997866303 0.00193227774511971
105.479997865856 0.00287977799169765
105.499997865409 0.00340519666186298
105.519997864962 0.00435635817018679
105.539997864515 0.00483862064044838
105.559997864068 0.00427202293169726
105.579997863621 0.00335797660907826
105.599997863173 0.00146964743898953
105.619997862726 0.000976963781416387
105.639997862279 0.00161563069413879
105.659997861832 0.000902272309948882
105.679997861385 0.00428660487894841
105.699997860938 0.00587236209966437
105.719997860491 0.00688494394310508
105.739997860044 0.00438378307477752
105.759997859597 0.00206091834864493
105.77999785915 0.00330841036244493
105.799997858703 0.0044254623530753
105.819997858256 0.00672257382971166
105.839997857809 0.00487298100349498
105.859997857362 0.00341934458762101
105.879997856915 0.00133332551399493
105.899997856468 0.00348530672735953
105.919997856021 0.0036484863554614
105.939997855574 0.00406356194112689
105.959997855127 0.0022301583724582
105.97999785468 0.00216844204655005
105.999997854233 0.00280729365493079
106.019997853786 0.00388574022091583
106.039997853339 0.0062751142309757
106.059997852892 0.00637055855823866
106.079997852445 0.00821983257668747
106.099997851998 0.00703289245545055
106.119997851551 0.00789931523361075
106.139997851104 0.00484196302766378
106.159997850657 0.00442577883331692
106.179997850209 0.000995235535701938
106.199997849762 0.000498328320670927
106.219997849315 0.000560900872102435
106.239997848868 0.00195399887481096
106.259997848421 0.00300040325581874
106.279997847974 0.00348959040977916
106.299997847527 0.00591676971270942
106.31999784708 0.00427524732458269
106.339997846633 0.00701997389593201
106.359997846186 0.00660614580737259
106.379997845739 0.00750231533042955
106.399997845292 0.0101164722849474
106.419997844845 0.0106582698895134
106.439997844398 0.0112250922790559
106.459997843951 0.00921949619083898
106.479997843504 0.00547209221802256
106.499997843057 0.0012820708818469
106.51999784261 0
106.539997842163 0.00139897722909321
106.559997841716 0.00277485842661429
106.579997841269 0.0044968903933038
106.599997840822 0.00508740245960608
106.619997840375 0.00617488888821643
106.639997839928 0.00637497219958162
106.659997839481 0.00895216699890594
106.679997839034 0.00785164273504192
106.699997838587 0.00701945736341354
106.71999783814 0.00587559411206852
106.739997837692 0.00538914503219497
106.759997837245 0.00528863878234191
106.779997836798 0.00354512530706905
106.799997836351 0.0029908504330976
106.819997835904 0.00282488668036569
106.839997835457 0.00397511942230677
106.85999783501 0.00515189488084468
106.879997834563 0.00446585707860309
106.899997834116 0.00555469338079605
106.919997833669 0.0031118578940723
106.939997833222 0.002750955799808
106.959997832775 0.00235156378104757
106.979997832328 0.00191007376996062
106.999997831881 0.00439411360976819
107.019997831434 0.00654400064513576
107.039997830987 0.0106861597926487
107.05999783054 0.00942953562729873
107.079997830093 0.0085916765830256
107.099997829646 0.00688969202211362
107.119997829199 0.00756137777433571
107.139997828752 0.00934059608080109
107.159997828305 0.0105319921619484
107.179997827858 0.00972326177532572
107.199997827411 0.00907807736813754
107.219997826964 0.00730723021032204
107.239997826517 0.00617699666143735
107.25999782607 0.00406464424111645
107.279997825623 0.00343268719089576
107.299997825176 0.00487413609528865
107.319997824728 0.00630375027232899
107.339997824281 0.00695270132998793
107.359997823834 0.00500745834632947
107.379997823387 0.00217171280389752
107.39999782294 0.00320198688134204
107.419997822493 0.00442378933212165
107.439997822046 0.00795256052488869
107.459997821599 0.00803231170282756
107.479997821152 0.00627806647891438
107.499997820705 0.00716714298109913
107.519997820258 0.00683137460375036
107.539997819811 0.00706617245679231
107.559997819364 0.00571707499745973
107.579997818917 0.00541081123728826
107.59999781847 0.00515790433657654
107.619997818023 0.00609232868853343
107.639997817576 0.00473674136967664
107.659997817129 0.00119159607466765
107.679997816682 0.00184883133093157
107.699997816235 0
107.719997815788 0.00313498542005244
107.739997815341 0.00465034453000897
107.759997814894 0.00479946064845281
107.779997814447 0.00734579488835999
107.799997814 0.00919614434089666
107.819997813553 0.00959503205446379
107.839997813106 0.00975757421202435
107.859997812659 0.0075279502849122
107.879997812212 0.00554007363117991
107.899997811764 0.00609462790815574
107.919997811317 0.00368102065520741
107.93999781087 0.00374754555824797
107.959997810423 0.00377492885934287
107.979997809976 0.00439435195751961
107.999997809529 0.00243727962023423
108.019997809082 0.00196009402674702
108.039997808635 0.0019988211780345
108.059997808188 0.00265449492063398
108.079997807741 0.00127152964765255
108.099997807294 0
108.119997806847 0.000700497679039902
108.1399978064 0.00517800537509167
108.159997805953 0.00767566807716893
108.179997805506 0.0079666066653987
108.199997805059 0.0064686258577985
108.219997804612 0.00601638745602447
108.239997804165 0.00578261872702399
108.259997803718 0.00734376715767453
108.279997803271 0.00805250437120607
108.299997802824 0.00767843854734679
108.319997802377 0.00948834926780241
108.33999780193 0.0103789246759852
108.359997801483 0.0121346642581826
108.379997801036 0.00943294476152606
108.399997800589 0.00658477940775615
108.419997800142 0.00556546612472936
108.439997799695 0.00485698587202012
108.459997799248 0.00619383381259224
108.4799977988 0.00722819093602907
108.499997798353 0.00723172027231925
108.519997797906 0.00726771305325391
108.539997797459 0.00457919219753425
108.559997797012 0.00469178643084794
108.579997796565 0.00316528350343909
108.599997796118 0.00360462796232515
108.619997795671 0.0051820225535795
108.639997795224 0.00721796637947672
108.659997794777 0.00692014077800916
108.67999779433 0.00419374257484009
108.699997793883 0.00113252399520955
108.719997793436 0.00087001247696343
108.739997792989 0.00289494321907634
108.759997792542 0.00535787946159952
108.779997792095 0.00477734569234629
108.799997791648 0.0040155966898608
108.819997791201 0.00370295554628577
108.839997790754 0.0034594863612509
108.859997790307 0.00418812003024369
108.87999778986 0.00353180279655023
108.899997789413 0.0024741622973979
108.919997788966 0.00366115997636991
108.939997788519 0.00425788766594511
108.959997788072 0.00505247771577351
108.979997787625 0.00337082734265201
108.999997787178 0.0011118769508368
109.019997786731 0.00144372467214346
109.039997786283 0.00303283976265517
109.059997785836 0.00504311210732067
109.079997785389 0.0057848612887612
109.099997784942 0.00492242573674566
109.119997784495 0.00324647298514852
109.139997784048 0.00346066177369558
109.159997783601 0.00371123996615634
109.179997783154 0.00392099173204578
109.199997782707 0.00323196781446694
109.21999778226 0.00445383580070007
109.239997781813 0.00373103348066219
109.259997781366 0.00400938134487247
109.279997780919 0.00158796342093918
109.299997780472 0
109.319997780025 0.000688005931807525
109.339997779578 0.00164846744998319
109.359997779131 0.00357225007118959
109.379997778684 0.00505786580917997
109.399997778237 0.00341071583023446
109.41999777779 0.00220167466641684
109.439997777343 0.00116429366100919
109.459997776896 0.0029399089371601
109.479997776449 0.00424841331459207
109.499997776002 0.00286394683338484
109.519997775555 0.0023615881398804
109.539997775108 0.00415238580534744
109.559997774661 0.00513426774980956
109.579997774214 0.00515521033994563
109.599997773767 0.00253780376791472
109.619997773319 0.00406622486019383
109.639997772872 0.0036925889935733
109.659997772425 0.00581184067692364
109.679997771978 0.00605246400041408
109.699997771531 0.00531971841432133
109.719997771084 0.0061212905336356
109.739997770637 0.00651369541623857
109.75999777019 0.00586037135050102
109.779997769743 0.0076178870543795
109.799997769296 0.00696219226033655
109.819997768849 0.00779832898090475
109.839997768402 0.00913286262796967
109.859997767955 0.0078882146569146
109.879997767508 0.00959815181426056
109.899997767061 0.0109174389112054
109.919997766614 0.00988681564298036
109.939997766167 0.00903315337290725
109.95999776572 0.00458517085861554
109.979997765273 0.00739104855308781
109.999997764826 0.00794752520805336
110.019997764379 0.0107938680455988
110.039997763932 0.00801218015918931
110.059997763485 0.00687701770879802
110.079997763038 0.00599743875666044
110.099997762591 0.0068926782779556
110.119997762144 0.00764874370880006
110.139997761697 0.00999597378159534
110.15999776125 0.0115787452511022
110.179997760803 0.0115996989686593
110.199997760355 0.0110301204363825
110.219997759908 0.0117366363937739
110.239997759461 0.0130013446573006
110.259997759014 0.0143230178481175
110.279997758567 0.0136431817434056
110.29999775812 0.0129722851168668
110.319997757673 0.0140969255382847
110.339997757226 0.0143288778972874
110.359997756779 0.0147432033561876
110.379997756332 0.0157183437255934
110.399997755885 0.0154040675169589
110.419997755438 0.0190630595523668
110.439997754991 0.019402914067555
110.459997754544 0.0222439610465528
110.479997754097 0.024858493262289
110.49999775365 0.0257297235036633
110.519997753203 0.0242236490851289
110.539997752756 0.0226368369698816
110.559997752309 0.0221208647895539
110.579997751862 0.0265828170091726
110.599997751415 0.02876526387003
110.619997750968 0.0330195510701649
110.639997750521 0.0342925637185251
110.659997750074 0.0351713102913677
110.679997749627 0.0365756573505827
110.69999774918 0.0371779789857287
110.719997748733 0.041420537846342
110.739997748286 0.041684143716358
110.759997747838 0.0450526814707566
110.779997747391 0.0461694022107135
110.799997746944 0.0481432047348536
110.819997746497 0.0467291177678471
110.83999774605 0.0455050571371273
110.859997745603 0.0500087234957705
110.879997745156 0.0534451078665224
110.899997744709 0.0573545929525283
110.919997744262 0.0562293598959595
110.939997743815 0.0570075482943909
110.959997743368 0.0585765699011589
110.979997742921 0.0588406618276732
110.999997742474 0.061203360552612
111.019997742027 0.0614771775200674
111.03999774158 0.0646932056916683
111.059997741133 0.0683299778585525
111.079997740686 0.0717222267121671
111.099997740239 0.0731308953474013
111.119997739792 0.0763544208827853
111.139997739345 0.0786589528391932
111.159997738898 0.0813194901993724
111.179997738451 0.0839316114748789
111.199997738004 0.0816083715770083
111.219997737557 0.0791623607869291
111.23999773711 0.0757684600860867
111.259997736663 0.0757383264263854
111.279997736216 0.0813196430150192
111.299997735769 0.0813754329741398
111.319997735322 0.0817954299361527
111.339997734874 0.0809596750234946
111.359997734427 0.0800364033791911
111.37999773398 0.0794426090980909
111.399997733533 0.0825212703397805
111.419997733086 0.0825967622568479
111.439997732639 0.0840354032340992
111.459997732192 0.08497767140569
111.479997731745 0.0874184786012506
111.499997731298 0.0877655720894578
111.519997730851 0.0916249514990144
111.539997730404 0.0898902668848521
111.559997729957 0.0867924466679913
111.57999772951 0.0822314186234972
111.599997729063 0.0791849354369167
111.619997728616 0.0830743812838682
111.639997728169 0.0836177324165897
111.659997727722 0.0852116658522931
111.679997727275 0.0806786220562697
111.699997726828 0.0818088448131062
111.719997726381 0.0820236025859373
111.739997725934 0.0810893246401031
111.759997725487 0.0798257258396988
111.77999772504 0.0763953618793043
111.799997724593 0.078193261826913
111.819997724146 0.0753900952381887
111.839997723699 0.075083885209852
111.859997723252 0.073996439857544
111.879997722805 0.0758954561976629
111.899997722358 0.081171495651921
111.91999772191 0.0835460433582576
111.939997721463 0.0851804591036602
111.959997721016 0.0845573039995788
111.979997720569 0.0876182551395194
111.999997720122 0.0903128669668412
112.019997719675 0.0920888984740574
112.039997719228 0.0940915058857367
112.059997718781 0.0923535153076325
112.079997718334 0.0918316331046946
112.099997717887 0.0870264168585064
112.11999771744 0.0882568610911627
112.139997716993 0.089739646329397
112.159997716546 0.0956436326908036
112.179997716099 0.0963124544628988
112.199997715652 0.092334067756319
112.219997715205 0.0881181195589793
112.239997714758 0.0862620054498998
112.259997714311 0.0865072161110466
112.279997713864 0.0878960717938847
112.299997713417 0.0824989612923593
112.31999771297 0.0749247064753669
112.339997712523 0.0730823827620156
112.359997712076 0.0735382221977969
112.379997711629 0.0754085660557008
112.399997711182 0.073395610456943
112.419997710735 0.07009827685945
112.439997710288 0.0641209582685928
112.459997709841 0.0602252392841844
112.479997709394 0.0567024693172354
112.499997708946 0.0516794889591765
112.519997708499 0.0483870289025533
112.539997708052 0.0472810805744694
112.559997707605 0.0440510837484845
112.579997707158 0.0429867052362237
112.599997706711 0.0366844521101357
112.619997706264 0.0395280298272721
112.639997705817 0.0400210772909329
112.65999770537 0.0399706483849885
112.679997704923 0.0386614794248483
112.699997704476 0.0324152008884176
112.719997704029 0.028898686707581
112.739997703582 0.02964806778749
112.759997703135 0.0283176270159213
112.779997702688 0.0305620570427162
112.799997702241 0.0261549174381872
112.819997701794 0.0239146279767076
112.839997701347 0.0253378692358734
112.8599977009 0.0205667959092883
112.879997700453 0.0201561110736327
112.899997700006 0.0157121853369184
112.919997699559 0.0138988259323202
112.939997699112 0.0125568267873486
112.959997698665 0.00999147685260574
112.979997698218 0.00963863421881032
112.999997697771 0.00960305396968217
113.019997697324 0.0102266601367969
113.039997696877 0.00994409964449108
113.059997696429 0.00853849900592815
113.079997695982 0.00738727387815144
113.099997695535 0.00526181358662081
113.119997695088 0.00542671220940023
113.139997694641 0.00480375541899536
113.159997694194 0.00517325448198745
113.179997693747 0.00655837573697916
113.1999976933 0.00417379604096516
113.219997692853 0.00765265913682467
113.239997692406 0.00703893100000119
113.259997691959 0.00702903643263912
113.279997691512 0.00838115446356739
113.299997691065 0.00604601668814325
113.319997690618 0.0054431714589261
113.339997690171 0.00590603221789188
113.359997689724 0.00460631883401842
113.379997689277 0.006996529107497
113.39999768883 0.00822794439513913
113.419997688383 0.00913181902026837
113.439997687936 0.00820106940795387
113.459997687489 0.00890993904014962
113.479997687042 0.0091793781706601
113.499997686595 0.0126350419737407
113.519997686148 0.0134218946675311
113.539997685701 0.0113391560192839
113.559997685254 0.0135286386714144
113.579997684807 0.0100862838496103
113.59999768436 0.012145039157733
113.619997683913 0.0114862347044253
113.639997683465 0.0123775392137471
113.659997683018 0.0127322576503997
113.679997682571 0.010741969197326
113.699997682124 0.00968034373316752
113.719997681677 0.010458235597524
113.73999768123 0.0115978072278344
113.759997680783 0.0141613484978577
113.779997680336 0.00986064281671249
113.799997679889 0.00908698911424904
113.819997679442 0.00894363344352729
113.839997678995 0.0126147195067363
113.859997678548 0.0165643408300806
113.879997678101 0.017463713106716
113.899997677654 0.018569864598463
113.919997677207 0.0157961021773716
113.93999767676 0.0135371001445893
113.959997676313 0.0118942579218079
113.979997675866 0.00889821420379067
113.999997675419 0.00990081441391809
114.019997674972 0.0112490488196259
114.039997674525 0.0117746345941725
114.059997674078 0.0107572774209483
114.079997673631 0.00916024399052529
114.099997673184 0.0082843858069115
114.119997672737 0.00917289541567987
114.13999767229 0.00802344947546073
114.159997671843 0.00883230099986491
114.179997671396 0.0102391925222584
114.199997670949 0.0111112384276101
114.219997670501 0.0112251120328757
114.239997670054 0.0115541333453794
114.259997669607 0.014223184109506
114.27999766916 0.0151893845848582
114.299997668713 0.01661980070975
114.319997668266 0.0120428224149065
114.339997667819 0.00825879925375357
114.359997667372 0.00587478466511387
114.379997666925 0.00237784682525685
114.399997666478 0.00445653286858194
114.419997666031 0.00488577438485148
114.439997665584 0.00741938448187394
114.459997665137 0.00964731690008711
114.47999766469 0.00668708497821578
114.499997664243 0.0051425495713625
114.519997663796 0.00410315038950854
114.539997663349 0.00300381155832528
114.559997662902 0.00309389411602073
114.579997662455 0.00217312836349823
114.599997662008 0.00278566306377859
114.619997661561 0.00187698269613021
114.639997661114 0.0026511627559551
114.659997660667 0.00153675650659962
114.67999766022 0.00158082491455548
114.699997659773 0.00140108858376556
114.719997659326 0.000710014707833342
114.739997658879 0.00311028285727478
114.759997658432 0.00357215110907559
114.779997657984 0.00370473824273605
114.799997657537 0.00213279821028256
114.81999765709 1.49499387170626E-05
114.839997656643 0
114.859997656196 0.0016892620183072
114.879997655749 0.00344392103431879
114.899997655302 0.00204973697387709
114.919997654855 0.00266365601923302
114.939997654408 0.00246570295320318
114.959997653961 0.00334478870514955
114.979997653514 0.0039543569294504
114.999997653067 0.0015487554273142
115.01999765262 0.00220665660779859
115.039997652173 0.0034510980634735
115.059997651726 0.00454791746371157
115.079997651279 0.00583291148260537
115.099997650832 0.00458508040244249
115.119997650385 0.00196758899779977
115.139997649938 0.00372338452921595
115.159997649491 0.000882643477302159
115.179997649044 0.00202558161405145
115.199997648597 0.00306405940546721
115.21999764815 0.00204034242568681
115.239997647703 0.00541054353634354
115.259997647256 0.00573290362794038
115.279997646809 0.00551046015317502
115.299997646362 0.00402450030534585
115.319997645915 0.000803479818705766
115.339997645468 0.000291767373572976
115.35999764502 0.00160266837969683
115.379997644573 0.00240438555517629
115.399997644126 0.00370903755744137
115.419997643679 0.00612200889526078
115.439997643232 0.00937004803512622
115.459997642785 0.00937480649935621
115.479997642338 0.00986215473828848
115.499997641891 0.00582546948379561
115.519997641444 0.00498991801035266
115.539997640997 0.00511307821407783
115.55999764055 0.00486002857600949
115.579997640103 0.00596585235827335
115.599997639656 0.00520436471589865
115.619997639209 0.00413954384407585
115.639997638762 0.0038891914090647
115.659997638315 0.00472384891985769
115.679997637868 0.00715668852611311
115.699997637421 0.00883128430670864
115.719997636974 0.00886152182326948
115.739997636527 0.00736293871922823
115.75999763608 0.00466417911130447
115.779997635633 0.00164015971194122
115.799997635186 0
115.819997634739 0.000639997595395306
115.839997634292 0.00293616068469051
115.859997633845 0.00625624293253807
115.879997633398 0.00742436581415774
115.899997632951 0.00614487439689165
115.919997632504 0.00612635378409265
115.939997632056 0.00480995273369532
115.959997631609 0.00399783754869849
115.979997631162 0.00428765208133611
115.999997630715 0.00542877866854251
116.019997630268 0.00600487584659297
116.039997629821 0.00626648975297933
116.059997629374 0.00329124439079406
116.079997628927 0.0035063960263132
116.09999762848 0.00538136890727843
116.119997628033 0.00624500074629554
116.139997627586 0.00608049098082385
116.159997627139 0.00609999940344556
116.179997626692 0.00516110365596568
116.199997626245 0.0062753880203056
116.219997625798 0.00804823096529669
116.239997625351 0.00646736569609845
116.259997624904 0.00711673812284683
116.279997624457 0.00293063086628965
116.29999762401 0.0024246562107694
116.319997623563 0.00626962867044621
116.339997623116 0.00876976812701363
116.359997622669 0.0129951111507028
116.379997622222 0.0105407273088761
116.399997621775 0.00711441301622676
116.419997621328 0.00672713171269625
116.439997620881 0.00569222485692303
116.459997620434 0.00695171413673261
116.479997619987 0.00480275429659116
116.499997619539 0.00202415361235725
116.519997619092 0.000850847844528879
116.539997618645 0.00159518122630109
116.559997618198 0.00479387371566131
116.579997617751 0.00542808706594616
116.599997617304 0.00690479098337306
116.619997616857 0.00660657067556329
116.63999761641 0.00324846126316297
116.659997615963 0.00260407858326932
116.679997615516 0.00144840604194921
116.699997615069 0.00364392793536554
116.719997614622 0.00467185719737659
116.739997614175 0.00679554908310927
116.759997613728 0.00850826175092947
116.779997613281 0.00905899257123927
116.799997612834 0.00886220045466279
116.819997612387 0.00595894298786998
116.83999761194 0.00399441772131655
116.859997611493 0.00174901030818042
116.879997611046 0.00345460284379848
116.899997610599 0.00693866960439551
116.919997610152 0.00998359196560224
116.939997609705 0.00996165545242268
116.959997609258 0.00811320888077485
116.979997608811 0.00598527093758906
116.999997608364 0.00772845477187246
117.019997607917 0.00743075845593143
117.03999760747 0.00781243466259711
117.059997607023 0.00624454503483422
117.079997606575 0.00633543555805535
117.099997606128 0.00525185904750708
117.119997605681 0.00563235418167655
117.139997605234 0.00568542786262269
117.159997604787 0.00537648555451786
117.17999760434 0.00760538859311645
117.199997603893 0.00856517242204233
117.219997603446 0.0111588693441519
117.239997602999 0.0107353143509003
117.259997602552 0.0112375613236148
117.279997602105 0.00926160489374486
117.299997601658 0.00617111191360566
117.319997601211 0.00368228289385801
117.339997600764 0.00193563379773842
117.359997600317 0.00173273583547234
117.37999759987 0
117.399997599423 0.00112768467624047
117.419997598976 0.00175569047585672
117.439997598529 0.00401020249813264
117.459997598082 0.00226942190985689
117.479997597635 0.00185127511788991
117.499997597188 0.00189927516595315
117.519997596741 0.00614313899079384
117.539997596294 0.0076381943257698
117.559997595847 0.00490724733848351
117.5799975954 0.00269392970974146
117.599997594953 0.00156254642713317
117.619997594506 0.00164522906719672
117.639997594059 0.00420914058871305
117.659997593611 0.00382828739020102
117.679997593164 0.00360264346814096
117.699997592717 0.00490723234649933
117.71999759227 0.00414476271464786
117.739997591823 0.00571412093529818
117.759997591376 0.0070567498159657
117.779997590929 0.00439158500525068
117.799997590482 0.00406887356837941
117.819997590035 0.00386084024951285
117.839997589588 0.00370211862154728
117.859997589141 0.0044027596488382
117.879997588694 0.00261030405963672
117.899997588247 0
117.9199975878 0.00183371568225417
117.939997587353 0.00154583063068607
117.959997586906 0.00307663307110539
117.979997586459 0.00325741293067687
117.999997586012 0.00151811138676866
118.019997585565 0.00210958865361416
118.039997585118 0.00230857208971355
118.059997584671 0.00162592213818205
118.079997584224 0.00188956225584745
118.099997583777 0.00381838803698874
118.11999758333 0.00676376584258818
118.139997582883 0.00852136491041837
118.159997582436 0.00785009732696616
118.179997581989 0.00627625525735195
118.199997581542 0.00807267316151637
118.219997581095 0.00698098254733295
118.239997580647 0.00874366973275414
118.2599975802 0.00432486925198
118.279997579753 0.00334256142625888
118.299997579306 0.0026007928864502
118.319997578859 0.00380122855717548
118.339997578412 0.00371340000632618
118.359997577965 0.00491722673107435
118.379997577518 0.00416772060784415
118.399997577071 0.00535193099373189
118.419997576624 0.00563703191014064
118.439997576177 0.00459238377221112
118.45999757573 0.00616890032709505
118.479997575283 0.00574939916105546
118.499997574836 0.0076798297649574
118.519997574389 0.00604393046582725
118.539997573942 0.00492680493442102
118.559997573495 0.00679891469824524
118.579997573048 0.0103932239550945
118.599997572601 0.0154850311414515
118.619997572154 0.0164818946984785
118.639997571707 0.0151030907365065
118.65999757126 0.0130947412978737
118.679997570813 0.0113871715728063
118.699997570366 0.01125213010409
118.719997569919 0.0123939540117808
118.739997569472 0.01291761295632
118.759997569025 0.0124293109706053
118.779997568578 0.0135810812247012
118.79999756813 0.0138213760323486
118.819997567683 0.0152705551322154
118.839997567236 0.0153695844946589
118.859997566789 0.013365593877878
118.879997566342 0.0113735865497968
118.899997565895 0.0112275179572944
118.919997565448 0.0108894019807824
118.939997565001 0.0103848447756566
118.959997564554 0.013543079193581
118.979997564107 0.0142565444409968
118.99999756366 0.0182501077028611
119.019997563213 0.0186674387433746
119.039997562766 0.0217471491017423
119.059997562319 0.023293485044647
119.079997561872 0.0276492250958518
119.099997561425 0.0267454818626768
119.119997560978 0.0253604259307545
119.139997560531 0.0218350534065504
119.159997560084 0.0186366786923268
119.179997559637 0.0180454893948954
119.19999755919 0.0186249897333113
119.219997558743 0.0220298443829692
119.239997558296 0.0250990282965669
119.259997557849 0.0267425155723098
119.279997557402 0.026304345173516
119.299997556955 0.0223496266710065
119.319997556508 0.0170009927272365
119.339997556061 0.0127444179719261
119.359997555614 0.0135943467562716
119.379997555166 0.0189891443807695
119.399997554719 0.0212924465443739
119.419997554272 0.0245478244013614
119.439997553825 0.0221129681271064
119.459997553378 0.0224971639663191
119.479997552931 0.0230239964755792
119.499997552484 0.0197076076913246
119.519997552037 0.0182619293330174
119.53999755159 0.0183144482653833
119.559997551143 0.0185536636212145
119.579997550696 0.0191619974026676
119.599997550249 0.0189668990904352
119.619997549802 0.0180230301174192
119.639997549355 0.0220027420028864
119.659997548908 0.0222467355321558
119.679997548461 0.0205313165396797
119.699997548014 0.0181414896412418
119.719997547567 0.0140485422463067
119.73999754712 0.0130174444985104
119.759997546673 0.0126046841170709
119.779997546226 0.0115919898464949
119.799997545779 0.0119749649302924
119.819997545332 0.0125539506567121
119.839997544885 0.012087040541786
119.859997544438 0.0107797911371293
119.879997543991 0.0124690170052218
119.899997543544 0.0104521361046409
119.919997543097 0.0121532407281723
119.93999754265 0.0132560247616192
119.959997542202 0.011498380673752
119.979997541755 0.0120223932220575
119.999997541308 0.00995295877392684
120.019997540861 0.0102680665261373
120.039997540414 0.0102167793347273
120.059997539967 0.00942883314635207
120.07999753952 0.0105999473620533
120.099997539073 0.00963967773490314
120.119997538626 0.0105781645058887
120.139997538179 0.012291542229555
120.159997537732 0.0143692859018331
120.179997537285 0.0142659910885189
120.199997536838 0.0124982075358079
120.219997536391 0.00935218058976937
120.239997535944 0.00850751954910939
120.259997535497 0.00813661884843897
120.27999753505 0.00594061475891694
120.299997534603 0.00673289229030895
120.319997534156 0.00783086890528184
120.339997533709 0.00814739561956229
120.359997533262 0.0100012123242026
120.379997532815 0.00834419502373966
120.399997532368 0.00687334962586804
120.419997531921 0.0058894173262664
120.439997531474 0.00550838081638166
120.459997531027 0.0061798021689678
120.47999753058 0.00774368662287565
120.499997530133 0.0079384591150356
120.519997529685 0.00701634266027919
120.539997529238 0.00734654241556848
120.559997528791 0.00797283298570085
120.579997528344 0.00901251631159424
120.599997527897 0.00770405356980304
120.61999752745 0.00867334534677336
120.639997527003 0.00916234167760042
120.659997526556 0.0104403592355631
120.679997526109 0.0101858924740914
120.699997525662 0.0088795455649384
120.719997525215 0.00642931277842877
120.739997524768 0.00541153733304801
120.759997524321 0.00516164333412247
120.779997523874 0.00734657401387057
120.799997523427 0.00904687002933574
120.81999752298 0.00818040603465212
120.839997522533 0.0109211423976583
120.859997522086 0.00800700210470262
120.879997521639 0.0089756104685904
120.899997521192 0.00859036565979274
120.919997520745 0.00839878704425612
120.939997520298 0.00879882701964492
120.959997519851 0.00526125578605274
120.979997519404 0.00533581222745176
120.999997518957 0.0078119975340275
121.01999751851 0.00906459363225293
121.039997518063 0.00938448708320393
121.059997517616 0.00617902683758444
121.079997517169 0.00770410787423559
121.099997516721 0.00624591959033347
121.119997516274 0.00626831741139486
121.139997515827 0.000382097630042669
121.15999751538 0
121.179997514933 0.00359491730900156
121.199997514486 0.00637655583700067
121.219997514039 0.00853598423328929
121.239997513592 0.00595867797445028
121.259997513145 0.00607695479424829
121.279997512698 0.00848646472981303
121.299997512251 0.0115778028993492
121.319997511804 0.0109074350875656
121.339997511357 0.00904483011058356
121.35999751091 0.00861986410518286
121.379997510463 0.00819580287183957
121.399997510016 0.00655082271823193
121.419997509569 0.00520691632777059
121.439997509122 0.00611460993794333
121.459997508675 0.00408225951595395
121.479997508228 0.00265199426051253
121.499997507781 0.0018204206805099
121.519997507334 0.00712531095459594
121.539997506887 0.0101444334085763
121.55999750644 0.0102948228274038
121.579997505993 0.00984904537064472
121.599997505546 0.00834573724587959
121.619997505099 0.00808918223098111
121.639997504652 0.00525672782706828
121.659997504205 0.00247738391675015
121.679997503757 0.0004708885066185
121.69999750331 0.00154914682179136
121.719997502863 0.00431835590155499
121.739997502416 0.00410100548437378
121.759997501969 0.00401295619138217
121.779997501522 0.00353730064851601
121.799997501075 0.00564314489418677
121.819997500628 0.00922533139411302
121.839997500181 0.00683166625231904
121.859997499734 0.0039903213260029
121.879997499287 0.00236954320228211
121.89999749884 0.00258497633611272
121.919997498393 0.00371607069901166
121.939997497946 0.00621691036944978
121.959997497499 0.00728798439161657
121.979997497052 0.00886117467011405
121.999997496605 0.0080102507743392
122.019997496158 0.00363223272636642
122.039997495711 0.00205066471056255
122.059997495264 0.00244117475325407
122.079997494817 0.00596441628665131
122.09999749437 0.0069709418696532
122.119997493923 0.00660074993823381
122.139997493476 0.0045741596045351
122.159997493029 0.00402951436170078
122.179997492582 0.00548885553053162
122.199997492135 0.00769597945959943
122.219997491688 0.00792321865826291
122.239997491241 0.00687401124958928
122.259997490793 0.00264641275522569
122.279997490346 0.00558050979423136
122.299997489899 0.0100581751795132
122.319997489452 0.00899486441135608
122.339997489005 0.00783358623050293
122.359997488558 0.00372298953476061
122.379997488111 0.0023655857936522
122.399997487664 0.00707933511053058
122.419997487217 0.00812570478326767
122.43999748677 0.0105503948851056
122.459997486323 0.0117936084469486
122.479997485876 0.0106322978944354
122.499997485429 0.0111861455395778
122.519997484982 0.0111291635665189
122.539997484535 0.0103839056734804
122.559997484088 0.0089920871645192
122.579997483641 0.00941710442991441
122.599997483194 0.0100344924809575
122.619997482747 0.00921743393229298
122.6399974823 0.00924891383539365
122.659997481853 0.00748659470907881
122.679997481406 0.00683015510152547
122.699997480959 0.00440897968934907
122.719997480512 0.0022720138994905
122.739997480065 0.000708562783117581
122.759997479618 0
122.779997479171 0.00110791778515627
122.799997478724 0.00240885803341001
122.819997478276 0.00852311849459844
122.839997477829 0.0104663956942953
122.859997477382 0.01121736420322
122.879997476935 0.0118115553832704
122.899997476488 0.0139267764065858
122.919997476041 0.0143112998510879
122.939997475594 0.0159800319642335
122.959997475147 0.0135543767580669
122.9799974747 0.011505064060469
122.999997474253 0.00950251197497572
123.019997473806 0.0105582014687908
123.039997473359 0.0110868257385289
123.059997472912 0.0117206629086814
123.079997472465 0.0127912816972047
123.099997472018 0.0146143403555435
123.119997471571 0.0155821665102439
123.139997471124 0.0167479186034852
123.159997470677 0.0118260404778375
123.17999747023 0.00950165208009855
123.199997469783 0.0068747410760804
123.219997469336 0.00241895966966083
123.239997468889 0.000127254803487145
123.259997468442 0
123.279997467995 0.00215259757384316
123.299997467548 0.00225283116923512
123.319997467101 0.00332532656437411
123.339997466654 0.00279307296875315
123.359997466207 0.00761026349760663
123.37999746576 0.00716038108397893
123.399997465312 0.0072049299011489
123.419997464865 0.00627626080716912
123.439997464418 0.00770677412399999
123.459997463971 0.0068608099980242
123.479997463524 0.00561925259977399
123.499997463077 0.0022658219457288
123.51999746263 0
123.539997462183 0.00381613394051912
123.559997461736 0.00642093338765379
123.579997461289 0.0095102379054095
123.599997460842 0.0094655051404741
123.619997460395 0.00932859853431489
123.639997459948 0.00850692076128893
123.659997459501 0.0106220738798069
123.679997459054 0.00797138938197492
123.699997458607 0.00850183534640627
123.71999745816 0.0063758202839448
123.739997457713 0.00956141231745436
123.759997457266 0.0124180411242624
123.779997456819 0.0151023000271228
123.799997456372 0.0158097259573914
123.819997455925 0.0119367324002773
123.839997455478 0.0092908780512558
123.859997455031 0.00952844088477345
123.879997454584 0.00895472765335312
123.899997454137 0.00792166007432062
123.91999745369 0.00755515399291114
123.939997453243 0.00430158048761588
123.959997452796 0.00765686546175516
123.979997452348 0.00626759565137229
123.999997451901 0.00499074692977861
124.019997451454 0.00394488485636131
124.039997451007 0.00511301622636783
124.05999745056 0.00770986971309731
124.079997450113 0.0094751338719493
124.099997449666 0.00642242621848779
124.119997449219 0.00460024331694212
124.139997448772 0.00103166694679224
124.159997448325 0.00236336999266137
124.179997447878 0.00487747697389766
124.199997447431 0.00663500111224184
124.219997446984 0.00800703297877953
124.239997446537 0.00753887750769444
124.25999744609 0.00990980131072163
124.279997445643 0.0133565559442576
124.299997445196 0.0141471833369115
124.319997444749 0.0113350743095045
124.339997444302 0.00663622274326225
124.359997443855 0.00115396624397893
124.379997443408 5.23797094206663E-05
124.399997442961 0.00370468358331305
124.419997442514 0.00689789537003029
124.439997442067 0.0107045489949467
124.45999744162 0.0129312094248999
124.479997441173 0.0153994343406556
124.499997440726 0.0170044238358011
124.519997440279 0.0167136029388195
124.539997439831 0.0124076053217891
124.559997439384 0.00822633913951558
124.579997438937 0.00844188385977231
124.59999743849 0.00658421092319239
124.619997438043 0.00580329864957975
124.639997437596 0.000606038607436146
124.659997437149 0.000262455096383174
124.679997436702 0.00894569976843905
124.699997436255 0.0127468936614049
124.719997435808 0.0164202224518554
124.739997435361 0.0123530365400795
124.759997434914 0.0105731498375152
124.779997434467 0.00981726971364886
124.79999743402 0.00671064475958577
124.819997433573 0.00960812955906609
124.839997433126 0.00753404535028972
124.859997432679 0.00755341809862935
124.879997432232 0.00133507613253554
124.899997431785 0.00109329067952697
124.919997431338 0
124.939997430891 0.00335917456938679
124.959997430444 0.00446493471985203
124.979997429997 0.00340187136326091
124.99999742955 0
