# Supplementary material for: Dataset and methodology on identification and correlation of secondary carbides with microstructure, wear mechanism, and tool performance for different CERMET grades during high-speed dry finish turning of AISI 304 stainless steel
Source: Data Brief. 2020 May 21;31:105753. doi: 10.1016/j.dib.2020.105753 (PMC7284060; doi:10.1016/j.dib.2020.105753)
Supplement: Supplementary file 1 [file mmc1.zip › mmc1/XRD_Figure 5-Table 2/Tool C/Tool C_flat.xy]

'Id: "" Comment: "Integrate frame I212-000-0000.gfrmwith cursor Full Frame Cursor #3" Operator: "Lab Manager" Anode: "Co" Scantype: "2Theta" TimePerStep: "480" 
10 0
10.019999999553 0
10.0399999991059 0
10.0599999986589 0.00167084944744905
10.0799999982119 0.00576483756303787
10.0999999977648 0.00947601596514384
10.1199999973178 0.00932975212732951
10.1399999968708 0.00943160553773244
10.1599999964237 0.00919645031293233
10.1799999959767 0.00772085338830948
10.1999999955297 0.00715787063042323
10.2199999950826 0.00582610219717026
10.2399999946356 0.00613627831141154
10.2599999941885 0.00715404401222865
10.2799999937415 0.00589768936236699
10.2999999932945 0.0054419552286466
10.3199999928474 0.00413520559668541
10.3399999924004 0.00508378744125366
10.3599999919534 0.00744325419267019
10.3799999915063 0.00654193659623464
10.3999999910593 0.00423310250043869
10.4199999906123 0.00143639581898848
10.4399999901652 0.00258733953038851
10.4599999897182 0.00452513148387273
10.4799999892712 0.00581785341103872
10.4999999888241 0.00677076876163483
10.5199999883771 0.00613942742347717
10.5399999879301 0.00960573355356852
10.559999987483 0.0103501856327057
10.579999987036 0.00940752625465393
10.599999986589 0.00698617547750473
10.6199999861419 0.00301621134082476
10.6399999856949 0.00567627400159836
10.6599999852479 0.00747535427411397
10.6799999848008 0.00772234896818797
10.6999999843538 0.0038493866721789
10.7199999839067 0.00212632740537326
10.7399999834597 0.00312917431195577
10.7599999830127 0.00666454633076986
10.7799999825656 0.00707207669814428
10.7999999821186 0.00530831615130107
10.8199999816716 0.00738125443458557
10.8399999812245 0.0073796679576238
10.8599999807775 0.00679264813661575
10.8799999803305 0.00321366091569265
10.8999999798834 0.000388032042731841
10.9199999794364 0.000871314542988936
10.9399999789894 0.000414801978816589
10.9599999785423 0
10.9799999780953 0.00232708528637886
10.9999999776483 0.00794024964173635
11.0199999772012 0.0121047774950663
11.0399999767542 0.016857781012853
11.0599999763072 0.0165081858634949
11.0799999758601 0.0171896358331045
11.0999999754131 0.0135012010733287
11.119999974966 0.00812018861373266
11.139999974519 0.00546094179153442
11.159999974072 0.00571355223655701
11.1799999736249 0.00740289241075516
11.1999999731779 0.00891216595967611
11.2199999727309 0.00860602855682373
11.2399999722838 0.00880999068419139
11.2599999718368 0.00484848171472549
11.2799999713898 0.00356177786986033
11.2999999709427 0.000181881369402011
11.3199999704957 0.00144530919690927
11.3399999700487 0.00440376947323481
11.3599999696016 0.00440611243247986
11.3799999691546 0.00533788601557414
11.3999999687076 0.00614546239376068
11.4199999682605 0.00688074578841527
11.4399999678135 0.00755293071269989
11.4599999673665 0.00628370046615601
11.4799999669194 0.00658370455106099
11.4999999664724 0.00710931966702143
11.5199999660254 0.00699004729588827
11.5399999655783 0.00673576196034749
11.5599999651313 0.00636427303155263
11.5799999646842 0.00517093489567439
11.5999999642372 0.00250794813036919
11.6199999637902 0.00149656161665916
11.6399999633431 0.00115343381961187
11.6599999628961 0.00218116839726766
11.6799999624491 0.00369693314035734
11.699999962002 0.00387809723615646
11.719999961555 0.00404366428653399
11.739999961108 0.00790788580973943
11.7599999606609 0.00990665952364604
11.7799999602139 0.0115200728178024
11.7999999597669 0.00892541706562042
11.8199999593198 0.00590000649293264
11.8399999588728 0.00406270176172256
11.8599999584258 0.00273683220148087
11.8799999579787 0.00375142569343249
11.8999999575317 0.00648580739895503
11.9199999570847 0.0100127269824346
11.9399999566376 0.00998520255088806
11.9599999561906 0.010541092356046
11.9799999557436 0.00828924775123596
11.9999999552965 0.00568098723888397
12.0199999548495 0.00236502389113108
12.0399999544024 0.00161491657296816
12.0599999539554 0.00340648169318835
12.0799999535084 0.00577710519234339
12.0999999530613 0.00460204283396403
12.1199999526143 0.00282880663871765
12.1399999521673 0.00366528804103533
12.1599999517202 0.00719807197650274
12.1799999512732 0.0101480692625046
12.1999999508262 0.00732132991154989
12.2199999503791 0.00469663788874944
12.2399999499321 0.00295449544986089
12.2599999494851 0.00498913675546646
12.279999949038 0.00541818340619405
12.299999948591 0.00705697685480118
12.319999948144 0.00819944192965825
12.3399999476969 0.00870700975259145
12.3599999472499 0.00699940125147502
12.3799999468029 0.00461491048336029
12.3999999463558 0.00493642538785934
12.4199999459088 0.00649845997492472
12.4399999454618 0.0084055761496226
12.4599999450147 0.00577253897984823
12.4799999445677 0.00396297077337901
12.4999999441206 0.00192736896375815
12.5199999436736 0.00370370224118233
12.5399999432266 0.00469115922848384
12.5599999427795 0.00438852061827978
12.5799999423325 0.00572794526815414
12.5999999418855 0.00691693127155304
12.6199999414384 0.00811499655246735
12.6399999409914 0.0041492519279321
12.6599999405444 0
12.6799999400973 0.00152461715042591
12.6999999396503 0.00524829924106598
12.7199999392033 0.0086315780878067
12.7399999387562 0.00930310388406118
12.7599999383092 0.00768091877301534
12.7799999378622 0.00815352996190389
12.7999999374151 0.00690002590417862
12.8199999369681 0.00605310797691345
12.8399999365211 0.00434385736783346
12.859999936074 0.00511228789885839
12.879999935627 0.00550862153371175
12.8999999351799 0.00717479139566421
12.9199999347329 0.00798439830541611
12.9399999342859 0.0103482355674108
12.9599999338388 0.0108266135056814
12.9799999333918 0.0123468607664108
12.9999999329448 0.0138258169094721
13.0199999324977 0.0134926279385885
13.0399999320507 0.0110855430364609
13.0599999316037 0.00880597432454427
13.0799999311566 0.00667043079932531
13.0999999307096 0.00789966732263565
13.1199999302626 0.00814015368620555
13.1399999298155 0.00699358781178792
13.1599999293685 0.00638314882914225
13.1799999289215 0.00835838615894318
13.1999999284744 0.0107023100058238
13.2199999280274 0.010405773917834
13.2399999275804 0.00994946956634521
13.2599999271333 0.00824115375677745
13.2799999266863 0.00667892744143804
13.2999999262393 0.0033742460111777
13.3199999257922 0.00178721472620964
13.3399999253452 0.00417510916789373
13.3599999248981 0.00640243987242381
13.3799999244511 0.009519957502683
13.3999999240041 0.0101335346698761
13.419999923557 0.00970721244812012
13.43999992311 0.00671568512916565
13.459999922663 0.00394446725646655
13.4799999222159 0.00121268729368846
13.4999999217689 0.00150978801151117
13.5199999213219 0.00209319293498993
13.5399999208748 0.00283778781692187
13.5599999204278 0.00385330120722453
13.5799999199808 0.00248543471097946
13.5999999195337 0.00365722179412842
13.6199999190867 0.00465087393919627
13.6399999186397 0.00487813254197439
13.6599999181926 0.00296182086070379
13.6799999177456 0.000292991784711679
13.6999999172986 0.00148732575277487
13.7199999168515 0.00506822516520818
13.7399999164045 0.00735806673765183
13.7599999159575 0.00648861974477768
13.7799999155104 0.00316667507092158
13.7999999150634 0.00129094086587429
13.8199999146163 0.0047702819108963
13.8399999141693 0.00968274474143982
13.8599999137223 0.0113749623298645
13.8799999132752 0.0116535355647405
13.8999999128282 0.00859925051530202
13.9199999123812 0.00872180163860321
13.9399999119341 0.00810715754826864
13.9599999114871 0.0084781547387441
13.9799999110401 0.00901732047398885
13.999999910593 0.00967347323894501
14.019999910146 0.0107799937327703
14.039999909699 0.0108994007110596
14.0599999092519 0.0101061135530472
14.0799999088049 0.00705382078886032
14.0999999083579 0.00356426363190015
14.1199999079108 0.00212194696068764
14.1399999074638 0.00357877934972445
14.1599999070168 0.00588270823160807
14.1799999065697 0.00520337224006653
14.1999999061227 0.00452647159496943
14.2199999056756 0.00447756846745809
14.2399999052286 0.00881421168645223
14.2599999047816 0.0104507833719254
14.2799999043345 0.0105762213468552
14.2999999038875 0.0104091395934423
14.3199999034405 0.00990755160649618
14.3399999029934 0.00815485715866089
14.3599999025464 0.00475273827711741
14.3799999020994 0.00354514693220456
14.3999999016523 0.00654170463482539
14.4199999012053 0.0110637793938319
14.4399999007583 0.0117855042219162
14.4599999003112 0.0106349955002467
14.4799998998642 0.00707648595174154
14.4999998994172 0.00489890774091085
14.5199998989701 0.004739943643411
14.5399998985231 0.00737016201019287
14.5599998980761 0.0100401441256205
14.579999897629 0.012134396036466
14.599999897182 0.0104382415612539
14.619999896735 0.00848017831643422
14.6399998962879 0.0080234964688619
14.6599998958409 0.00984060764312744
14.6799998953938 0.0126431226730347
14.6999998949468 0.0127807170152664
14.7199998944998 0.0110018263260523
14.7399998940527 0.00851641694704692
14.7599998936057 0.00676645239194234
14.7799998931587 0.00790573557217916
14.7999998927116 0.00736262102921804
14.8199998922646 0.00886249442895254
14.8399998918176 0.00784212797880173
14.8599998913705 0.00805612156788508
14.8799998909235 0.00845280985037486
14.8999998904765 0.0085487296183904
14.9199998900294 0.010318453113238
14.9399998895824 0.0103540271520615
14.9599998891354 0.0100666423638662
14.9799998886883 0.0105560044447581
14.9999998882413 0.00860851009686788
15.0199998877943 0.0066420723994573
15.0399998873472 0.00476810435454051
15.0599998869002 0.00610202153523763
15.0799998864532 0.00751932511727015
15.0999998860061 0.00645449608564377
15.1199998855591 0.00744157979885737
15.139999885112 0.00706074039141337
15.159999884665 0.00606586486101151
15.179999884218 0.00512301574150721
15.1999998837709 0.00504102756579717
15.2199998833239 0.00568154652913412
15.2399998828769 0.00624481290578842
15.2599998824298 0.00677905132373174
15.2799998819828 0.0072745735446612
15.2999998815358 0.00733754436175028
15.3199998810887 0.00638082573811213
15.3399998806417 0.0036254808306694
15.3599998801947 0.00194580418368181
15.3799998797476 0
15.3999998793006 0.00180963973204295
15.4199998788536 0.00240826730926832
15.4399998784065 0.0046501745780309
15.4599998779595 0.00545151184002558
15.4799998775125 0.00764922251303991
15.4999998770654 0.00936530729134877
15.5199998766184 0.00750275601943334
15.5399998761714 0.00546325395504634
15.5599998757243 0.00500733107328415
15.5799998752773 0.00451339135567347
15.5999998748302 0.00515505919853846
15.6199998743832 0.00569540957609812
15.6399998739362 0.00849098861217499
15.6599998734891 0.0130713095267614
15.6799998730421 0.013131915529569
15.6999998725951 0.0132374435663223
15.719999872148 0.0103793760140737
15.739999871701 0.00967705349127452
15.759999871254 0.0085740069548289
15.7799998708069 0.00611036519209544
15.7999998703599 0.00583393077055613
15.8199998699129 0.0063579981525739
15.8399998694658 0.00801849067211151
15.8599998690188 0.00950540204842885
15.8799998685718 0.00973670879999797
15.8999998681247 0.00748069336016973
15.9199998676777 0.00658938934405645
15.9399998672307 0.00399336343010267
15.9599998667836 0.00300964663426081
15.9799998663366 0.00336200694243113
15.9999998658895 0.00307853172222773
16.0199998654425 0.00446728815635045
16.0399998649955 0.00468957722187042
16.0599998645484 0.00686871310075124
16.0799998641014 0.00692419509092967
16.0999998636544 0.0081369956334432
16.1199998632073 0.00744081338246663
16.1399998627603 0.00807980249325434
16.1599998623133 0.0079946701725324
16.1799998618662 0.00707874745130539
16.1999998614192 0.00514675925175349
16.2199998609722 0.00406089847286542
16.2399998605251 0.00416886607805888
16.2599998600781 0.00478631357351939
16.2799998596311 0.0047071764866511
16.299999859184 0.0036509004731973
16.319999858737 0.00466649283965429
16.33999985829 0.00542087703943253
16.3599998578429 0.00553356111049652
16.3799998573959 0.00597614000240962
16.3999998569489 0.00599013268947601
16.4199998565018 0.00814326057831446
16.4399998560548 0.00777405748764674
16.4599998556077 0.00851780374844869
16.4799998551607 0.00789829989274343
16.4999998547137 0.00768220325311025
16.5199998542666 0.00596366773049037
16.5399998538196 0.00308985412120819
16.5599998533726 0.00223381221294403
16.5799998529255 0.000122038531117141
16.5999998524785 5.30856232217047E-07
16.6199998520315 0
16.6399998515844 0.000217539956793189
16.6599998511374 0.00101380453755458
16.6799998506904 0.0021923765540123
16.6999998502433 0.00307921494046847
16.7199998497963 0.00511088669300079
16.7399998493493 0.00518725117047628
16.7599998489022 0.00608306378126144
16.7799998484552 0.00719016641378403
16.7999998480082 0.00910198986530304
16.8199998475611 0.010646191239357
16.8399998471141 0.0097403754790624
16.8599998466671 0.00747696707646052
16.87999984622 0.00657481302817663
16.899999845773 0.00823780794938405
16.9199998453259 0.00824263642231623
16.9399998448789 0.00591653684775035
16.9599998444319 0.00342385768890381
16.9799998439848 0.00188004796703657
16.9999998435378 0.00245243683457375
17.0199998430908 0.00178643514712652
17.0399998426437 0.0021416629354159
17.0599998421967 0.00381131942073504
17.0799998417497 0.00360857471823692
17.0999998413026 0.0021160843471686
17.1199998408556 0.00178733381132285
17.1399998404086 0.00233959903319677
17.1599998399615 0.00330526928106944
17.1799998395145 0.0041186568637689
17.1999998390675 0.00667872627576192
17.2199998386204 0.00812822083632151
17.2399998381734 0.00702493190765381
17.2599998377264 0.00492983212073644
17.2799998372793 0.00423829009135564
17.2999998368323 0.00438050925731659
17.3199998363853 0.00514494826396306
17.3399998359382 0.00511362900336583
17.3599998354912 0.0049259419242541
17.3799998350441 0.00567367772261302
17.3999998345971 0.00556891113519669
17.4199998341501 0.00564726938803991
17.439999833703 0.00546345760424932
17.459999833256 0.00564593176047007
17.479999832809 0.00494759529829025
17.4999998323619 0.00374743094046911
17.5199998319149 0.00441650301218033
17.5399998314679 0.00552635888258616
17.5599998310208 0.00789931962887446
17.5799998305738 0.00735550274451574
17.5999998301268 0.00566598474979401
17.6199998296797 0.00488082269827525
17.6399998292327 0.00512675344944
17.6599998287857 0.00451424519220988
17.6799998283386 0.00313911040623983
17.6999998278916 0.000705138345559438
17.7199998274446 0.00142815721531709
17.7399998269975 0.00431927839914958
17.7599998265505 0.00611324856678645
17.7799998261034 0.00597762068112691
17.7999998256564 0.00383270730574926
17.8199998252094 0.00186816106239955
17.8399998247623 0.00328413123885791
17.8599998243153 0.00389930432041486
17.8799998238683 0.00500743488470713
17.8999998234212 0.00302930374940236
17.9199998229742 0.00309485221902529
17.9399998225272 0.00284204358855883
17.9599998220801 0.00319624419013659
17.9799998216331 0.00406013106306394
17.9999998211861 0.00495827396710714
18.019999820739 0.0048805092771848
18.039999820292 0.00554375300804774
18.059999819845 0.00521118889252345
18.0799998193979 0.00407971913615863
18.0999998189509 0.0024264894425869
18.1199998185039 0.00093962357689937
18.1399998180568 0.000639576837420464
18.1599998176098 0.00210298846165339
18.1799998171628 0.00184409121672312
18.1999998167157 0.000818745171030362
18.2199998162687 0
18.2399998158216 0.00263318866491318
18.2599998153746 0.00538292775551478
18.2799998149276 0.0084605594476064
18.2999998144805 0.00888244907061259
18.3199998140335 0.00969919562339783
18.3399998135865 0.00680984705686569
18.3599998131394 0.00400661105910937
18.3799998126924 0.00353411833445231
18.3999998122454 0.00308535968263944
18.4199998117983 0.00433207005262375
18.4399998113513 0.0057835062344869
18.4599998109043 0.00434115529060364
18.4799998104572 0.00443076690038045
18.4999998100102 0.00363334491848946
18.5199998095632 0.00383655329545339
18.5399998091161 0.00471026947100957
18.5599998086691 0.00650381545225779
18.5799998082221 0.00665361185868581
18.599999807775 0.00815599213043849
18.619999807328 0.0067918211221695
18.639999806881 0.00626104523738225
18.6599998064339 0.00475022941827774
18.6799998059869 0.00409529979030291
18.6999998055398 0.00520355055729548
18.7199998050928 0.00425544381141663
18.7399998046458 0.00494653185208639
18.7599998041987 0.00507102161645889
18.7799998037517 0.00403838927547137
18.7999998033047 0.00471173276503881
18.8199998028576 0.00498289912939072
18.8399998024106 0.00568418403466543
18.8599998019636 0.00406918774048487
18.8799998015165 0.00163930381337802
18.8999998010695 0.00200640683372815
18.9199998006225 0.0023913785815239
18.9399998001754 0.000791987963020802
18.9599997997284 0.00128946006298065
18.9799997992814 0.00314510265986125
18.9999997988343 0.00634129693110784
19.0199997983873 0.0065502921740214
19.0399997979403 0.00422422587871552
19.0599997974932 0.0040243794520696
19.0799997970462 0.00533834348122279
19.0999997965992 0.00519326825936635
19.1199997961521 0.00601164549589157
19.1399997957051 0.00423622330029806
19.159999795258 0.00601935982704163
19.179999794811 0.00847488045692444
19.199999794364 0.0103681892156601
19.2199997939169 0.0121376107136408
19.2399997934699 0.0101985613505046
19.2599997930229 0.00804346899191538
19.2799997925758 0.0066180278857549
19.2999997921288 0.00531342029571533
19.3199997916818 0.00631860742966334
19.3399997912347 0.00514727433522542
19.3599997907877 0.00419176121552785
19.3799997903407 0.00204514389236768
19.3999997898936 0.00219841872652372
19.4199997894466 0.00479606737693151
19.4399997889996 0.00665462166070938
19.4599997885525 0.00667371600866318
19.4799997881055 0.00470545987288157
19.4999997876585 0.00506139099597931
19.5199997872114 0.00508392850557963
19.5399997867644 0.00756329298019409
19.5599997863173 0.00652865717808406
19.5799997858703 0.0063716987768809
19.5999997854233 0.00476746360460917
19.6199997849762 0.00244721323251724
19.6399997845292 0
19.6599997840822 0.00123295796414216
19.6799997836351 0.00306570877631505
19.6999997831881 0.00410800178845723
19.7199997827411 0.00287593603134155
19.739999782294 0.00474211474259694
19.759999781847 0.00626270920038223
19.7799997814 0.0074966957171758
19.7999997809529 0.00731720527013143
19.8199997805059 0.00800085663795471
19.8399997800589 0.0075943981607755
19.8599997796118 0.00584382663170497
19.8799997791648 0.0047107939918836
19.8999997787178 0.00696093986431758
19.9199997782707 0.00896981755892436
19.9399997778237 0.0120416005452474
19.9599997773767 0.0126049051682154
19.9799997769296 0.0125158280134201
19.9999997764826 0.0103869160016378
20.0199997760355 0.00895120998223623
20.0399997755885 0.00613627135753632
20.0599997751415 0.00474652250607808
20.0799997746944 0.00350968291362127
20.0999997742474 0.00246387546261152
20.1199997738004 0.00277036552627881
20.1399997733533 0.00502838641405106
20.1599997729063 0.00802021523316701
20.1799997724593 0.00847019553184509
20.1999997720122 0.00549778342247009
20.2199997715652 0.00377639656265577
20.2399997711182 0.00663944433132807
20.2599997706711 0.0108666479587555
20.2799997702241 0.010474502046903
20.2999997697771 0.0077382355928421
20.31999976933 0.00211423089106878
20.339999768883 0.00114001954595248
20.359999768436 0.0011691244939963
20.3799997679889 0.00215147783358892
20.3999997675419 0.00185779444873333
20.4199997670949 0.00135450462500254
20.4399997666478 0.00246283213297526
20.4599997662008 0.00471451530853907
20.4799997657537 0.0087216059366862
20.4999997653067 0.0109806309143702
20.5199997648597 0.00966783066590627
20.5399997644126 0.00873151222864787
20.5599997639656 0.00530403355757395
20.5799997635186 0.00559620559215546
20.5999997630715 0.00577048261960347
20.6199997626245 0.00527498175700506
20.6399997621775 0.00435381929079692
20.6599997617304 0.00492837925752004
20.6799997612834 0.00673198997974396
20.6999997608364 0.00726791669925054
20.7199997603893 0.00504484275976817
20.7399997599423 0.0043531189362208
20.7599997594953 0.00520832985639572
20.7799997590482 0.00873486498991648
20.7999997586012 0.00713497449954351
20.8199997581542 0.00499704827864965
20.8399997577071 0.00231662740310033
20.8599997572601 0.00264104704062144
20.879999756813 0.00427549282709758
20.899999756366 0.00436418602863948
20.919999755919 0.00507411460081736
20.9399997554719 0.00689738939205805
20.9599997550249 0.00734214683373769
20.9799997545779 0.00763590931892395
20.9999997541308 0.00704536487658819
21.0199997536838 0.0058588961760203
21.0399997532368 0.00618448903163274
21.0599997527897 0.00485495179891586
21.0799997523427 0.00605100194613139
21.0999997518957 0.00900048116842906
21.1199997514486 0.0106124262015025
21.1399997510016 0.00935507913430532
21.1599997505546 0.00933634440104167
21.1799997501075 0.0115851710240046
21.1999997496605 0.0137743890285492
21.2199997492135 0.0134395758310954
21.2399997487664 0.0128913094600042
21.2599997483194 0.0121399859587351
21.2799997478724 0.0100185453891754
21.2999997474253 0.00982472995917002
21.3199997469783 0.00790800154209137
21.3399997465312 0.00752457877000173
21.3599997460842 0.00636993000904719
21.3799997456372 0.00715582966804504
21.3999997451901 0.00728344221909841
21.4199997447431 0.00670697689056396
21.4399997442961 0.00425531218449275
21.459999743849 0.00374040479461352
21.479999743402 0.00702559053897858
21.499999742955 0.00972694059213003
21.5199997425079 0.00932514071464539
21.5399997420609 0.0062256932258606
21.5599997416139 0.00494123448928197
21.5799997411668 0.00455601414044698
21.5999997407198 0.00613003373146057
21.6199997402728 0.00452546775341034
21.6399997398257 0.0042595699429512
21.6599997393787 0.00348932469884555
21.6799997389317 0.00437032183011373
21.6999997384846 0.00568877309560776
21.7199997380376 0.00748064716657003
21.7399997375906 0.0101206103960673
21.7599997371435 0.00901901125907898
21.7799997366965 0.00562033206224441
21.7999997362494 0.0047200600306193
21.8199997358024 0.00561124483744303
21.8399997353554 0.00669471720854441
21.8599997349083 0.00767928063869476
21.8799997344613 0.00626786798238754
21.8999997340143 0.00421628107627233
21.9199997335672 0.00452741732199987
21.9399997331202 0.00561789125204086
21.9599997326732 0.00444001456101735
21.9799997322261 0.00339734057585398
21.9999997317791 0
22.0199997313321 0.000901200125614802
22.039999730885 0.00178232068816821
22.059999730438 0.00277848939100901
22.079999729991 0.00369345595439275
22.0999997295439 0.00379705553253492
22.1199997290969 0.00435131738583247
22.1399997286499 0.00490222026904424
22.1599997282028 0.00589351753393809
22.1799997277558 0.00403461158275604
22.1999997273088 0.00258212486902873
22.2199997268617 0.00166082208355268
22.2399997264147 0.00557477076848348
22.2599997259676 0.00934661726156871
22.2799997255206 0.0092677762111028
22.2999997250736 0.00754570960998535
22.3199997246265 0.0038104717930158
22.3399997241795 0.00394381731748581
22.3599997237325 0.0055978074669838
22.3799997232854 0.00761906107266744
22.3999997228384 0.00951352616151174
22.4199997223914 0.00678816686073939
22.4399997219443 0.00502782513697942
22.4599997214973 0.00250777378678322
22.4799997210503 0.00303550213575363
22.4999997206032 0.0043202206492424
22.5199997201562 0.00651334871848424
22.5399997197092 0.00743949214617411
22.5599997192621 0.00465482026338577
22.5799997188151 0.00235270311435064
22.5999997183681 7.57024545843403E-05
22.619999717921 0
22.639999717474 0.0014164204398791
22.6599997170269 0.00217431609829267
22.6799997165799 0.00285190766056379
22.6999997161329 0.00529280652602514
22.7199997156858 0.00635749300320943
22.7399997152388 0.00846555829048157
22.7599997147918 0.00569957196712494
22.7799997143447 0.00503813326358795
22.7999997138977 0.00444051474332809
22.8199997134507 0.00653562297423681
22.8399997130036 0.00829053471485774
22.8599997125566 0.0095040887594223
22.8799997121096 0.011319437623024
22.8999997116625 0.0118248631556829
22.9199997112155 0.0101955950260162
22.9399997107685 0.00858262280623118
22.9599997103214 0.00888083974520365
22.9799997098744 0.0102141946554184
22.9999997094274 0.00947276254494985
23.0199997089803 0.00823756903409958
23.0399997085333 0.00782989760239919
23.0599997080863 0.00787969926993052
23.0799997076392 0.00969028870264689
23.0999997071922 0.0101715713739395
23.1199997067451 0.00905898809432983
23.1399997062981 0.00766713321208954
23.1599997058511 0.00513607015212377
23.179999705404 0.0074123149116834
23.199999704957 0.00899966061115265
23.21999970451 0.00901897052923838
23.2399997040629 0.0102157930533091
23.2599997036159 0.00928714176019033
23.2799997031689 0.0100572814544042
23.2999997027218 0.00994839866956075
23.3199997022748 0.00953972339630127
23.3399997018278 0.0109317392110825
23.3599997013807 0.0109552601973216
23.3799997009337 0.00933050910631816
23.3999997004867 0.00777283608913422
23.4199997000396 0.00648214767376582
23.4399996995926 0.00562455008427302
23.4599996991456 0.00400403961539268
23.4799996986985 0.00346536487340927
23.4999996982515 0.00441015760103862
23.5199996978045 0.00646600822607676
23.5399996973574 0.00687702794869741
23.5599996969104 0.00685345331827799
23.5799996964633 0.00736842999855677
23.5999996960163 0.0106407125790914
23.6199996955693 0.0115007668733597
23.6399996951222 0.0101929883162181
23.6599996946752 0.00784817039966583
23.6799996942282 0.00567458868026733
23.6999996937811 0.00603773593902588
23.7199996933341 0.00532096972068151
23.7399996928871 0.00470353960990906
23.75999969244 0.00328963572780291
23.779999691993 0.00292443508903186
23.799999691546 0.00371037051081657
23.8199996910989 0.00312582328915596
23.8399996906519 0.00313866088787715
23.8599996902049 0.00335485711693764
23.8799996897578 0.00443685750166575
23.8999996893108 0.00568926682074865
23.9199996888638 0.00723108798265457
23.9399996884167 0.00711884349584579
23.9599996879697 0.00710475146770477
23.9799996875227 0.00711222340663274
23.9999996870756 0.00816266884406408
24.0199996866286 0.00840348800023397
24.0399996861815 0.00537693401177724
24.0599996857345 0.00396941279371579
24.0799996852875 0.00386292114853859
24.0999996848404 0.00620836913585663
24.1199996843934 0.00763031393289566
24.1399996839464 0.00810652673244476
24.1599996834993 0.00683209101359049
24.1799996830523 0.00537144541740417
24.1999996826053 0.00498242328564326
24.2199996821582 0.00550655573606491
24.2399996817112 0.00697591702143351
24.2599996812642 0.00791181276241938
24.2799996808171 0.00909799536069234
24.2999996803701 0.00955241123835246
24.3199996799231 0.00992388427257538
24.339999679476 0.00738976895809174
24.359999679029 0.00465194433927536
24.379999678582 0.00276663601398468
24.3999996781349 0.00351057971517245
24.4199996776879 0.00476420968770981
24.4399996772408 0.00530269841353099
24.4599996767938 0.00413617963592211
24.4799996763468 0.00349385912219683
24.4999996758997 0
24.5199996754527 9.92384661609928E-05
24.5399996750057 0.00216335132718086
24.5599996745586 0.00543620983759562
24.5799996741116 0.00769030104080836
24.5999996736646 0.00607463916142782
24.6199996732175 0.0039270689090093
24.6399996727705 0.00336916570862134
24.6599996723235 0.00364506344000498
24.6799996718764 0.00296476259827614
24.6999996714294 0.00549307813247045
24.7199996709824 0.0059625099102656
24.7399996705353 0.00853975514570872
24.7599996700883 0.00908427139123281
24.7799996696413 0.00887279709180196
24.7999996691942 0.010125399629275
24.8199996687472 0.009337451060613
24.8399996683002 0.00837349792321523
24.8599996678531 0.0066533237695694
24.8799996674061 0.00617276281118393
24.899999666959 0.00638204514980316
24.919999666512 0.0051109179854393
24.939999666065 0.00438776016235352
24.9599996656179 0.00453515847524007
24.9799996651709 0.0084977666536967
24.9999996647239 0.010410542289416
25.0199996642768 0.0100339303414027
25.0399996638298 0.00740089615186056
25.0599996633828 0.00608776658773422
25.0799996629357 0.00401592900355657
25.0999996624887 0.00360529199242592
25.1199996620417 0.0029059092203776
25.1399996615946 0.00301232114434242
25.1599996611476 0.00253693113724391
25.1799996607006 0.00233416830499967
25.1999996602535 0.00351542060573896
25.2199996598065 0.00599651833375295
25.2399996593595 0.00713952680428823
25.2599996589124 0.00564113855361939
25.2799996584654 0.00405693873763084
25.2999996580184 0.00245160261789958
25.3199996575713 0.00284272332986196
25.3399996571243 0.00246296847860018
25.3599996566772 0.00219480469822884
25.3799996562302 0.00152469413975875
25.3999996557832 0.00129055914779504
25.4199996553361 0.00123106092214584
25.4399996548891 0.000879002610842387
25.4599996544421 0.000473676870266596
25.479999653995 0.001126312961181
25.499999653548 0
25.519999653101 0.00255108301838239
25.5399996526539 0.00292840351661046
25.5599996522069 0.00511530836423238
25.5799996517599 0.00507394075393677
25.5999996513128 0.0050911083817482
25.6199996508658 0.00496391654014587
25.6399996504188 0.00387034565210342
25.6599996499717 0.00336094349622726
25.6799996495247 0.00511303196350733
25.6999996490777 0.00639435847600301
25.7199996486306 0.00921551485856374
25.7399996481836 0.00895656049251556
25.7599996477365 0.00863413413365682
25.7799996472895 0.00814333210388819
25.7999996468425 0.00647292534510295
25.8199996463954 0.00533258219559987
25.8399996459484 0.00492580085992813
25.8599996455014 0.00428614318370819
25.8799996450543 0.00677616149187088
25.8999996446073 0.00794776827096939
25.9199996441603 0.00695129533608754
25.9399996437132 0.00524628510077794
25.9599996432662 0.00436040510733922
25.9799996428192 0.00431996832291285
25.9999996423721 0.00392534012595812
26.0199996419251 0.00217741951346397
26.0399996414781 0.00311979353427887
26.059999641031 0.00430004100004832
26.079999640584 0.00465827236572901
26.099999640137 0.00560012360413869
26.1199996396899 0.00732105076313019
26.1399996392429 0.00773047208786011
26.1599996387959 0.0069573720296224
26.1799996383488 0.00487151145935059
26.1999996379018 0.00396438712875048
26.2199996374547 0.00393848493695259
26.2399996370077 0.00259648362795512
26.2599996365607 0.0019408293068409
26.2799996361136 0.0035339817404747
26.2999996356666 0.00609975804885228
26.3199996352196 0.00689956347147624
26.3399996347725 0.00633123119672139
26.3599996343255 0.0052084669470787
26.3799996338785 0.00573744674523671
26.3999996334314 0.00778471032778422
26.4199996329844 0.00782954792181651
26.4399996325374 0.007923757036527
26.4599996320903 0.00718340078989665
26.4799996316433 0.00459958761930466
26.4999996311963 0.00399775902430216
26.5199996307492 0.00316028892993927
26.5399996303022 0.00312528337041537
26.5599996298552 0.00288024221857389
26.5799996294081 0.00311483095089595
26.5999996289611 0.00508061995108922
26.6199996285141 0.00562953799962997
26.639999628067 0.0054834375778834
26.65999962762 0.00292645966013273
26.6799996271729 0.000871308458348115
26.6999996267259 0.000837226770818234
26.7199996262789 0.00238498399655024
26.7399996258318 0.00334750637412071
26.7599996253848 0.00275280103087425
26.7799996249378 0.00287227382262548
26.7999996244907 0.00129087182382743
26.8199996240437 0.00128057189285755
26.8399996235967 0.000461948849260807
26.8599996231496 0.00184694454073906
26.8799996227026 0.00159450049201647
26.8999996222556 0.00258700201908747
26.9199996218085 0.00359633912642797
26.9399996213615 0.00563952624797821
26.9599996209145 0.00664789229631424
26.9799996204674 0.00597234318653743
26.9999996200204 0.00508999278148015
27.0199996195734 0.00424192249774933
27.0399996191263 0.00429992526769638
27.0599996186793 0.00368474846084913
27.0799996182323 0.00373667006691297
27.0999996177852 0.00348880762855212
27.1199996173382 0.00494966258605321
27.1399996168911 0.00550363163153331
27.1599996164441 0.00691029280424118
27.1799996159971 0.00779383430878321
27.19999961555 0.00911243756612142
27.219999615103 0.0101526508728663
27.239999614656 0.00765436242024104
27.2599996142089 0.00667469948530197
27.2799996137619 0.00622469534476598
27.2999996133149 0.00646822998921076
27.3199996128678 0.00674834102392197
27.3399996124208 0.00594422320524851
27.3599996119738 0.00453374634186427
27.3799996115267 0.00482612202564875
27.3999996110797 0.00532061606645584
27.4199996106327 0.00518304208914439
27.4399996101856 0.00419694781303406
27.4599996097386 0.00282383138934771
27.4799996092916 0.00395759443442027
27.4999996088445 0.00594365149736404
27.5199996083975 0.00838939845561981
27.5399996079504 0.0077424630522728
27.5599996075034 0.00606536318858465
27.5799996070564 0.00585020979245504
27.5999996066093 0.00741975009441376
27.6199996061623 0.00741096238295237
27.6399996057153 0.00671024719874064
27.6599996052682 0.00436008423566818
27.6799996048212 0.00434810370206833
27.6999996043742 0.00482404182354609
27.7199996039271 0.00317095294594765
27.7399996034801 0.00182839954892794
27.7599996030331 0
27.779999602586 8.03299141504491E-06
27.799999602139 0.00258711948990822
27.819999601692 0.00454338838656743
27.8399996012449 0.0066650594274203
27.8599996007979 0.00649555524190267
27.8799996003509 0.00574206362167994
27.8999995999038 0.00621766299009323
27.9199995994568 0.00699232965707779
27.9399995990098 0.00805060615142186
27.9599995985627 0.00637076795101166
27.9799995981157 0.00404411156972249
27.9999995976686 0.00172063720722993
28.0199995972216 0.0028005912899971
28.0399995967746 0.00378226439158122
28.0599995963275 0.00471833944320679
28.0799995958805 0.00323520799477895
28.0999995954335 0.00330540090799332
28.1199995949864 0.00287934442361196
28.1399995945394 0.00430418252944946
28.1599995940924 0.00330992539723714
28.1799995936453 0.00261416385571162
28.1999995931983 0.00119954161345959
28.2199995927513 0
28.2399995923042 0.000144346011802554
28.2599995918572 0.00142533195515474
28.2799995914102 0.00530784924825033
28.2999995909631 0.00688194582859675
28.3199995905161 0.0066600223382314
28.3399995900691 0.00542591164509455
28.359999589622 0.00357042998075485
28.379999589175 0.00444465378920237
28.399999588728 0.00334166710575422
28.4199995882809 0.00463912983735402
28.4399995878339 0.00342950522899628
28.4599995873868 0.00423342436552048
28.4799995869398 0.00418709814548492
28.4999995864928 0.00525635133186976
28.5199995860457 0.00592630455891291
28.5399995855987 0.00558704336484273
28.5599995851517 0.00670169343551
28.5799995847046 0.00733195195595423
28.5999995842576 0.00765362828969955
28.6199995838106 0.00462942073742549
28.6399995833635 0.00267687663435936
28.6599995829165 0.000778162603576978
28.6799995824695 0.00118612771232923
28.6999995820224 0.00129629522562027
28.7199995815754 0.00247775241732597
28.7399995811284 0.00410406986872355
28.7599995806813 0.0053512175877889
28.7799995802343 0.00395042846600215
28.7999995797873 0.00313644607861837
28.8199995793402 0.00278876622517904
28.8399995788932 0.00229670306046804
28.8599995784462 0.00125709921121597
28.8799995779991 0.000534253443280856
28.8999995775521 0
28.919999577105 0.00057045587648948
28.939999576658 0.00147234859565894
28.959999576211 0.00193381384015083
28.9799995757639 0.00241310819983482
28.9999995753169 0.00329053302605947
29.0199995748699 0.00440524319807688
29.0399995744228 0.00514801541964213
29.0599995739758 0.00406072189410528
29.0799995735288 0.00374064669013023
29.0999995730817 0.00218222066760063
29.1199995726347 0.00209625512361526
29.1399995721877 0.00183596896628539
29.1599995717406 0.00298063904047012
29.1799995712936 0.00428542643785477
29.1999995708466 0.00512936214605967
29.2199995703995 0.0041728749871254
29.2399995699525 0.0034293939669927
29.2599995695055 0.00246415535608927
29.2799995690584 0.00274725581208865
29.2999995686114 0.00235210657119751
29.3199995681643 0.00205311439931393
29.3399995677173 0.000283901610722144
29.3599995672703 0
29.3799995668232 0.00132571284969648
29.3999995663762 0.00179844672481219
29.4199995659292 0.00226132919390996
29.4399995654821 0.00250910570224126
29.4599995650351 0.00612119436264038
29.4799995645881 0.00729367583990097
29.499999564141 0.00785362323125203
29.519999563694 0.00852213402589162
29.539999563247 0.00720749050378799
29.5599995627999 0.00698110361893972
29.5799995623529 0.00461687594652176
29.5999995619059 0.00277454232176145
29.6199995614588 0.00327306091785431
29.6399995610118 0.0044536347190539
29.6599995605648 0.00563547561566035
29.6799995601177 0.00704605827728907
29.6999995596707 0.00609212815761566
29.7199995592237 0.00518578141927719
29.7399995587766 0.00345864221453667
29.7599995583296 0.00328853080670039
29.7799995578825 0.00499972800413767
29.7999995574355 0.00490079075098038
29.8199995569885 0.00564027975002925
29.8399995565414 0.00300092746814092
29.8599995560944 0.000774463762839635
29.8799995556474 0.00177009540299575
29.8999995552003 0.00298669661084811
29.9199995547533 0.00399058411518733
29.9399995543063 0.00348476842045784
29.9599995538592 0.00369041313727697
29.9799995534122 0.00481281230847041
29.9999995529652 0.00761746416489283
30.0199995525181 0.00730187197526296
30.0399995520711 0.00625007003545761
30.0599995516241 0.00325438926617304
30.079999551177 0.00207737659414609
30.09999955073 0.00181288247307142
30.119999550283 0.00241161783536275
30.1399995498359 0.00344573259353638
30.1599995493889 0.00368307953079542
30.1799995489419 0.00387049665053686
30.1999995484948 0.00552940517663956
30.2199995480478 0.00708536754051844
30.2399995476007 0.00738226821025213
30.2599995471537 0.0064001202583313
30.2799995467067 0.00536905229091644
30.2999995462596 0.00464230477809906
30.3199995458126 0.00376646121342977
30.3399995453656 0.00229658534129461
30.3599995449185 0.00316412871082624
30.3799995444715 0.00470562130212784
30.3999995440245 0.0053987517952919
30.4199995435774 0.00617266197999318
30.4399995431304 0.00612887144088745
30.4599995426834 0.00616878469785055
30.4799995422363 0.00356433714429537
30.4999995417893 0.00277185837427775
30.5199995413423 0.00210206483801206
30.5399995408952 0.00333962316314379
30.5599995404482 0.00358569746216138
30.5799995400012 0.00259493067860603
30.5999995395541 0.00252148260672887
30.6199995391071 0.0034552293519179
30.63999953866 0.00409657458464305
30.659999538213 0.0048016682267189
30.679999537766 0.00424854308366776
30.6999995373189 0.00419497936964035
30.7199995368719 0.00590777496496836
30.7399995364249 0.00624535133441289
30.7599995359778 0.00625943690538406
30.7799995355308 0.00483280171950658
30.7999995350838 0.00496790707111359
30.8199995346367 0.00607065310080846
30.8399995341897 0.00575466901063919
30.8599995337427 0.00355552310744921
30.8799995332956 0.00318284953633944
30.8999995328486 0.00135035800437133
30.9199995324016 0.000675471437474092
30.9399995319545 0
30.9599995315075 0.00245162695646286
30.9799995310605 0.00415982007980347
30.9999995306134 0.00475987096627553
31.0199995301664 0.00305494194229444
31.0399995297194 0.00104603221019109
31.0599995292723 0.00166615173220634
31.0799995288253 0.00368358219663302
31.0999995283782 0.00730552524328232
31.1199995279312 0.00783097048600515
31.1399995274842 0.00560916910568873
31.1599995270371 0.00297506600618362
31.1799995265901 0.00229294672608376
31.1999995261431 0.00183721693853537
31.219999525696 0.00338659857710203
31.239999525249 0.00270592744151751
31.259999524802 0.00283616880575816
31.2799995243549 0.00342929512262344
31.2999995239079 0.00268368050456047
31.3199995234609 0.00356590375304222
31.3399995230138 0.00382874260346095
31.3599995225668 0.00277003049850464
31.3799995221198 0.00210203404227893
31.3999995216727 0.00220247978965441
31.4199995212257 0.00165214153627555
31.4399995207787 0.00259729499618212
31.4599995203316 0.00264243731896083
31.4799995198846 0.00254417409499486
31.4999995194376 0.00415845091144244
31.5199995189905 0.00466954459746679
31.5399995185435 0.00450431108474731
31.5599995180964 0.00510633637507757
31.5799995176494 0.00194400511682034
31.5999995172024 2.31545787149419E-05
31.6199995167553 0
31.6399995163083 0.000534002917508284
31.6599995158613 0.00307590663433075
31.6799995154142 0.00411256601413091
31.6999995149672 0.0026191068192323
31.7199995145202 0.00276652698715528
31.7399995140731 0.00274484778443972
31.7599995136261 0.00391405696670214
31.7799995131791 0.00465022971232732
31.799999512732 0.00271133333444595
31.819999512285 0.00321194703380267
31.839999511838 0.00577208697795868
31.8599995113909 0.0100755314032237
31.8799995109439 0.0123296280701955
31.8999995104969 0.0110854675372442
31.9199995100498 0.00820407420396805
31.9399995096028 0.00625191281239192
31.9599995091558 0.00631029059489568
31.9799995087087 0.00739434808492661
31.9999995082617 0.00820019841194153
32.0199995078146 0.00624020596345266
32.0399995073676 0.00382963716983795
32.0599995069206 0.00176534292598565
32.0799995064735 0.0011793343971173
32.0999995060265 0.00231127813458443
32.1199995055795 0.00469030489524206
32.1399995051324 0.00609642068545024
32.1599995046854 0.00633555998404821
32.1799995042384 0.00663352857033412
32.1999995037913 0.00483181923627853
32.2199995033443 0.00314369574189186
32.2399995028973 0.00234540154536565
32.2599995024502 0.00192512298623721
32.2799995020032 0.00442461719115575
32.2999995015562 0.00391435002287229
32.3199995011091 0.00219764063755671
32.3399995006621 0.00129275744160016
32.3599995002151 0.00134586729109287
32.379999499768 0.00323826049764951
32.399999499321 0.00465550472338994
32.4199994988739 0.00665628959735235
32.4399994984269 0.00591490616401037
32.4599994979799 0.00435551206270854
32.4799994975328 0.0049430325627327
32.4999994970858 0.00587298919757207
32.5199994966388 0.00769847283760707
32.5399994961917 0.00622341235478719
32.5599994957447 0.00486421833435694
32.5799994952977 0.00375181511044502
32.5999994948506 0.00285828287402789
32.6199994944036 0.00340008164445559
32.6399994939566 0.0058681865533193
32.6599994935095 0.00989699860413869
32.6799994930625 0.0102577596902847
32.6999994926155 0.00887876848379771
32.7199994921684 0.00487101624409358
32.7399994917214 0.00380156983931859
32.7599994912744 0.0033853217959404
32.7799994908273 0.00264818171660105
32.7999994903803 0.00246439054608345
32.8199994899333 0.00391524831453959
32.8399994894862 0.00697034796079
32.8599994890392 0.00824808031320572
32.8799994885921 0.00783042162656784
32.8999994881451 0.00530398537715276
32.9199994876981 0.00486766497294108
32.939999487251 0.00798762291669846
32.959999486804 0.0103719035784403
32.979999486357 0.0110589812199275
32.9999994859099 0.00952125092347463
33.0199994854629 0.00736806293328603
33.0399994850159 0.00553618669509888
33.0599994845688 0.00273627042770386
33.0799994841218 0.00165172343452772
33.0999994836748 0.00355957920352618
33.1199994832277 0.00443522880474726
33.1399994827807 0.00340693468848864
33.1599994823337 0.00196245225767295
33.1799994818866 0.00169680987795194
33.1999994814396 0.0041470763583978
33.2199994809926 0.00608417391777039
33.2399994805455 0.00701705515384674
33.2599994800985 0.00671534538269043
33.2799994796515 0.00595713009436925
33.2999994792044 0.00515435834725698
33.3199994787574 0.0055973341067632
33.3399994783103 0.00587357978026072
33.3599994778633 0.00762842893600464
33.3799994774163 0.00745940208435059
33.3999994769692 0.00451308041810989
33.4199994765222 0.00145606411000093
33.4399994760752 0
33.4599994756281 0.00141082790990671
33.4799994751811 0.00221756994724274
33.4999994747341 0.00299493397275607
33.519999474287 0.00124910175800323
33.53999947384 0.00310123935341835
33.559999473393 0.00350201527277629
33.5799994729459 0.00408661514520645
33.5999994724989 0.00497336586316427
33.6199994720519 0.00523953239123027
33.6399994716048 0.00614266097545624
33.6599994711578 0.00615120679140091
33.6799994707108 0.0043859452009201
33.6999994702637 0.00361460645993551
33.7199994698167 0.00368765418728193
33.7399994693697 0.00396084164579709
33.7599994689226 0.0042842909693718
33.7799994684756 0.00552896906932195
33.7999994680285 0.00700242867072423
33.8199994675815 0.00701783498128255
33.8399994671345 0.00796513557434082
33.8599994666874 0.00744471003611883
33.8799994662404 0.00862406194210052
33.8999994657934 0.00887190699577332
33.9199994653463 0.00721204181512197
33.9399994648993 0.00631381571292877
33.9599994644523 0.00562035491069158
33.9799994640052 0.0049845149119695
33.9999994635582 0.00345581645766894
34.0199994631112 0.00137400602300962
34.0399994626641 0
34.0599994622171 0.000525010998050372
34.0799994617701 0.00176660815874736
34.099999461323 0.00279179612795512
34.119999460876 0.00239693423112233
34.139999460429 0.00283360034227371
34.1599994599819 0.00433532496293386
34.1799994595349 0.00658041040102641
34.1999994590878 0.0071432093779246
34.2199994586408 0.0063673789302508
34.2399994581938 0.0073277955253919
34.2599994577467 0.00630463560422262
34.2799994572997 0.0072900449236234
34.2999994568527 0.00792692899703979
34.3199994564056 0.0103828946749369
34.3399994559586 0.01318212946256
34.3599994555116 0.0125240137179693
34.3799994550645 0.00945735573768616
34.3999994546175 0.00711284776528676
34.4199994541705 0.0063064048687617
34.4399994537234 0.00789918700853984
34.4599994532764 0.00771071563164393
34.4799994528294 0.00801423241694768
34.4999994523823 0.0076528345545133
34.5199994519353 0.00820039461056391
34.5399994514883 0.00931603809197744
34.5599994510412 0.00950363278388977
34.5799994505942 0.00906237761179606
34.5999994501472 0.00634195506572723
34.6199994497001 0.00349258358279864
34.6399994492531 0.00181574175755183
34.659999448806 0.00127205116053422
34.679999448359 0.00369820892810822
34.699999447912 0.00466379374265671
34.7199994474649 0.00567295700311661
34.7399994470179 0.00613393535216649
34.7599994465709 0.00549511561791102
34.7799994461238 0.00691902538140615
34.7999994456768 0.00645584762096405
34.8199994452298 0.00726945201555888
34.8399994447827 0.00503841489553452
34.8599994443357 0.00447612007459005
34.8799994438887 0.00274843076864878
34.8999994434416 0.00184053890407085
34.9199994429946 0.00355225851138433
34.9399994425476 0.004681063691775
34.9599994421005 0.00565123657385508
34.9799994416535 0.00672084887822469
34.9999994412065 0.00521102994680405
35.0199994407594 0.0049201766649882
35.0399994403124 0.0050710529088974
35.0599994398654 0.00531990677118301
35.0799994394183 0.00592663735151291
35.0999994389713 0.00557444443305334
35.1199994385242 0.00542905082305272
35.1399994380772 0.00480854759613673
35.1599994376302 0.00543264846007029
35.1799994371831 0.00472008238236109
35.1999994367361 0.00313688665628433
35.2199994362891 0.00372989947597186
35.239999435842 0.00451843440532684
35.259999435395 0.0040937880674998
35.279999434948 0.00152838416397572
35.2999994345009 0.00122888199985027
35.3199994340539 0.000955696528156598
35.3399994336069 0.00377273708581924
35.3599994331598 0.0048900231719017
35.3799994327128 0.00502731651067734
35.3999994322658 0.00599952340126038
35.4199994318187 0.00765163203080495
35.4399994313717 0.00673594375451406
35.4599994309247 0.00561211903889974
35.4799994304776 0.00411394909024239
35.4999994300306 0.00431737552086512
35.5199994295836 0.00370182146628698
35.5399994291365 0.0044718325138092
35.5599994286895 0.00333572179079056
35.5799994282424 0.00422565589348475
35.5999994277954 0.0045016015569369
35.6199994273484 0.00426835964123408
35.6399994269013 0.00479376912117004
35.6599994264543 0.00448064009348551
35.6799994260073 0.00248129094640414
35.6999994255602 0.00157604763905207
35.7199994251132 0.00278577903906504
35.7399994246662 0.0045626958211263
35.7599994242191 0.00393388470013936
35.7799994237721 0.00362238039573034
35.7999994233251 0.00190038693447908
35.819999422878 0.00135130484898885
35.839999422431 0.00171996268133322
35.859999421984 0.00252569268147151
35.8799994215369 0.00383344019452731
35.8999994210899 0.00541641314824422
35.9199994206429 0.00468384424845378
35.9399994201958 0.00553471197684606
35.9599994197488 0.00483078410228093
35.9799994193017 0.00586401621500651
35.9999994188547 0.00448912928501765
36.0199994184077 0.00575360258420308
36.0399994179606 0.00544542223215103
36.0599994175136 0.0072709247469902
36.0799994170666 0.00830452293157577
36.0999994166195 0.00899326006571452
36.1199994161725 0.00764171779155731
36.1399994157255 0.00814791222413381
36.1599994152784 0.00874456564585368
36.1799994148314 0.00985898872216543
36.1999994143844 0.00793231377998988
36.2199994139373 0.00661952247222265
36.2399994134903 0.00623946736256282
36.2599994130433 0.00731012125809987
36.2799994125962 0.00761815706888835
36.2999994121492 0.00693063139915466
36.3199994117022 0.00643802384535472
36.3399994112551 0.00730606665213903
36.3599994108081 0.00659653693437576
36.3799994103611 0.00396739095449448
36.399999409914 0.00296648815274239
36.419999409467 0.00233952427903811
36.4399994090199 0.00486227969328562
36.4599994085729 0.00561997791131337
36.4799994081259 0.00662279774745305
36.4999994076788 0.00384256939093272
36.5199994072318 0.00116944201290607
36.5399994067848 0
36.5599994063377 0.00280584916472435
36.5799994058907 0.00709302773078283
36.5999994054437 0.00898574789365133
36.6199994049966 0.00875375668207804
36.6399994045496 0.00631751815478007
36.6599994041026 0.0063251202305158
36.6799994036555 0.00673713882764181
36.6999994032085 0.00900330245494843
36.7199994027615 0.0101133853197098
36.7399994023144 0.0103643308083216
36.7599994018674 0.0102349778016408
36.7799994014204 0.00753422776858012
36.7999994009733 0.00646373132864634
36.8199994005263 0.00854594310124715
36.8399994000793 0.0099028875430425
36.8599993996322 0.00904566744963328
36.8799993991852 0.00693013966083527
36.8999993987381 0.00704949547847112
36.9199993982911 0.00760210106770198
36.9399993978441 0.00795775999625524
36.959999397397 0.0061733216047287
36.97999939695 0.00534107436736425
36.999999396503 0.00710992117722829
37.0199993960559 0.0064294104774793
37.0399993956089 0.00719528446594874
37.0599993951619 0.00644929458697637
37.0799993947148 0.0077082172036171
37.0999993942678 0.00915706654389699
37.1199993938208 0.0113793661197027
37.1399993933737 0.0113943566878637
37.1599993929267 0.00968498090902964
37.1799993924797 0.00673068215449651
37.1999993920326 0.00574685235818227
37.2199993915856 0.00664583295583725
37.2399993911386 0.0100507954756419
37.2599993906915 0.00968985954920451
37.2799993902445 0.0091598242521286
37.2999993897974 0.00715890924135844
37.3199993893504 0.0087237536907196
37.3399993889034 0.00899296303590139
37.3599993884563 0.00933138926823934
37.3799993880093 0.0080009991923968
37.3999993875623 0.00898821552594503
37.4199993871152 0.00860226452350616
37.4399993866682 0.00825211008389791
37.4599993862212 0.00643907884756724
37.4799993857741 0.00662209888299306
37.4999993853271 0.00780156056086222
37.5199993848801 0.00692565888166428
37.539999384433 0.00588084111611048
37.559999383986 0.00357236787676811
37.579999383539 0.00454251120487849
37.5999993830919 0.00846215784549713
37.6199993826449 0.0106925169626872
37.6399993821979 0.00979643265406291
37.6599993817508 0.00790674239397049
37.6799993813038 0.00612350106239319
37.6999993808568 0.00727647493282954
37.7199993804097 0.00889325638612111
37.7399993799627 0.00957625011603038
37.7599993795156 0.00861162443955739
37.7799993790686 0.00678754200537999
37.7999993786216 0.00533348073561986
37.8199993781745 0.00659305552641551
37.8399993777275 0.00925194422403971
37.8599993772805 0.00899324317773183
37.8799993768334 0.00766175041596095
37.8999993763864 0.00653081039587657
37.9199993759394 0.00709901104370753
37.9399993754923 0.00946434239546458
37.9599993750453 0.00899933973948161
37.9799993745983 0.0113987078269323
37.9999993741512 0.0103619913260142
38.0199993737042 0.00988539457321167
38.0399993732572 0.00761284083127975
38.0599993728101 0.0056178738673528
38.0799993723631 0.00632141927878062
38.0999993719161 0.00629258503516515
38.119999371469 0.00561599532763163
38.139999371022 0.00619993557532628
38.159999370575 0.00622833172480265
38.1799993701279 0.00780519644419352
38.1999993696809 0.00799834628899892
38.2199993692338 0.00764962981144587
38.2399993687868 0.00970151325066884
38.2599993683398 0.0096705436706543
38.2799993678927 0.00931431154410044
38.2999993674457 0.00712747176488241
38.3199993669987 0.00604580144087474
38.3399993665516 0.00588626563549042
38.3599993661046 0.00545992652575175
38.3799993656576 0.00520754108826319
38.3999993652105 0.00272053331136703
38.4199993647635 0.00297236988941828
38.4399993643165 0.00303641532858213
38.4599993638694 0.00318962459762891
38.4799993634224 0.00519829789797465
38.4999993629754 0.00638397733370463
38.5199993625283 0.00928096473217011
38.5399993620813 0.00984128713607788
38.5599993616343 0.00552455385526021
38.5799993611872 0.00346265112360319
38.5999993607402 0.00222461546460787
38.6199993602932 0.00500806818405787
38.6399993598461 0.00714599043130875
38.6599993593991 0.00680876523256302
38.679999358952 0.00561199684937795
38.699999358505 0.00465977738300959
38.719999358058 0.00650736639897029
38.7399993576109 0.0085884024699529
38.7599993571639 0.00869340399901072
38.7799993567169 0.00784785797198614
38.7999993562698 0.00662227620681127
38.8199993558228 0.00791453272104263
38.8399993553758 0.0084451566139857
38.8599993549287 0.00824418812990189
38.8799993544817 0.00566570510466894
38.8999993540347 0.0052615150809288
38.9199993535876 0.00375514353315035
38.9399993531406 0.0035528210302194
38.9599993526936 0.00278916930158933
38.9799993522465 0.00311957597732544
38.9999993517995 0.00157007910311222
39.0199993513525 0.00146211199462414
39.0399993509054 0.00126857956250509
39.0599993504584 0.00264456793665886
39.0799993500113 0.00264503533641497
39.0999993495643 0.00210804690917333
39.1199993491173 0.00144074993828932
39.1399993486702 0.00133901697893937
39.1599993482232 0.00275275508562724
39.1799993477762 0.00465984841187795
39.1999993473291 0.00624019205570221
39.2199993468821 0.00834130048751831
39.2399993464351 0.0056089922785759
39.259999345988 0.00563527792692184
39.279999345541 0.00417251537243525
39.299999345094 0.00238246296842893
39.3199993446469 0.00112290307879448
39.3399993441999 0
39.3599993437529 0.000343726389110088
39.3799993433058 0.00429677168528239
39.3999993428588 0.00705072532097499
39.4199993424118 0.00653003553549449
39.4399993419647 0.00822591781616211
39.4599993415177 0.00761715422074
39.4799993410707 0.010074457526207
39.4999993406236 0.00839759310086568
39.5199993401766 0.00457241336504618
39.5399993397295 0.0027733102440834
39.5599993392825 0.00180873920520147
39.5799993388355 0.00284607658783595
39.5999993383884 0.00436042944590251
39.6199993379414 0.00333406180143356
39.6399993374944 0.00341957857211431
39.6599993370473 0.00127762518823147
39.6799993366003 0.000607846242686113
39.6999993361533 0.000440680701285601
39.7199993357062 0.00233326405286789
39.7399993352592 0.00319979265332222
39.7599993348122 0.00334970181186994
39.7799993343651 0.00313783784707387
39.7999993339181 0.00229524051149686
39.8199993334711 0.00173275669415792
39.839999333024 0.00119009663661321
39.859999332577 0.00320134783784548
39.87999933213 0.00475227932135264
39.8999993316829 0.00723672658205032
39.9199993312359 0.0066373199224472
39.9399993307889 0.00507181237141291
39.9599993303418 0.00399293651183446
39.9799993298948 0.00459138651688894
39.9999993294477 0.00429716855287552
40.0199993290007 0.00329210857550303
40.0399993285537 0.00634890993436178
40.0599993281066 0.00840194821357727
40.0799993276596 0.0106804311275482
40.0999993272126 0.0101003815730413
40.1199993267655 0.00691868712504705
40.1399993263185 0.00755556424458822
40.1599993258715 0.00818810512622197
40.1799993254244 0.00745339790980021
40.1999993249774 0.00713927298784256
40.2199993245304 0.00572906881570816
40.2399993240833 0.00545116563638051
40.2599993236363 0.00464993715286255
40.2799993231893 0.00204211076100667
40.2999993227422 0.000741505001982053
40.3199993222952 0.000977502204477787
40.3399993218482 0.000728074523309867
40.3599993214011 0.00172751036783059
40.3799993209541 0.00305020535985629
40.3999993205071 0.00351559792955716
40.41999932006 0.00418383230765661
40.439999319613 0.00369123394290606
40.4599993191659 0.00534558991591136
40.4799993187189 0.00791987180709839
40.4999993182719 0.00598714699347814
40.5199993178248 0.00337537005543709
40.5399993173778 0.00121263389786084
40.5599993169308 0.000867802836000919
40.5799993164837 0.00314069961508115
40.5999993160367 0.00175572633743286
40.6199993155897 0.00225748966137568
40.6399993151426 0.00281379024187724
40.6599993146956 0.00257751146952311
40.6799993142486 0.00367022082209587
40.6999993138015 0.00328988010684649
40.7199993133545 0.00252548183004061
40.7399993129075 0.0031802736222744
40.7599993124604 0.0012338583668073
40.7799993120134 0
40.7999993115664 0.00134966634213924
40.8199993111193 0.00189804298182329
40.8399993106723 0.00465078552563985
40.8599993102252 0.00430265069007874
40.8799993097782 0.00278719862302144
40.8999993093312 0.00404069498181343
40.9199993088841 0.00382294555505117
40.9399993084371 0.00461339205503464
40.9599993079901 0.00402207101384799
40.979999307543 0.00270668392380079
40.999999307096 0.00142720577617486
41.019999306649 0.0023582528034846
41.0399993062019 0.00389303416013718
41.0599993057549 0.00606608142455419
41.0799993053079 0.00732485254605611
41.0999993048608 0.00609711954991023
41.1199993044138 0.00725401242574056
41.1399993039668 0.00679299235343933
41.1599993035197 0.00688316772381465
41.1799993030727 0.00660744508107503
41.1999993026257 0.00590049773454666
41.2199993021786 0.00753840853770574
41.2399993017316 0.00598304768403371
41.2599993012846 0.00633676300446192
41.2799993008375 0.00542864352464676
41.2999993003905 0.00620493839184443
41.3199992999434 0.00642148554325104
41.3399992994964 0.00655214935541153
41.3599992990494 0.00859990815321604
41.3799992986023 0.00834525426228841
41.3999992981553 0.00784801294406255
41.4199992977083 0.00600572824478149
41.4399992972612 0.00423002938429515
41.4599992968142 0.00619190235932668
41.4799992963672 0.00658736079931259
41.4999992959201 0.00629128913084666
41.5199992954731 0.00446276168028514
41.5399992950261 0.00309091210365295
41.559999294579 0.00448910842339198
41.579999294132 0.0067740261554718
41.599999293685 0.00990857581297557
41.6199992932379 0.0117922892173131
41.6399992927909 0.01187777419885
41.6599992923439 0.0102719118197759
41.6799992918968 0.00922250648339589
41.6999992914498 0.00991721550623576
41.7199992910028 0.0113136579593023
41.7399992905557 0.0106091658274333
41.7599992901087 0.0110961506764094
41.7799992896616 0.00970853368441264
41.7999992892146 0.0104590723911921
41.8199992887676 0.0125444253285726
41.8399992883205 0.0173405845959981
41.8599992878735 0.0230314671993256
41.8799992874265 0.027912829319636
41.8999992869794 0.0314925074577332
41.9199992865324 0.0386768539746602
41.9399992860854 0.0474518140157064
41.9599992856383 0.0581137259801229
41.9799992851913 0.0718756437301636
41.9999992847443 0.0942922353744507
42.0199992842972 0.121370442708333
42.0399992838502 0.157458861668905
42.0599992834032 0.207151937484741
42.0799992829561 0.262019538879395
42.0999992825091 0.315402189890544
42.1199992820621 0.379976495107015
42.139999281615 0.464280700683594
42.159999281168 0.526926930745443
42.1799992807209 0.580150159200033
42.1999992802739 0.629318428039551
42.2199992798269 0.667542266845703
42.2399992793798 0.687428029378255
42.2599992789328 0.685739707946777
42.2799992784858 0.675077056884766
42.2999992780387 0.65481923421224
42.3199992775917 0.627558517456055
42.3399992771447 0.584129842122396
42.3599992766976 0.534814008076986
42.3799992762506 0.494934336344401
42.3999992758036 0.45297482808431
42.4199992753565 0.40687313079834
42.4399992749095 0.370707480112712
42.4599992744625 0.335191090901693
42.4799992740154 0.297740491231283
42.4999992735684 0.262328545252482
42.5199992731214 0.233477608362834
42.5399992726743 0.202030944824219
42.5599992722273 0.172831153869629
42.5799992717803 0.148746585845947
42.5999992713332 0.125454648335775
42.6199992708862 0.101343766848246
42.6399992704391 0.0809921423594157
42.6599992699921 0.0667881965637207
42.6799992695451 0.0547497272491455
42.699999269098 0.0457035938898722
42.719999268651 0.0405872901280721
42.739999268204 0.0364189863204956
42.7599992677569 0.031449685494105
42.7799992673099 0.0280787607034047
42.7999992668629 0.0249771813551585
42.8199992664158 0.0214758972326914
42.8399992659688 0.0161475032567978
42.8599992655218 0.0155464996894201
42.8799992650747 0.0163577397664388
42.8999992646277 0.0188671429951986
42.9199992641807 0.0185815930366516
42.9399992637336 0.0179271737734477
42.9599992632866 0.0162971953550975
42.9799992628396 0.0146441499392192
42.9999992623925 0.0125074108441671
43.0199992619455 0.0127112150192261
43.0399992614985 0.0121012608210246
43.0599992610514 0.0114542822043101
43.0799992606044 0.00994795958201091
43.0999992601573 0.00680905282497406
43.1199992597103 0.00656389941771825
43.1399992592633 0.00752459069093068
43.1599992588162 0.00887092749277751
43.1799992583692 0.00978885293006897
43.1999992579222 0.0062574381629626
43.2199992574751 0.00582540432612101
43.2399992570281 0.00576001405715942
43.2599992565811 0.0073034276564916
43.279999256134 0.00880539119243622
43.299999255687 0.00822005967299144
43.31999925524 0.00668538014094035
43.3399992547929 0.00608549515406291
43.3599992543459 0.00535316417614619
43.3799992538989 0.0048854410648346
43.3999992534518 0.00400891304016113
43.4199992530048 0.00382100467880567
43.4399992525578 0.00435918718576431
43.4599992521107 0.00630961358547211
43.4799992516637 0.00654271443684896
43.4999992512167 0.00623466422160467
43.5199992507696 0.0056217352549235
43.5399992503226 0.00631457219521205
43.5599992498755 0.00878512461980184
43.5799992494285 0.008217886586984
43.5999992489815 0.00897102157274882
43.6199992485344 0.00788946549097697
43.6399992480874 0.00666567981243134
43.6599992476404 0.00376708606878916
43.6799992471933 0.00266942232847214
43.6999992467463 0.00305351739128431
43.7199992462993 0.00231357539693514
43.7399992458522 0.00165805282692115
43.7599992454052 0.00290148183703423
43.7799992449582 0.00385607779026031
43.7999992445111 0.00546711484591166
43.8199992440641 0.00433650811513265
43.8399992436171 0.00179314787189166
43.85999924317 0.0030787135163943
43.879999242723 0.00533671230077744
43.899999242276 0.0064315656820933
43.9199992418289 0.00513065705696742
43.9399992413819 0.0014196736117204
43.9599992409348 0.00154291726648808
43.9799992404878 0.00302478447556496
43.9999992400408 0.00545386026302973
44.0199992395937 0.00485751032829285
44.0399992391467 0.0030536375939846
44.0599992386997 0.00159020572900772
44.0799992382526 0.00223005836208661
44.0999992378056 0.00217544833819071
44.1199992373586 0.00490611890951792
44.1399992369115 0.00475978006919225
44.1599992364645 0.00396443729599317
44.1799992360175 0.00508497357368469
44.1999992355704 0.0038448673983415
44.2199992351234 0.00672149807214737
44.2399992346764 0.00914594729741414
44.2599992342293 0.0105947911739349
44.2799992337823 0.0127072602510452
44.2999992333353 0.0112366835276286
44.3199992328882 0.00959188044071197
44.3399992324412 0.00843564073244731
44.3599992319942 0.00730350067218145
44.3799992315471 0.00658873915672302
44.3999992311001 0.0070652628938357
44.419999230653 0.00743778397639592
44.439999230206 0.0084146519502004
44.459999229759 0.00939031442006429
44.4799992293119 0.00783810019493103
44.4999992288649 0.00930925110975901
44.5199992284179 0.0108471224705378
44.5399992279708 0.0106759260098139
44.5599992275238 0.00990096032619476
44.5799992270768 0.00837647418181101
44.5999992266297 0.00660454481840134
44.6199992261827 0.0054328848918279
44.6399992257357 0.00546049773693085
44.6599992252886 0.00626461903254191
44.6799992248416 0.00650276194016139
44.6999992243946 0.00453435977300008
44.7199992239475 0.00219395632545153
44.7399992235005 0.000810210593044758
44.7599992230535 0
44.7799992226064 0.00018864592226843
44.7999992221594 0.00131991468369961
44.8199992217124 0.00218768666187922
44.8399992212653 0.00331696694095929
44.8599992208183 0.00277209132909775
44.8799992203712 0.00454763571421305
44.8999992199242 0.00432646771272023
44.9199992194772 0.00535796185334524
44.9399992190301 0.00449113845825195
44.9599992185831 0.00383377720912298
44.9799992181361 0.00367137615879377
44.999999217689 0.00344454199075699
45.019999217242 0.00254022851586342
45.039999216795 0.0010349603369832
45.0599992163479 0
45.0799992159009 0.000732986132303874
45.0999992154539 0.00133342271049817
45.1199992150068 0.00334164475401243
45.1399992145598 0.00449050615231196
45.1599992141128 0.00555132279793421
45.1799992136657 0.00630935927232107
45.1999992132187 0.00434553275505702
45.2199992127717 0.00440474649270376
45.2399992123246 0.0031149518986543
45.2599992118776 0.00558440138896306
45.2799992114306 0.00589791436990102
45.2999992109835 0.00557200809319814
45.3199992105365 0.00382658441861471
45.3399992100894 0.00248224760095278
45.3599992096424 0.0026525634030501
45.3799992091954 0.00399749949574471
45.3999992087483 0.00475763728221258
45.4199992083013 0.00425222118695577
45.4399992078543 0.00381114160021146
45.4599992074072 0.00211587995290756
45.4799992069602 0.000599872693419457
45.4999992065132 0
45.5199992060661 0.00142440957327684
45.5399992056191 0.00431319723526637
45.5599992051721 0.0044218048453331
45.579999204725 0.00295369823773702
45.599999204278 0.000230623005578915
45.619999203831 7.50250027825435E-05
45.6399992033839 0.00203789845108986
45.6599992029369 0.0049170176188151
45.6799992024899 0.00600895484288534
45.6999992020428 0.00622834662596385
45.7199992015958 0.00556169052918752
45.7399992011487 0.00531632353862127
45.7599992007017 0.00510898729165395
45.7799992002547 0.00384182060758273
45.7999991998076 0.00371407493948936
45.8199991993606 0.00318401729067167
45.8399991989136 0.0038717970252037
45.8599991984665 0.00419705659151077
45.8799991980195 0.00406555707255999
45.8999991975725 0.00605340351661046
45.9199991971254 0.00578695734341939
45.9399991966784 0.00515689452489217
45.9599991962314 0.00367408320307732
45.9799991957843 0.00278427774707476
45.9999991953373 0.0020518875370423
46.0199991948903 0.0018282459427913
46.0399991944432 0.0019791870067517
46.0599991939962 0.0025285209218661
46.0799991935492 0.00295202856262525
46.0999991931021 0.00329009816050529
46.1199991926551 0.00201621515055497
46.1399991922081 0.00301886722445488
46.159999191761 0.00438181261221568
46.179999191314 0.00580574075380961
46.1999991908669 0.00621012300252914
46.2199991904199 0.00568893551826477
46.2399991899729 0.00474610030651093
46.2599991895258 0.00513651271661123
46.2799991890788 0.00407340154051781
46.2999991886318 0.00456720689932505
46.3199991881847 0.00635939488808314
46.3399991877377 0.00745116869608561
46.3599991872907 0.00740479032198588
46.3799991868436 0.00557464758555094
46.3999991863966 0.00396455203493436
46.4199991859496 0.0030069795747598
46.4399991855025 0.00229096040129662
46.4599991850555 0.00316924154758453
46.4799991846085 0.00315068239967028
46.4999991841614 0.0031985342502594
46.5199991837144 0.00193221010267735
46.5399991832674 0.00204172345499198
46.5599991828203 0.00212781925996145
46.5799991823733 0.00272622431317965
46.5999991819263 0.00167868596812089
46.6199991814792 0.00416306778788567
46.6399991810322 0.00694187631209691
46.6599991805851 0.00820030818382899
46.6799991801381 0.00735324521859487
46.6999991796911 0.0056050106883049
46.719999179244 0.00345348690946897
46.739999178797 0.00404103795687358
46.75999917835 0.00439853419860204
46.7799991779029 0.0046072522799174
46.7999991774559 0.00338432615001996
46.8199991770089 0.00269746333360672
46.8399991765618 0.00244308710098267
46.8599991761148 0.00386777694026629
46.8799991756678 0.00351442371805509
46.8999991752207 0.00395124057928721
46.9199991747737 0.00447168995936712
46.9399991743267 0.00610731393098831
46.9599991738796 0.00655970921119054
46.9799991734326 0.00610832621653875
46.9999991729856 0.00670174459616343
47.0199991725385 0.00504969259103139
47.0399991720915 0.00318338473637899
47.0599991716444 0.00139411327739557
47.0799991711974 0
47.0999991707504 8.05793330073357E-05
47.1199991703033 0.000602323686083158
47.1399991698563 0.00100022076318661
47.1599991694093 0.0017498679459095
47.1799991689622 0.00297632391254107
47.1999991685152 0.00445654739936193
47.2199991680682 0.00501829882462819
47.2399991676211 0.00503919273614883
47.2599991671741 0.00390863964955012
47.2799991667271 0.00343554491798083
47.29999916628 0.00231963694095612
47.319999165833 0.00300898229082425
47.339999165386 0.00383364905913671
47.3599991649389 0.00428303231795629
47.3799991644919 0.00390378733476003
47.3999991640449 0.00326204672455788
47.4199991635978 0.0037804938852787
47.4399991631508 0.00502078036467234
47.4599991627038 0.00582107603549957
47.4799991622567 0.0044256200393041
47.4999991618097 0.00342065667112668
47.5199991613626 0.00220387776692708
47.5399991609156 0.00325460582971573
47.5599991604686 0.00290143315990766
47.5799991600215 0.0043840229511261
47.5999991595745 0.00389612639943759
47.6199991591275 0.00257384752233823
47.6399991586804 0.00204617331425349
47.6599991582334 0.000763319370647271
47.6799991577864 0.00121432815988859
47.6999991573393 0.00206270428995291
47.7199991568923 0.00251244008541107
47.7399991564453 0.00517352720101674
47.7599991559982 0.00495274066925049
47.7799991555512 0.0031405933201313
47.7999991551042 0.00245325217644374
47.8199991546571 0.00178594142198563
47.8399991542101 0.00199797724684079
47.8599991537631 0.00195215071241061
47.879999153316 0.000523388447860877
47.899999152869 0.000166003017996748
47.919999152422 0.00116066075861454
47.9399991519749 0.00106582045555115
47.9599991515279 0.0019078570107619
47.9799991510808 0.000379563216120005
47.9999991506338 0.000155716311807434
48.0199991501868 0.000227114309867223
48.0399991497397 0.000375135336071253
48.0599991492927 0.00101345150421063
48.0799991488457 0.000717980662981669
48.0999991483986 0.0019668376694123
48.1199991479516 0.0024556909998258
48.1399991475046 0.00264378239711126
48.1599991470575 0.0024421900510788
48.1799991466105 0.00261183430751165
48.1999991461635 0.00431754936774572
48.2199991457164 0.00513253559668859
48.2399991452694 0.00581286648909251
48.2599991448224 0.00484777837991715
48.2799991443753 0.00501278191804886
48.2999991439283 0.00384209627906481
48.3199991434813 0.00283741652965546
48.3399991430342 0.000942421766618888
48.3599991425872 0.000735862739384174
48.3799991421402 0.00273413856824239
48.3999991416931 0.00522472808758418
48.4199991412461 0.00679882367451986
48.439999140799 0.00748575131098429
48.459999140352 0.00669977168242137
48.479999139905 0.00614471187194188
48.4999991394579 0.00390123054385185
48.5199991390109 0.00454935679833094
48.5399991385639 0.00494012882312139
48.5599991381168 0.00625020662943522
48.5799991376698 0.00597093403339386
48.5999991372228 0.00749804278214773
48.6199991367757 0.00859431624412537
48.6399991363287 0.0081748550136884
48.6599991358817 0.00840949813524882
48.6799991354346 0.00774681717157364
48.6999991349876 0.0101309299468994
48.7199991345406 0.0106470038493474
48.7399991340935 0.0138947625954946
48.7599991336465 0.015952076514562
48.7799991331995 0.0221345126628876
48.7999991327524 0.0288598775863647
48.8199991323054 0.0338453531265259
48.8399991318583 0.0403460741043091
48.8599991314113 0.0480891545613607
48.8799991309643 0.0611717661221822
48.8999991305172 0.0747993389765422
48.9199991300702 0.0873384475708008
48.9399991296232 0.113261405626933
48.9599991291761 0.149525547027588
48.9799991287291 0.181157477696737
48.9999991282821 0.219901450475057
49.019999127835 0.268083604176839
49.039999127388 0.314691956837972
49.059999126941 0.360442892710368
49.0799991264939 0.411621856689453
49.0999991260469 0.456282679239909
49.1199991255999 0.483838081359863
49.1399991251528 0.505616156260173
49.1599991247058 0.523601277669271
49.1799991242588 0.528864924112956
49.1999991238117 0.522033087412516
49.2199991233647 0.501870346069336
49.2399991229177 0.480217456817627
49.2599991224706 0.461375077565511
49.2799991220236 0.431122207641602
49.2999991215765 0.402671368916829
49.3199991211295 0.375790596008301
49.3399991206825 0.354981803894043
49.3599991202354 0.335247993469238
49.3799991197884 0.313357639312744
49.3999991193414 0.296511173248291
49.4199991188943 0.274765968322754
49.4399991184473 0.254916302363078
49.4599991180003 0.237530899047852
49.4799991175532 0.2177033106486
49.4999991171062 0.19055445988973
49.5199991166592 0.171078983942668
49.5399991162121 0.149658997853597
49.5599991157651 0.12736824353536
49.5799991153181 0.109786868095398
49.599999114871 0.0934006849924723
49.619999114424 0.079030712445577
49.639999113977 0.0623215436935425
49.6599991135299 0.0505249341328939
49.6799991130829 0.0408323208491007
49.6999991126359 0.0340714454650879
49.7199991121888 0.0307023723920186
49.7399991117418 0.0291349768638611
49.7599991112947 0.0234297355016073
49.7799991108477 0.018886794646581
49.7999991104007 0.015078741312027
49.8199991099536 0.0125756690899531
49.8399991095066 0.0136488944292068
49.8599991090596 0.0139391640822093
49.8799991086125 0.0128745595614115
49.8999991081655 0.0116000155607859
49.9199991077185 0.00957346260547638
49.9399991072714 0.00856259961922964
49.9599991068244 0.00832033008337021
49.9799991063774 0.00916042824586233
49.9999991059303 0.00825259586175283
50.0199991054833 0.00837700764338175
50.0399991050363 0.00698694835106532
50.0599991045892 0.00687996546427409
50.0799991041422 0.00567885935306549
50.0999991036952 0.00511385748783747
50.1199991032481 0.00396405731638273
50.1399991028011 0.00294461995363235
50.1599991023541 0.00260129297773043
50.179999101907 0.00237809270620346
50.19999910146 0.00325104097525279
50.2199991010129 0.00510024478038152
50.2399991005659 0.00659778465827306
50.2599991001189 0.00701815287272135
50.2799990996718 0.00715823123852412
50.2999990992248 0.00610074400901794
50.3199990987778 0.00511517524719238
50.3399990983307 0.00486551274855932
50.3599990978837 0.00406205430626869
50.3799990974367 0.00457198371489843
50.3999990969896 0.0049706702431043
50.4199990965426 0.00589009821414947
50.4399990960956 0.00682461311419805
50.4599990956485 0.0076623409986496
50.4799990952015 0.00727612674236298
50.4999990947545 0.00607197334369024
50.5199990943074 0.00302696128686269
50.5399990938604 0.00145984577635924
50.5599990934134 0.00130130238831043
50.5799990929663 0.00262605175375938
50.5999990925193 0.00464679598808289
50.6199990920722 0.00385610312223434
50.6399990916252 0.0021799273788929
50.6599990911782 0
50.6799990907311 0.000745570349196593
50.6999990902841 0.00215188935399055
50.7199990898371 0.00601583818594615
50.73999908939 0.0070747638742129
50.759999088943 0.0079470823208491
50.779999088496 0.00835264424482981
50.7999990880489 0.00780833413203557
50.8199990876019 0.00826368431250254
50.8399990871549 0.00906306803226471
50.8599990867078 0.0100563128789266
50.8799990862608 0.0140554865201314
50.8999990858138 0.0168891708056132
50.9199990853667 0.0199761291344961
50.9399990849197 0.0208164890607198
50.9599990844727 0.0206495821475983
50.9799990840256 0.0230707029501597
50.9999990835786 0.0299222727616628
51.0199990831316 0.0358486533164978
51.0399990826845 0.0441259582837423
51.0599990822375 0.0527917583783468
51.0799990817904 0.0646645466486613
51.0999990813434 0.0762285788853963
51.1199990808964 0.0858752171198527
51.1399990804493 0.0988545179367065
51.1599990800023 0.109095859527588
51.1799990795553 0.117966898282369
51.1999990791082 0.130019426345825
51.2199990786612 0.135039981206258
51.2399990782142 0.142638476689657
51.2599990777671 0.150285530090332
51.2799990773201 0.15587797164917
51.2999990768731 0.158662001291911
51.319999076426 0.154738505681356
51.339999075979 0.151164054870605
51.359999075532 0.145374250411987
51.3799990750849 0.139746967951457
51.3999990746379 0.130091921488444
51.4199990741909 0.117231154441833
51.4399990737438 0.105341426531474
51.4599990732968 0.0930708885192871
51.4799990728498 0.0807048559188843
51.4999990724027 0.0721484581629435
51.5199990719557 0.0632457296053568
51.5399990715086 0.0515871485074361
51.5599990710616 0.0449251453081767
51.5799990706146 0.0377534031867981
51.5999990701675 0.0353293379147848
51.6199990697205 0.0277580201625824
51.6399990692735 0.0233828167120616
51.6599990688264 0.0183103859424591
51.6799990683794 0.0105105678240458
51.6999990679324 0.00885777175426483
51.7199990674853 0.00897225737571716
51.7399990670383 0.0118575761715571
51.7599990665913 0.0131407002607981
51.7799990661442 0.0121971815824509
51.7999990656972 0.0123030811548233
51.8199990652502 0.00934885740280151
51.8399990648031 0.0084007869164149
51.8599990643561 0.00764344582955043
51.8799990639091 0.00727202842632929
51.899999063462 0.00609890023867289
51.919999063015 0.0040736511349678
51.9399990625679 0.00287190303206444
51.9599990621209 0.00298552960157394
51.9799990616739 0.00323949232697487
51.9999990612268 0.00416843742132187
52.0199990607798 0.00392233952879906
52.0399990603328 0.00797894497712453
52.0599990598857 0.00697817156712214
52.0799990594387 0.00661335090796153
52.0999990589917 0.00436530510584513
52.1199990585446 0.00358381494879723
52.1399990580976 0.00612074087063471
52.1599990576506 0.00624435742696126
52.1799990572035 0.00622140566507975
52.1999990567565 0.00628948509693146
52.2199990563095 0.00638922204573949
52.2399990558624 0.00611246724923452
52.2599990554154 0.00493403275807699
52.2799990549684 0.00401833082238833
52.2999990545213 0.00357014710704486
52.3199990540743 0.00176955300072829
52.3399990536273 0.00149906103809675
52.3599990531802 0.00134784517188867
52.3799990527332 0.00394026612242063
52.3999990522861 0.00360374997059504
52.4199990518391 0.00367827862501144
52.4399990513921 0.00362267370025317
52.459999050945 0.00414030179381371
52.479999050498 0.00453822314739227
52.499999050051 0.00532447596391042
52.5199990496039 0.00388789176940918
52.5399990491569 0.00445797691742579
52.5599990487099 0.00413074518243472
52.5799990482628 0.00555511464675268
52.5999990478158 0.00582506408294042
52.6199990473688 0.00538552304108938
52.6399990469217 0.00472038586934408
52.6599990464747 0.00359466647108396
52.6799990460277 0.00467046002546946
52.6999990455806 0.00361144915223122
52.7199990451336 0.00399506439765294
52.7399990446866 0.00251447210709254
52.7599990442395 0.00419676005840302
52.7799990437925 0.00516780068476995
52.7999990433455 0.00666695733865102
52.8199990428984 0.00780082841714223
52.8399990424514 0.00577051490545273
52.8599990420043 0.00310143331686656
52.8799990415573 0.00116122451921304
52.8999990411103 0
52.9199990406632 0.000630204814175765
52.9399990402162 0.0031770480175813
52.9599990397692 0.00520696292320887
52.9799990393221 0.0073635533452034
52.9999990388751 0.00794735501209895
53.0199990384281 0.00704465955495834
53.039999037981 0.0064075102408727
53.059999037534 0.00410164073109627
53.079999037087 0.00249958609541257
53.0999990366399 0.00161401430765788
53.1199990361929 0.00289904028177261
53.1399990357459 0.00496639261643092
53.1599990352988 0.00462370167175929
53.1799990348518 0.0038189984858036
53.1999990344048 0.00158312730491161
53.2199990339577 0.00104155732939641
53.2399990335107 0.0024313082297643
53.2599990330637 0.00313285912076632
53.2799990326166 0.00453011095523834
53.2999990321696 0.00450326750675837
53.3199990317225 0.00617322872082392
53.3399990312755 0.00621416668097178
53.3599990308285 0.00656827837228775
53.3799990303814 0.00522699107726415
53.3999990299344 0.00209244141976039
53.4199990294874 0.000710152524212996
53.4399990290403 0.000588552715877692
53.4599990285933 0.000652707989017169
53.4799990281463 0.00286711603403091
53.4999990276992 0.00325560669104258
53.5199990272522 0.0038193220893542
53.5399990268052 0.00446151246627172
53.5599990263581 0.00506912718216578
53.5799990259111 0.00440032382806142
53.5999990254641 0.00320426076650619
53.619999025017 0.00200457721948624
53.63999902457 0.00227907871206601
53.659999024123 0.00423238376776377
53.6799990236759 0.00788099120060603
53.6999990232289 0.00769236634174983
53.7199990227818 0.00587951044241587
53.7399990223348 0.00287241861224175
53.7599990218878 0.000720680753389994
53.7799990214407 0.000678839224080245
53.7999990209937 0.00190847925841808
53.8199990205467 0.00175042313834031
53.8399990200996 0.00276077215870221
53.8599990196526 0.00245044454932213
53.8799990192056 0.0011623814702034
53.8999990187585 0
53.9199990183115 0.00037619878227512
53.9399990178645 0.00233283787965775
53.9599990174174 0.00544089873631795
53.9799990169704 0.00490237474441528
53.9999990165234 0.00322348972161611
54.0199990160763 0.00392625878254573
54.0399990156293 0.00435762306054433
54.0599990151823 0.00462805032730103
54.0799990147352 0.00255903030435244
54.0999990142882 0.000190225817884008
54.1199990138412 0.000182213634252548
54.1399990133941 0.001200890665253
54.1599990129471 0.00209359849492709
54.1799990125 0.0011286236345768
54.199999012053 0.000744391915698846
54.219999011606 0.000381732390572627
54.2399990111589 0.00146886768440406
54.2599990107119 0.00261445045471191
54.2799990102649 0.00256469324231148
54.2999990098178 0.00113960579037666
54.3199990093708 0.000656862991551558
54.3399990089238 0.00199142930408319
54.3599990084767 0.00330399299661318
54.3799990080297 0.0046641081571579
54.3999990075827 0.00531610002120336
54.4199990071356 0.00601288576920827
54.4399990066886 0.00795309096574783
54.4599990062416 0.00817810048659643
54.4799990057945 0.00699043571949005
54.4999990053475 0.00526544998089472
54.5199990049005 0.00374733532468478
54.5399990044534 0.00476462294658025
54.5599990040064 0.00388152649005254
54.5799990035594 0.00299845735232035
54.5999990031123 0.00325131316979726
54.6199990026653 0.00236836969852448
54.6399990022182 0.00378562038143476
54.6599990017712 0.00178771105905374
54.6799990013242 0.000467350768546263
54.6999990008771 0.0016963558892409
54.7199990004301 0.00242687066396077
54.7399989999831 0.00346352631847064
54.759998999536 0.00452010879913966
54.779998999089 0.00343806420763334
54.799998998642 0.00395074089368184
54.8199989981949 0.00252426713705063
54.8399989977479 0.00100564807653427
54.8599989973009 0.000210322563846906
54.8799989968538 0
54.8999989964068 0.00295330906907717
54.9199989959598 0.00568623493115107
54.9399989955127 0.00705723762512207
54.9599989950657 0.00704910357793172
54.9799989946187 0.00500500549872716
54.9999989941716 0.00395691966017087
55.0199989937246 0.00388726741075516
55.0399989932776 0.00245413407683372
55.0599989928305 0.00172557880481084
55.0799989923835 0
55.0999989919364 0.000700559156636397
55.1199989914894 0.00135149868826071
55.1399989910424 0.00421251803636551
55.1599989905953 0.00494257112344106
55.1799989901483 0.00668132106463114
55.1999989897013 0.00592801223198573
55.2199989892542 0.0042619526386261
55.2399989888072 0.00326015402873357
55.2599989883602 0.00237372169891993
55.2799989879131 0.00305821672081947
55.2999989874661 0.00279836282134056
55.3199989870191 0.00408679420749346
55.339998986572 0.00379480794072151
55.359998986125 0.00268853008747101
55.379998985678 0.0014070258786281
55.3999989852309 0.00165895360211531
55.4199989847839 0.00302436277270317
55.4399989843369 0.00414211402336756
55.4599989838898 0.00283620854218801
55.4799989834428 0.000610344484448433
55.4999989829957 0.00115044104556243
55.5199989825487 0.00424771507581075
55.5399989821017 0.00765112241109212
55.5599989816546 0.00978079736232758
55.5799989812076 0.00794909447431564
55.5999989807606 0.00546876192092896
55.6199989803135 0.00395541836818059
55.6399989798665 0.00267892306049665
55.6599989794195 0.00313079083959262
55.6799989789724 0.00221626137693723
55.6999989785254 0.00265303576985995
55.7199989780784 0.00286530281106631
55.7399989776313 0.00337892596920331
55.7599989771843 0.00544806669155757
55.7799989767373 0.00556886990865072
55.7999989762902 0.00599956512451172
55.8199989758432 0.00570426285266876
55.8399989753962 0.00303681840499242
55.8599989749491 0.00199197456240654
55.8799989745021 0.0008572976415356
55.8999989740551 0.000685199350118637
55.919998973608 0.00175738694767157
55.939998973161 0.00199982548753421
55.9599989727139 0.00232390190164248
55.9799989722669 0.000869958971937497
55.9999989718199 0.000832503847777843
56.0199989713728 0.000964384712278843
56.0399989709258 0.00315243055423101
56.0599989704788 0.00386799822251002
56.0799989700317 0.00417798757553101
56.0999989695847 0.00338616048296293
56.1199989691377 0.00424255579710007
56.1399989686906 0.00478450457255046
56.1599989682436 0.00534113496541977
56.1799989677966 0.00531845092773438
56.1999989673495 0.0035515954097112
56.2199989669025 0.00232662086685499
56.2399989664555 0.00159713116784891
56.2599989660084 0.00194698137541612
56.2799989655614 0.00285536994536718
56.2999989651144 0.0030938612918059
56.3199989646673 0.00280332093437513
56.3399989642203 0.00154407334824403
56.3599989637733 0.00249249761303266
56.3799989633262 0.00194399791459243
56.3999989628792 0.00077123437076807
56.4199989624321 0.00168909505009651
56.4399989619851 0.00261191800236702
56.4599989615381 0.00590349634488424
56.479998961091 0.00695196439822515
56.499998960644 0.00632006973028183
56.519998960197 0.00508461346228917
56.5399989597499 0.00362892548243205
56.5599989593029 0.00262182503938675
56.5799989588559 0.00104193526009719
56.5999989584088 3.49843602937957E-05
56.6199989579618 0.000783473004897435
56.6399989575148 0.00208763107657433
56.6599989570677 0.00274203841884931
56.6799989566207 0.00209257726867994
56.6999989561737 0.00324836944540342
56.7199989557266 0.00547602325677872
56.7399989552796 0.00550152659416199
56.7599989548326 0.00465694119532903
56.7799989543855 0.00222298875451088
56.7999989539385 0.0031703715523084
56.8199989534914 0.0033285362025102
56.8399989530444 0.00346519102652868
56.8599989525974 0.00380310614903768
56.8799989521503 0.00406213949124018
56.8999989517033 0.00327456643184026
56.9199989512563 0.00262899870673815
56.9399989508092 0.000385163382937511
56.9599989503622 0.00144362735251586
56.9799989499152 0.00364385719100634
56.9999989494681 0.00407511989275614
57.0199989490211 0.00306365936994553
57.0399989485741 0.00302101597189903
57.059998948127 0.00203665420413017
57.07999894768 0.0036094143986702
57.099998947233 0.00388475159804026
57.1199989467859 0.00236841614047686
57.1399989463389 0.0017332311719656
57.1599989458919 0.00235928396383921
57.1799989454448 0.00337329457203547
57.1999989449978 0.00428303976853689
57.2199989445508 0.00418878396352132
57.2399989441037 0.00556667099396388
57.2599989436567 0.0067654291788737
57.2799989432096 0.00565273066361745
57.2999989427626 0.00499694049358368
57.3199989423156 0.00466127792994181
57.3399989418685 0.00405645246307055
57.3599989414215 0.00456403543551763
57.3799989409745 0.00555666039387385
57.3999989405274 0.00573326150576274
57.4199989400804 0.00486950228611628
57.4399989396334 0.00102800168097019
57.4599989391863 0.000127135162862639
57.4799989387393 0.000989901833236218
57.4999989382923 0.00408616910378138
57.5199989378452 0.0039540134370327
57.5399989373982 0.00550484210252762
57.5599989369512 0.00585030863682429
57.5799989365041 0.00706640432278315
57.5999989360571 0.00723464538653692
57.6199989356101 0.00545728256305059
57.639998935163 0.00368519201874733
57.659998934716 0.00248524596293767
57.679998934269 0.00237613146503766
57.6999989338219 0.00238622973362605
57.7199989333749 0.00329240361849467
57.7399989329278 0.00312623729308446
57.7599989324808 0.00440183132886887
57.7799989320338 0.00324650481343269
57.7999989315867 0.0027230940759182
57.8199989311397 0.000764863503475984
57.8399989306927 0.000268074652800957
57.8599989302456 0
57.8799989297986 0.00104289228717486
57.8999989293516 0.00155902567009131
57.9199989289045 0.00342195704579353
57.9399989284575 0.00444786796967188
57.9599989280105 0.00453839401404063
57.9799989275634 0.00308003723621368
57.9999989271164 0.00228948617974917
58.0199989266694 0.00293846999605497
58.0399989262223 0.00422392338514328
58.0599989257753 0.00359607090552648
58.0799989253283 0.00481316844622294
58.0999989248812 0.00513950536648432
58.1199989244342 0.00551676352818807
58.1399989239872 0.00588192145029704
58.1599989235401 0.00539042105277379
58.1799989230931 0.00566620230674744
58.199998922646 0.00718643615643183
58.219998922199 0.00688272366921107
58.239998921752 0.0056894193092982
58.2599989213049 0.00619712322950363
58.2799989208579 0.00685924639304479
58.2999989204109 0.00618320852518082
58.3199989199638 0.00467702448368072
58.3399989195168 0.0036877267062664
58.3599989190698 0.00424421926339467
58.3799989186227 0.00484585613012314
58.3999989181757 0.00316885784268379
58.4199989177287 0.000851732740799586
58.4399989172816 0.000468646579732498
58.4599989168346 0.00176015223066012
58.4799989163876 0.00292842239141464
58.4999989159405 0.00441247324148814
58.5199989154935 0.00487042963504791
58.5399989150465 0.00517971118291219
58.5599989145994 0.00687019477287928
58.5799989141524 0.00569681376218796
58.5999989137053 0.006353560090065
58.6199989132583 0.00573744128147761
58.6399989128113 0.00602263510227203
58.6599989123642 0.0056043619910876
58.6799989119172 0.00361070161064466
58.6999989114702 0.00233658403158188
58.7199989110231 0.0015175074338913
58.7399989105761 0.00299109891057014
58.7599989101291 0.00326764161388079
58.779998909682 0.0045438289642334
58.799998909235 0.00215171898404757
58.819998908788 0.00120408733685811
58.8399989083409 0
58.8599989078939 7.99732049927115E-05
58.8799989074469 0.00209473222494125
58.8999989069998 0.00439858535925547
58.9199989065528 0.00607729156812032
58.9399989061058 0.0058060477177302
58.9599989056587 0.0048878421386083
58.9799989052117 0.00351445078849792
58.9999989047647 0.00270551095406214
59.0199989043176 0.00393723075588544
59.0399989038706 0.00454250077406565
59.0599989034235 0.00483083675305049
59.0799989029765 0.00485310057799021
59.0999989025295 0.00479408254226049
59.1199989020824 0.00535715768734614
59.1399989016354 0.00498955349127452
59.1599989011884 0.00529503971338272
59.1799989007413 0.00526690979798635
59.1999989002943 0.004310675462087
59.2199988998473 0.00315414890646935
59.2399988994002 0.00409310236573219
59.2599988989532 0.00577737142642339
59.2799988985062 0.00632357647021612
59.2999988980591 0.00748786926269531
59.3199988976121 0.00722352117300034
59.3399988971651 0.00785040905078252
59.359998896718 0.00847451786200206
59.379998896271 0.00967124104499817
59.399998895824 0.0114405522743861
59.4199988953769 0.0115071853001912
59.4399988949299 0.0134668012460073
59.4599988944829 0.0134260882933935
59.4799988940358 0.0148727615674337
59.4999988935888 0.0170098344484965
59.5199988931417 0.0209872404734294
59.5399988926947 0.023542457818985
59.5599988922477 0.0243685960769653
59.5799988918006 0.0264628450075785
59.5999988913536 0.0313893914222717
59.6199988909066 0.0339260101318359
59.6399988904595 0.0368019739786784
59.6599988900125 0.0379773696263631
59.6799988895655 0.0385202288627624
59.6999988891184 0.040895148118337
59.7199988886714 0.0475929975509644
59.7399988882244 0.0495240370432536
59.7599988877773 0.0502088030179342
59.7799988873303 0.0516220410664876
59.7999988868833 0.0557509978612264
59.8199988864362 0.0602805733680725
59.8399988859892 0.0624889016151428
59.8599988855422 0.0696003834406535
59.8799988850951 0.0710293690363566
59.8999988846481 0.0745594183603922
59.9199988842011 0.073196276028951
59.939998883754 0.0719207604726156
59.959998883307 0.0717685699462891
59.9799988828599 0.0691387176513672
59.9999988824129 0.0677293697992961
60.0199988819659 0.0640872319539388
60.0399988815188 0.0644673665364583
60.0599988810718 0.0615395863850911
60.0799988806248 0.0601402918497721
60.0999988801777 0.0585600296656291
60.1199988797307 0.0581424792607625
60.1399988792837 0.0533886830012004
60.1599988788366 0.0475501855214437
60.1799988783896 0.043410849571228
60.1999988779426 0.0389394521713257
60.2199988774955 0.0368034203847249
60.2399988770485 0.0356804927190145
60.2599988766015 0.0336207826932271
60.2799988761544 0.0310455103715261
60.2999988757074 0.0297809561093648
60.3199988752604 0.0274130980173747
60.3399988748133 0.0251903235912323
60.3599988743663 0.0223381181557973
60.3799988739192 0.0207845012346903
60.3999988734722 0.0180320640405019
60.4199988730252 0.0167405883471171
60.4399988725781 0.0151098062594732
60.4599988721311 0.0147751182317734
60.4799988716841 0.0126950750748316
60.499998871237 0.0116346071163813
60.51999887079 0.00978497763474782
60.539998870343 0.00891334414482117
60.5599988698959 0.00647772053877513
60.5799988694489 0.00668012946844101
60.5999988690019 0.00773630291223526
60.6199988685548 0.00816381722688675
60.6399988681078 0.007130433122317
60.6599988676608 0.00562071551879247
60.6799988672137 0.0066709890961647
60.6999988667667 0.00838372806708018
60.7199988663197 0.00950968166192373
60.7399988658726 0.00787943303585053
60.7599988654256 0.00558378497759501
60.7799988649786 0.00424793362617493
60.7999988645315 0.00466168870528539
60.8199988640845 0.00526808947324753
60.8399988636374 0.00363935058315595
60.8599988631904 0.00171092301607132
60.8799988627434 0
60.8999988622963 0.00131834248701731
60.9199988618493 0.00365994100769361
60.9399988614023 0.00402528345584869
60.9599988609552 0.00507138520479202
60.9799988605082 0.00469153275092443
60.9999988600612 0.00418990751107534
61.0199988596141 0.00172048968573411
61.0399988591671 0.00241470684607824
61.0599988587201 0.00338849673668543
61.079998858273 0.00666233797868093
61.099998857826 0.00866531531016032
61.119998857379 0.0069543793797493
61.1399988569319 0.00598460187514623
61.1599988564849 0.00319214935104052
61.1799988560379 0.00318918178478877
61.1999988555908 0.00471845418214798
61.2199988551438 0.00505320479472478
61.2399988546968 0.005138032635053
61.2599988542497 0.00453144162893295
61.2799988538027 0.00482412924369176
61.2999988533556 0.00603105177481969
61.3199988529086 0.00639203687508901
61.3399988524616 0.00635834683974584
61.3599988520145 0.00695450653632482
61.3799988515675 0.00751401633024216
61.3999988511205 0.00695247749487559
61.4199988506734 0.00512617081403732
61.4399988502264 0.00389598583181699
61.4599988497794 0.0020273902763923
61.4799988493323 0.00046662421276172
61.4999988488853 0.000131897162646055
61.5199988484383 0
61.5399988479912 0.00374124348163605
61.5599988475442 0.004326098660628
61.5799988470972 0.00438093642393748
61.5999988466501 0.00259867484370867
61.6199988462031 0.00163785194357236
61.6399988457561 0.00147318355739117
61.659998845309 0.00263827020923297
61.679998844862 0.00308432926734289
61.6999988444149 0.00362681622306506
61.7199988439679 0.00416803459326426
61.7399988435209 0.00484177718559901
61.7599988430738 0.00558324207862218
61.7799988426268 0.00537336419026057
61.7999988421798 0.00221073925495148
61.8199988417327 0.00144946537911892
61.8399988412857 0.00171077201763789
61.8599988408387 0.00227066526810328
61.8799988403916 0.00296327372392019
61.8999988399446 0.0031094141304493
61.9199988394976 0.00274624774853388
61.9399988390505 0.00519071767727534
61.9599988386035 0.00453016261259715
61.9799988381565 0.00456602374712626
61.9999988377094 0.00336908077200254
62.0199988372624 0.00386854509512583
62.0399988368154 0.00378688325484594
62.0599988363683 0.00458455185095469
62.0799988359213 0.00460618734359741
62.0999988354743 0.00303704167405764
62.1199988350272 0.00223581368724505
62.1399988345802 0.00289150128761927
62.1599988341331 0.0030562087893486
62.1799988336861 0.00366386150320371
62.1999988332391 0.00184395524362723
62.219998832792 0.00274428923924764
62.239998832345 0.00216228266557058
62.259998831898 0.00378905261556307
62.2799988314509 0.00343126927812894
62.2999988310039 0.00370337516069412
62.3199988305569 0.00311992714802424
62.3399988301098 0.00423512707153956
62.3599988296628 0.00564612845579783
62.3799988292158 0.00501740674177806
62.3999988287687 0.00449982285499573
62.4199988283217 0.0024618869026502
62.4399988278747 0.00197284022967021
62.4599988274276 0.00116789614160856
62.4799988269806 0.000349683376650016
62.4999988265336 0.000452468947817882
62.5199988260865 0.00046935152883331
62.5399988256395 0.00108109166224798
62.5599988251925 0.00243071292837461
62.5799988247454 0.00311083793640137
62.5999988242984 0.00337663441896439
62.6199988238513 0.00180448144674301
62.6399988234043 0.0016301201035579
62.6599988229573 0.000614490049580733
62.6799988225102 0.000564430716137091
62.6999988220632 0.000831447479625543
62.7199988216162 0.00208238922059536
62.7399988211691 0.00464712778727214
62.7599988207221 0.00663012812534968
62.7799988202751 0.00680539458990097
62.799998819828 0.0043219710389773
62.819998819381 0.00242420236269633
62.839998818934 0.00113615666826566
62.8599988184869 0.00103677778194348
62.8799988180399 0.00342293580373128
62.8999988175929 0.00436139156421026
62.9199988171458 0.00633394320805868
62.9399988166988 0.00675951143105825
62.9599988162518 0.00558692316214244
62.9799988158047 0.00365414892633756
62.9999988153577 0.000762116288145383
63.0199988149107 0.00103946855912606
63.0399988144636 0.00312547534704208
63.0599988140166 0.00395083526770274
63.0799988135695 0.00525011916955312
63.0999988131225 0.00446116129557292
63.1199988126755 0.00397521257400513
63.1399988122284 0.004526586830616
63.1599988117814 0.00358276988069216
63.1799988113344 0.00215131863951683
63.1999988108873 0.00110479357341925
63.2199988104403 0.00148747575779756
63.2399988099933 0.00245230793952942
63.2599988095462 0.00433701376120249
63.2799988090992 0.00412355586886406
63.2999988086522 0.00466756522655487
63.3199988082051 0.00324998870491981
63.3399988077581 0.00255413229266802
63.3599988073111 0.00141415297985077
63.379998806864 0.00173133574426174
63.399998806417 0.00162989037732283
63.41999880597 0.00148541778326035
63.4399988055229 0.00148845799267292
63.4599988050759 0.00105585108200709
63.4799988046288 0.00170258817573388
63.4999988041818 0.00115022199849288
63.5199988037348 0.00136616701881091
63.5399988032877 0.00283135722080866
63.5599988028407 0.0042828972140948
63.5799988023937 0.00642205129067103
63.5999988019466 0.0060963898897171
63.6199988014996 0.0043571874499321
63.6399988010526 0.00215571050842603
63.6599988006055 0.00125741312901179
63.6799988001585 0.00237882634003957
63.6999987997115 0.00333129912614822
63.7199987992644 0.00420191834370295
63.7399987988174 0.00477254241704941
63.7599987983704 0.00453201433022817
63.7799987979233 0.0065303514401118
63.7999987974763 0.0069009522596995
63.8199987970293 0.00754526853561401
63.8399987965822 0.00564280897378922
63.8599987961352 0.00313974047700564
63.8799987956882 0.00271272088090579
63.8999987952411 0.00277083044250806
63.9199987947941 0.00423961877822876
63.939998794347 0.00511981397867203
63.9599987939 0.00554694583018621
63.979998793453 0.00626367231210073
63.9999987930059 0.00662135928869247
64.0199987925589 0.00782310664653778
64.0399987921119 0.00657816628615061
64.0599987916648 0.00514188259840012
64.0799987912178 0.0023691068092982
64.0999987907708 0.0023208387196064
64.1199987903237 0.00398366426428159
64.1399987898767 0.00708584984143575
64.1599987894297 0.00844411055246989
64.1799987889826 0.00779720197121302
64.1999987885356 0.00635539342959722
64.2199987880886 0.00538247028986613
64.2399987876415 0.00531580299139023
64.2599987871945 0.00601347684860229
64.2799987867475 0.0056248793999354
64.2999987863004 0.00542395263910294
64.3199987858534 0.00402173722783724
64.3399987854064 0.00407356421152751
64.3599987849593 0.00460394819577535
64.3799987845123 0.00512885600328445
64.3999987840652 0.00684297879536947
64.4199987836182 0.00652286211649577
64.4399987831712 0.00581857661406199
64.4599987827241 0.00594142824411392
64.4799987822771 0.00468670427799225
64.4999987818301 0.00567754109700521
64.519998781383 0.0051190455754598
64.539998780936 0.00422224154074987
64.559998780489 0.00469854921102524
64.5799987800419 0.00484819412231445
64.5999987795949 0.00639748324950536
64.6199987791479 0.00895906488100688
64.6399987787008 0.00936252772808075
64.6599987782538 0.00977827310562134
64.6799987778068 0.00803050051132838
64.6999987773597 0.00553239186604818
64.7199987769127 0.00271367306510607
64.7399987764657 0.00110551988085111
64.7599987760186 0
64.7799987755716 0.00144321223100026
64.7999987751246 0.00239745105306307
64.8199987746775 0.00648995687564214
64.8399987742305 0.00815566331148148
64.8599987737834 0.00769406706094742
64.8799987733364 0.00638910382986069
64.8999987728894 0.00419791042804718
64.9199987724423 0.00553066978851954
64.9399987719953 0.00615715732177099
64.9599987715483 0.00606106519699097
64.9799987711012 0.00663729657729467
64.9999987706542 0.00587351123491923
65.0199987702072 0.00723543365796407
65.0399987697601 0.00505255212386449
65.0599987693131 0.00407244364420573
65.0799987688661 0.0038542685409387
65.099998768419 0.00353455419341723
65.119998767972 0.00395214855670929
65.139998767525 0.00391148999333382
65.1599987670779 0.00428665230671565
65.1799987666309 0.00616363634665807
65.1999987661839 0.00686614215373993
65.2199987657368 0.00683413098255793
65.2399987652898 0.00533665120601654
65.2599987648427 0.00412127201755842
65.2799987643957 0.00466598520676295
65.2999987639487 0.00431644916534424
65.3199987635016 0.00583487451076508
65.3399987630546 0.00531969964504242
65.3599987626076 0.0046402300397555
65.3799987621605 0.00484176774819692
65.3999987617135 0.00366868277390798
65.4199987612665 0.00380924344062805
65.4399987608194 0.00463224500417709
65.4599987603724 0.00405873681108157
65.4799987599254 0.00538137853145599
65.4999987594783 0.00559564332167308
65.5199987590313 0.00571411897738775
65.5399987585843 0.00645639995733897
65.5599987581372 0.00587666134039561
65.5799987576902 0.0063567524154981
65.5999987572432 0.0065772478779157
65.6199987567961 0.00597229450941086
65.6399987563491 0.00566240698099136
65.6599987559021 0.00440715303023656
65.679998755455 0.0051947961250941
65.699998755008 0.00461504807074865
65.7199987545609 0.00409861579537392
65.7399987541139 0.00376968681812286
65.7599987536669 0.00204276976486047
65.7799987532198 0.00282277564207713
65.7999987527728 0.00342401067415873
65.8199987523258 0.00486888537804286
65.8399987518787 0.00528374314308167
65.8599987514317 0.00575614621241887
65.8799987509847 0.00312487930059433
65.8999987505376 0.00196503189702829
65.9199987500906 0.00171234644949436
65.9399987496436 0.00282403851548831
65.9599987491965 0.00428866446018219
65.9799987487495 0.0040755107998848
65.9999987483025 0.00240399738152822
66.0199987478554 0.00243641311923663
66.0399987474084 0.00452764828999837
66.0599987469614 0.00441341896851857
66.0799987465143 0.00320685878396034
66.0999987460673 0.00117150296767553
66.1199987456203 0.000675571585694949
66.1399987451732 0.00266928970813751
66.1599987447262 0.00432398766279221
66.1799987442791 0.00517219454050064
66.1999987438321 0.00516026169061661
66.2199987433851 0.0026540366311868
66.239998742938 0.00216269046068192
66.259998742491 0.000838964494566123
66.279998742044 0.00145459411044916
66.2999987415969 0.00191336758434772
66.3199987411499 0.00230765988429387
66.3399987407029 0.00382261797785759
66.3599987402558 0.00338821361462275
66.3799987398088 0.00380235612392426
66.3999987393618 0.00326816787322362
66.4199987389147 0.00260459333658218
66.4399987384677 0.0025095745921135
66.4599987380207 0.0020647794008255
66.4799987375736 0.00189579799771309
66.4999987371266 0.00181454581518968
66.5199987366796 0.00147822486857573
66.5399987362325 0.00131607179840406
66.5599987357855 0
66.5799987353384 0.000825292865435282
66.5999987348914 0.00197132950027784
66.6199987344444 0.0031313049296538
66.6399987339973 0.00431814144055049
66.6599987335503 0.00358281085888545
66.6799987331033 0.00369261801242828
66.6999987326562 0.00324692080418269
66.7199987322092 0.00287971422076225
66.7399987317622 0.00232619469364484
66.7599987313151 0.0037616694966952
66.7799987308681 0.00435461203257243
66.7999987304211 0.00534485081831614
66.819998729974 0.00565418501694997
66.839998729527 0.00390201235810916
66.85999872908 0.00376519660154978
66.8799987286329 0.00232849791646004
66.8999987281859 0.00347139239311218
66.9199987277389 0.0036310317615668
66.9399987272918 0.00446849862734477
66.9599987268448 0.00396782035628955
66.9799987263978 0.00324471667408943
66.9999987259507 0.00251050218939781
67.0199987255037 0.0020055898775657
67.0399987250566 0.00213475103179614
67.0599987246096 0.00161745933194955
67.0799987241626 0.000660082014898459
67.0999987237155 0.00118596951166789
67.1199987232685 0.00315027510126432
67.1399987228215 0.00457966029644012
67.1599987223744 0.00442016770442327
67.1799987219274 0.00313688442111015
67.1999987214804 0.00238926708698273
67.2199987210333 0.00141179785132408
67.2399987205863 0.00148582930366198
67.2599987201393 0.00198067265252272
67.2799987196922 0.00229607746005058
67.2999987192452 0.00378907471895218
67.3199987187982 0.00325184166431427
67.3399987183511 0.00358429923653603
67.3599987179041 0.00231709455450376
67.3799987174571 0.00143736700216929
67.39999871701 0.00254424959421158
67.419998716563 0.00312202895681063
67.439998716116 0.00336378042896589
67.4599987156689 0.0030220294992129
67.4799987152219 0.00285931428273519
67.4999987147748 0.00376834943890572
67.5199987143278 0.00334154044588407
67.5399987138808 0.0032403826713562
67.5599987134337 0.0024975245197614
67.5799987129867 0.00238302995761236
67.5999987125397 0.00292280664046605
67.6199987120926 0.00229144270221392
67.6399987116456 0.00100862712909778
67.6599987111986 0.00108386687934399
67.6799987107515 0.00197952017188072
67.6999987103045 0.00423383265733719
67.7199987098575 0.00415269955992699
67.7399987094104 0.00457764069239299
67.7599987089634 0.00335903068383535
67.7799987085164 0.00387503057718277
67.7999987080693 0.00286191999912262
67.8199987076223 0.00225010315577189
67.8399987071753 0.00313576857248942
67.8599987067282 0.00184000668426355
67.8799987062812 0.00189479390780131
67.8999987058342 0.000760825350880623
67.9199987053871 0.000582652352750301
67.9399987049401 0.000809496082365513
67.959998704493 0.000283492698023717
67.979998704046 0
67.999998703599 0.00113929162422816
68.0199987031519 0.00176183804869652
68.0399987027049 0.00201499772568544
68.0599987022579 0.000454494760682185
68.0799987018108 0.00149683840572834
68.0999987013638 0.00151404502491156
68.1199987009168 0.00294679775834084
68.1399987004697 0.00184359438717365
68.1599987000227 0.000973317461709181
68.1799986995757 0.00115653599301974
68.1999986991286 0.000593030701080958
68.2199986986816 0.00135050266981125
68.2399986982346 0.00157496134440104
68.2599986977875 0.00297000681360563
68.2799986973405 0.00484750370184581
68.2999986968935 0.00620900988578796
68.3199986964464 0.00453720390796661
68.3399986959994 0.00253874709208806
68.3599986955523 0.00147283636033535
68.3799986951053 0.00227447350819906
68.3999986946583 0.00425886462132136
68.4199986942112 0.00433355818192164
68.4399986937642 0.00415447403987249
68.4599986933172 0.00441874066988627
68.4799986928701 0.00395471304655075
68.4999986924231 0.00345898295442263
68.5199986919761 0.00296575178702672
68.539998691529 0.00299371456106504
68.559998691082 0.00402245471874873
68.579998690635 0.00247719511389732
68.5999986901879 0.00116379708051682
68.6199986897409 0.000943658625086149
68.6399986892939 0.00132477134466171
68.6599986888468 0.00161728697518508
68.6799986883998 0.00100817438215017
68.6999986879528 0
68.7199986875057 0.00016187890432775
68.7399986870587 0.00167045245567958
68.7599986866117 0.00205071332554022
68.7799986861646 0.00240010619163513
68.7999986857176 0.00134913499156634
68.8199986852705 0.00130728545288245
68.8399986848235 0.00163875098029772
68.8599986843765 0.00253386919697126
68.8799986839294 0.00429319043954214
68.8999986834824 0.00510262747605642
68.9199986830354 0.0039977490901947
68.9399986825883 0.00292444080114365
68.9599986821413 0.00160008892416954
68.9799986816943 0.00175187699496746
68.9999986812472 0.00180138684809208
69.0199986808002 0.00170768983662128
69.0399986803532 0.00269408772389094
69.0599986799061 0.00318359682957331
69.0799986794591 0.00253678237398465
69.0999986790121 0.00164978827039401
69.119998678565 0.00136773685614268
69.139998678118 0.000924426379303138
69.159998677671 0.00161688551306725
69.1799986772239 0.00218405500054359
69.1999986767769 0.00464486728111903
69.2199986763299 0.00516709337631861
69.2399986758828 0.00542305707931519
69.2599986754358 0.00263544370730718
69.2799986749887 0.00293707475066185
69.2999986745417 0.00184148475527763
69.3199986740947 0.00265108893314997
69.3399986736476 0.0037136269112428
69.3599986732006 0.003719162940979
69.3799986727536 0.00272053480148315
69.3999986723065 0.00185098585983117
69.4199986718595 0.00239409406979879
69.4399986714125 0.00382142836848895
69.4599986709654 0.00313173631827037
69.4799986705184 0.00406458502014478
69.4999986700714 0.00274953519304593
69.5199986696243 0.00538316120704015
69.5399986691773 0.00554532011349996
69.5599986687303 0.00517575244108836
69.5799986682832 0.00192680346469084
69.5999986678362 0.000696499894062678
69.6199986673892 0.000947410737474759
69.6399986669421 0.0014929307003816
69.6599986664951 0.00301204025745392
69.6799986660481 0.000629452678064505
69.699998665601 0
69.719998665154 0.000387317563096682
69.7399986647069 0.0011454905072848
69.7599986642599 0.000896308446923892
69.7799986638129 0.000289819668978453
69.7999986633658 0.000898362882435322
69.8199986629188 0.00375756869713465
69.8399986624718 0.00383360659082731
69.8599986620247 0.00423801342646281
69.8799986615777 0.00349120373527209
69.8999986611307 0.00380463674664497
69.9199986606836 0.00349481105804443
69.9399986602366 0.00276177152991295
69.9599986597896 0.00225765307744344
69.9799986593425 0.00330382287502289
69.9999986588955 0.00443494816621145
70.0199986584485 0.0052708034714063
70.0399986580014 0.00401043022672335
70.0599986575544 0.00374021256963412
70.0799986571074 0.0043312614162763
70.0999986566603 0.00538601378599803
70.1199986562133 0.00451175272464752
70.1399986557662 0.00289809480309486
70.1599986553192 0
70.1799986548722 0.000595112207035224
70.1999986544251 0.000308670941740274
70.2199986539781 0.00208103694021702
70.2399986535311 0.00254261667529742
70.259998653084 0.0036042831838131
70.279998652637 0.00389762918154399
70.29999865219 0.00410275980830193
70.3199986517429 0.00399959435065587
70.3399986512959 0.00437077383200328
70.3599986508489 0.0037889339029789
70.3799986504018 0.00569522182146708
70.3999986499548 0.00666350275278091
70.4199986495078 0.0081055482228597
70.4399986490607 0.00692669749259949
70.4599986486137 0.00466192066669464
70.4799986481667 0.00368359014391899
70.4999986477196 0.00114883072674274
70.5199986472726 0.0016151525080204
70.5399986468256 0.00202060130735238
70.5599986463785 0.00208904072642326
70.5799986459315 0.00114263494809469
70.5999986454844 0.000817916666467985
70.6199986450374 0.000199593153471748
70.6399986445904 0.00157435685396194
70.6599986441433 0.00223040704925855
70.6799986436963 0.00289062857627869
70.6999986432493 0.00282698298494021
70.7199986428022 0.00312165195743243
70.7399986423552 0.00204056936005751
70.7599986419082 0.00138995088636875
70.7799986414611 0.00318923344214757
70.7999986410141 0.00404929717381795
70.8199986405671 0.00406657829880714
70.83999864012 0.00334873472650846
70.859998639673 0.00123419860998789
70.879998639226 0.00404359350601832
70.8999986387789 0.00613010227680206
70.9199986383319 0.00688924292723338
70.9399986378849 0.00653685579697291
70.9599986374378 0.00383855203787486
70.9799986369908 0.00229962542653084
70.9999986365438 0.00118090684215228
71.0199986360967 0
71.0399986356497 0.00125741126636664
71.0599986352026 0.00478168974320094
71.0799986347556 0.00696373830238978
71.0999986343086 0.00876783728599548
71.1199986338615 0.00778999576965968
71.1399986334145 0.00594113518794378
71.1599986329675 0.00531333436568578
71.1799986325204 0.00471273263295492
71.1999986320734 0.00467446843783061
71.2199986316264 0.00557948599259059
71.2399986311793 0.0046827624241511
71.2599986307323 0.00416499202450117
71.2799986302853 0.00319647490978241
71.2999986298382 0.00182005055248737
71.3199986293912 0.00310178995132446
71.3399986289442 0.00348894645770391
71.3599986284971 0.00179135029514631
71.3799986280501 0.00256418709953626
71.3999986276031 0.00225026359160741
71.419998627156 0.00582259794076284
71.439998626709 0.00791451881329219
71.459998626262 0.0090945561726888
71.4799986258149 0.00830930769443512
71.4999986253679 0.00737430800994237
71.5199986249208 0.0062370886405309
71.5399986244738 0.00941501458485921
71.5599986240268 0.010068420569102
71.5799986235797 0.0122132658958435
71.5999986231327 0.0120266745487849
71.6199986226857 0.0138390272855759
71.6399986222386 0.0145663797855377
71.6599986217916 0.0176563918590546
71.6799986213446 0.0221741219361623
71.6999986208975 0.0270259996255239
71.7199986204505 0.030024254322052
71.7399986200035 0.035778534412384
71.7599986195564 0.0445305307706197
71.7799986191094 0.054143234093984
71.7999986186624 0.0631662090619405
71.8199986182153 0.0792035897572835
71.8399986177683 0.0900879462560018
71.8599986173213 0.102125016848246
71.8799986168742 0.118252841631571
71.8999986164272 0.135405365626017
71.9199986159801 0.150049130121867
71.9399986155331 0.16507355372111
71.9599986150861 0.184005244572957
71.979998614639 0.198510344823201
71.999998614192 0.209296321868896
72.019998613745 0.220079867045085
72.0399986132979 0.233003489176432
72.0599986128509 0.234277788798014
72.0799986124039 0.235632069905599
72.0999986119568 0.234434509277344
72.1199986115098 0.233319822947184
72.1399986110628 0.230856386820475
72.1599986106157 0.221686251958211
72.1799986101687 0.210062917073568
72.1999986097217 0.200826327006022
72.2199986092746 0.188306697209676
72.2399986088276 0.173187764485677
72.2599986083806 0.166395044326782
72.2799986079335 0.157368342081706
72.2999986074865 0.147245566050212
72.3199986070395 0.137165466944377
72.3399986065924 0.133494234085083
72.3599986061454 0.129496550559998
72.3799986056983 0.126196257273356
72.3999986052513 0.122468217213949
72.4199986048043 0.120856046676636
72.4399986043572 0.116762590408325
72.4599986039102 0.114196054140727
72.4799986034632 0.109945352872213
72.4999986030161 0.108235303560893
72.5199986025691 0.10304970741272
72.5399986021221 0.0968181133270264
72.559998601675 0.090885321299235
72.579998601228 0.0802510023117065
72.599998600781 0.0746036529541016
72.6199986003339 0.0684765656789144
72.6399985998869 0.0618719935417175
72.6599985994399 0.0558257301648458
72.6799985989928 0.0536703904469808
72.6999985985458 0.0484928806622823
72.7199985980988 0.0427806536356608
72.7399985976517 0.0376161535580953
72.7599985972047 0.033196896314621
72.7799985967577 0.0288969894250234
72.7999985963106 0.0241960883140564
72.8199985958636 0.022345228989919
72.8399985954165 0.0195467571417491
72.8599985949695 0.0154327243566513
72.8799985945225 0.0150180697441101
72.8999985940754 0.0141118238369624
72.9199985936284 0.013253312309583
72.9399985931814 0.0119131495555242
72.9599985927343 0.00903794169425964
72.9799985922873 0.00750029583772023
72.9999985918403 0.00493305871884028
73.0199985913932 0.00396531994144122
73.0399985909462 0.00342307363947233
73.0599985904992 0.00271972740689913
73.0799985900521 0.0038797527551651
73.0999985896051 0.00419950286547343
73.1199985891581 0.00504891077677409
73.139998588711 0.00433334658543269
73.159998588264 0.00295950397849083
73.179998587817 0.00370677535732587
73.1999985873699 0.00242796887954076
73.2199985869229 0.00297584533691406
73.2399985864758 0.00261485750476519
73.2599985860288 0.00293515796462695
73.2799985855818 0.00421972572803497
73.2999985851347 0.00401375144720078
73.3199985846877 0.00369161119063695
73.3399985842407 0.00355865508317947
73.3599985837936 0.00254529391725858
73.3799985833466 0.00257144495844841
73.3999985828996 0.00177587767442067
73.4199985824525 0.00340753793716431
73.4399985820055 0.0044758861263593
73.4599985815585 0.00611625512440999
73.4799985811114 0.00436792075634003
73.4999985806644 0.00388874684770902
73.5199985802174 0.00329501653711001
73.5399985797703 0.00150096292297045
73.5599985793233 0.00174585642913977
73.5799985788763 0.00102227299163739
73.5999985784292 0.00136632720629374
73.6199985779822 0.0024539885421594
73.6399985775352 0.00202606568733851
73.6599985770881 0.00142571392158667
73.6799985766411 0
73.699998576194 0.000299347098916769
73.719998575747 0.00226864069700241
73.7399985753 0.00342631315191587
73.7599985748529 0.00501895149548849
73.7799985744059 0.00448300043741862
73.7999985739589 0.00466786672671636
73.8199985735118 0.00547877649466197
73.8399985730648 0.0065816804766655
73.8599985726178 0.00643748342990875
73.8799985721707 0.00634694596131643
73.8999985717237 0.00443397959073385
73.9199985712767 0.00291946977376938
73.9399985708296 0.00237473075588544
73.9599985703826 0.00171040420730909
73.9799985699356 0.00124762008587519
73.9999985694885 0.00206912457942963
74.0199985690415 0.00258952950437864
74.0399985685945 0.00389379039406776
74.0599985681474 0.00528814494609833
74.0799985677004 0.00612176607052485
74.0999985672534 0.00772034823894501
74.1199985668063 0.00596914490063985
74.1399985663593 0.00475361992915471
74.1599985659122 0.00193829735120138
74.1799985654652 0.0017527071138223
74.1999985650182 0.00237660681207975
74.2199985645711 0.00338503122329712
74.2399985641241 0.00344912285606066
74.2599985636771 0.00440943688154221
74.27999856323 0.00375001778205236
74.299998562783 0.00371881499886513
74.319998562336 0.00337806070844332
74.3399985618889 0.00179210131367048
74.3599985614419 0.00178504015008608
74.3799985609949 0.00212818731864293
74.3999985605478 0.00536746780077616
74.4199985601008 0.00636017719904582
74.4399985596538 0.00627451042334239
74.4599985592067 0.0031618411342303
74.4799985587597 0.000771972661217054
74.4999985583127 0
74.5199985578656 0.00128374124566714
74.5399985574186 0.00314036582907041
74.5599985569716 0.00472286393245061
74.5799985565245 0.00451169063647588
74.5999985560775 0.00331951528787613
74.6199985556304 0.00352095166842143
74.6399985551834 0.00350826755166054
74.6599985547364 0.0037219412624836
74.6799985542893 0.00377629498640696
74.6999985538423 0.00360382050275803
74.7199985533953 0.00237854843338331
74.7399985529482 0.00105939817925294
74.7599985525012 0.000946569815278053
74.7799985520542 0.00192686604956786
74.7999985516071 0.00345194016893705
74.8199985511601 0.00334037318825722
74.8399985507131 0.00224058826764425
74.859998550266 0.00285031944513321
74.879998549819 0.00351276819904645
74.899998549372 0.0055972084403038
74.9199985489249 0.00692487508058548
74.9399985484779 0.00640770196914673
74.9599985480309 0.00541088581085205
74.9799985475838 0.00349591871102651
74.9999985471368 0.00464475701252619
75.0199985466897 0.00584145685036977
75.0399985462427 0.00668980677922567
75.0599985457957 0.00603944063186646
75.0799985453486 0.00316845501462619
75.0999985449016 0.00202758101125558
75.1199985444546 0.00199815804759661
75.1399985440075 0.00253559425473213
75.1599985435605 0.00256674811244011
75.1799985431135 0.00223385170102119
75.1999985426664 0.00191225980718931
75.2199985422194 0.00139418629308542
75.2399985417724 0.00103177155057589
75.2599985413253 0.00171634343763193
75.2799985408783 0.00281041041016579
75.2999985404313 0.00393765270709991
75.3199985399842 0.00231593598922094
75.3399985395372 0.00167447639008363
75.3599985390902 0
75.3799985386431 0.00197029995421569
75.3999985381961 0.00317347943782806
75.4199985377491 0.00472828596830368
75.439998537302 0.00523257205883662
75.459998536855 0.00428778429826101
75.4799985364079 0.00291371991237005
75.4999985359609 0.00265011688073476
75.5199985355139 0.00268723418315252
75.5399985350668 0.0022697185476621
75.5599985346198 0.00290389830867449
75.5799985341728 0.00350140854716301
75.5999985337257 0.00457317630449931
75.6199985332787 0.00603917241096497
75.6399985328317 0.00578963110844294
75.6599985323846 0.00555843909581502
75.6799985319376 0.00394037713607152
75.6999985314906 0.00298000027736028
75.7199985310435 0.00260605712731679
75.7399985305965 0.00289491266012192
75.7599985301495 0.00405191704630852
75.7799985297024 0.00374948903918266
75.7999985292554 0.00455856770277023
75.8199985288084 0.00433594485123952
75.8399985283613 0.00471284488836924
75.8599985279143 0.0053005576133728
75.8799985274673 0.00617849677801132
75.8999985270202 0.00418107509613037
75.9199985265732 0.00385887697339058
75.9399985261261 0.00479959746201833
75.9599985256791 0.00516371726989746
75.9799985252321 0.00559548040231069
75.999998524785 0.00462231685717901
76.019998524338 0.00370577747623126
76.039998523891 0.0038252055644989
76.0599985234439 0.00503876755634944
76.0799985229969 0.00533111145099004
76.0999985225499 0.00547066380580266
76.1199985221028 0.00608514944712321
76.1399985216558 0.00450552801291148
76.1599985212088 0.0045418307185173
76.1799985207617 0.00423620144526164
76.1999985203147 0.00491345177094142
76.2199985198677 0.00541365146636963
76.2399985194206 0.00526480376720428
76.2599985189736 0.00490553875764211
76.2799985185266 0.00372879952192307
76.2999985180795 0.00450647572676341
76.3199985176325 0.00229278529683749
76.3399985171855 0.00348634148637454
76.3599985167384 0.0049087792634964
76.3799985162914 0.00520531187454859
76.3999985158443 0.00793143262465795
76.4199985153973 0.00528091142574946
76.4399985149503 0.00411874974767367
76.4599985145032 0.00412715077400208
76.4799985140562 0.00372408032417297
76.4999985136092 0.00528155664602915
76.5199985131621 0.00481582830349604
76.5399985127151 0.00472345501184464
76.5599985122681 0.00366753985484441
76.579998511821 0.00379724775751432
76.599998511374 0.00245706463853518
76.619998510927 0.00158323558668296
76.6399985104799 0.0024150679508845
76.6599985100329 0.00351304262876511
76.6799985095859 0.00418955981731415
76.6999985091388 0.00546329915523529
76.7199985086918 0.00411371762553851
76.7399985082448 0.00248425627748171
76.7599985077977 0.00113602454463641
76.7799985073507 0.000345167083044847
76.7999985069036 0.00103822617481152
76.8199985064566 0
76.8399985060096 0.000611239857971668
76.8599985055625 0.00333313917120298
76.8799985051155 0.00456284731626511
76.8999985046685 0.00615227272113164
76.9199985042214 0.0042721743384997
76.9399985037744 0.00329801837603251
76.9599985033274 0.00329661344488462
76.9799985028803 0.00266410981615384
76.9999985024333 0.00312304198741913
77.0199985019863 0.00301496634880702
77.0399985015392 0.00409526750445366
77.0599985010922 0.00578378587961197
77.0799985006452 0.00717859119176865
77.0999985001981 0.0070409486691157
77.1199984997511 0.00576566755771637
77.1399984993041 0.0051364004611969
77.159998498857 0.0039216918249925
77.17999849841 0.00411360040307045
77.199998497963 0.00281823724508286
77.2199984975159 0.00276110445459684
77.2399984970689 0.00331000685691833
77.2599984966218 0.00421510587135951
77.2799984961748 0.00552472521861394
77.2999984957278 0.00474433054526647
77.3199984952807 0.00513390302658081
77.3399984948337 0.00628695438305537
77.3599984943867 0.00550631135702133
77.3799984939396 0.0048381174604098
77.3999984934926 0.00269556616743406
77.4199984930456 0.00125781533618768
77.4399984925985 0.00271350368857384
77.4599984921515 0.00331938018401464
77.4799984917045 0.00535839398701986
77.4999984912574 0.00556697994470596
77.5199984908104 0.0070611779888471
77.5399984903634 0.00635289996862412
77.5599984899163 0.00625313321749369
77.5799984894693 0.00407930662234624
77.5999984890223 0.00365931044022242
77.6199984885752 0.00422840863466263
77.6399984881282 0.00611239671707153
77.6599984876812 0.00579938888549805
77.6799984872341 0.00575679788986842
77.6999984867871 0.00527372459570567
77.71999848634 0.00468188375234604
77.739998485893 0.00587903559207916
77.759998485446 0.00523526569207509
77.7799984849989 0.00544814517100652
77.7999984845519 0.0057133009036382
77.8199984841049 0.00570092449585597
77.8399984836578 0.00556067178646723
77.8599984832108 0.00337997650106748
77.8799984827638 0.00247877761721611
77.8999984823167 0.00114416082700094
77.9199984818697 0
77.9399984814227 0.00141136770447095
77.9599984809756 0.0027503269414107
77.9799984805286 0.00384185463190079
77.9999984800816 0.00335776458183924
78.0199984796345 0.00241908902923266
78.0399984791875 0.0031610610584418
78.0599984787405 0.00396707952022553
78.0799984782934 0.00446280737717946
78.0999984778464 0.00468353082736333
78.1199984773993 0.00545931160449982
78.1399984769523 0.00600226372480392
78.1599984765053 0.0072971244653066
78.1799984760582 0.00630123416582743
78.1999984756112 0.00469362487395604
78.2199984751642 0.00461900681257248
78.2399984747171 0.00425648937622706
78.2599984742701 0.00531856616338094
78.2799984738231 0.00608072727918625
78.299998473376 0.00695206373929977
78.319998472929 0.00780275613069534
78.339998472482 0.00894826849301656
78.3599984720349 0.00878248910109202
78.3799984715879 0.00736429740985235
78.3999984711409 0.00501847316821416
78.4199984706938 0.00342618599534035
78.4399984702468 0.00344929546117783
78.4599984697998 0.00351882403095563
78.4799984693527 0.00445298900206884
78.4999984689057 0.0023676094909509
78.5199984684587 0.00192946741978327
78.5399984680116 0.000593499715129534
78.5599984675646 4.63392081049581E-05
78.5799984671175 0
78.5999984666705 0.000129342288710177
78.6199984662235 0.000552157250543435
78.6399984657764 0.000552966631948948
78.6599984653294 0.0012596690406402
78.6799984648824 0.00237537374099096
78.6999984644353 0.00375880201657613
78.7199984639883 0.0039528784652551
78.7399984635413 0.00355651453137398
78.7599984630942 0.00296548108259837
78.7799984626472 0.00231322521964709
78.7999984622002 0.00266523112853368
78.8199984617531 0.00225478957096736
78.8399984613061 0.00362480953335762
78.8599984608591 0.00423390418291092
78.879998460412 0.00647911330064138
78.899998459965 0.00782731572786967
78.919998459518 0.00732848097880681
78.9399984590709 0.00711885492006938
78.9599984586239 0.00399766440192858
78.9799984581769 0.00436981022357941
78.9999984577298 0.00375651543339094
79.0199984572828 0.0046185423930486
79.0399984568357 0.00612230747938156
79.0599984563887 0.00493095268805822
79.0799984559417 0.00423225363095601
79.0999984554946 0.00336376403768857
79.1199984550476 0.00368152111768723
79.1399984546006 0.00569381763537725
79.1599984541535 0.00576637188593547
79.1799984537065 0.00681302001078924
79.1999984532595 0.00657316495974859
79.2199984528124 0.00683545817931493
79.2399984523654 0.00671141743659973
79.2599984519184 0.00403281226754189
79.2799984514713 0.0027412936091423
79.2999984510243 0.000948769661287467
79.3199984505773 0.00183996384342511
79.3399984501302 0.0018042811503013
79.3599984496832 0.00116377361118793
79.3799984492362 0
79.3999984487891 0.000713342738648256
79.4199984483421 0.00328471660614014
79.4399984478951 0.00331209972500801
79.459998447448 0.00365574037035306
79.479998447001 0.00308964674671491
79.4999984465539 0.00433320105075836
79.5199984461069 0.00586886455615362
79.5399984456599 0.00548165440559387
79.5599984452128 0.00485663612683614
79.5799984447658 0.00389906739195188
79.5999984443188 0.00430834740400314
79.6199984438717 0.00551284849643707
79.6399984434247 0.00489471008380254
79.6599984429777 0.00290860037008921
79.6799984425306 0.000915567887326082
79.6999984420836 0
79.7199984416366 0.00135863199830055
79.7399984411895 0.00243715743223826
79.7599984407425 0.00365971848368645
79.7799984402955 0.00225443318486214
79.7999984398484 0.00197233321766059
79.8199984394014 0.0017080860833327
79.8399984389544 0.00275380114714305
79.8599984385073 0.004307521879673
79.8799984380603 0.00588180969158808
79.8999984376132 0.00617422709862391
79.9199984371662 0.00631258189678192
79.9399984367192 0.00627617885669072
79.9599984362721 0.00489998211463292
79.9799984358251 0.00377225627501806
79.9999984353781 0.00257178048292796
80.019998434931 0.00207047822574774
80.039998434484 0.00248767485221227
80.059998434037 0.00233511403203011
80.0799984335899 0.0019640576094389
80.0999984331429 0.0022939033806324
80.1199984326959 0.00286436453461647
80.1399984322488 0.00310541391372681
80.1599984318018 0.00238951767484347
80.1799984313548 0.00218956271807353
80.1999984309077 0.00156381924947103
80.2199984304607 0.00164589211344719
80.2399984300137 0.00231036519010862
80.2599984295666 0.00326866035660108
80.2799984291196 0.00311388199528058
80.2999984286726 0.00200706968704859
80.3199984282255 0.00155149698257446
80.3399984277785 0.00162149742245674
80.3599984273314 0.0024397499859333
80.3799984268844 0.00166515111923218
80.3999984264374 0.00309812078873316
80.4199984259903 0.00197457099954287
80.4399984255433 0.0029344730079174
80.4599984250963 0.00250635296106339
80.4799984246492 0.0028055876493454
80.4999984242022 0.00447192192077637
80.5199984237552 0.00567335486412048
80.5399984233081 0.00661890804767609
80.5599984228611 0.00640366474787394
80.5799984224141 0.0068690612912178
80.599998421967 0.00630639245112737
80.61999842152 0.00659843385219574
80.639998421073 0.00520153294006983
80.6599984206259 0.00405918707450231
80.6799984201789 0.00261597186326981
80.6999984197319 0.00272406612833341
80.7199984192848 0.00395006090402603
80.7399984188378 0.00426605890194575
80.7599984183908 0.00558789620796839
80.7799984179437 0.00555085788170497
80.7999984174967 0.00566352655490239
80.8199984170496 0.00527200996875763
80.8399984166026 0.00412477776408196
80.8599984161556 0.00322036618987719
80.8799984157085 0.00343343367179235
80.8999984152615 0.00310023153821627
80.9199984148145 0.00241885830958684
80.9399984143674 0.00172460960845153
80.9599984139204 0.0023954376578331
80.9799984134734 0.00328988979260127
80.9999984130263 0.00398542433977127
81.0199984125793 0.0036736915508906
81.0399984121323 0.00324658726652463
81.0599984116852 0.00170184336602688
81.0799984112382 0.000638712321718534
81.0999984107912 0.00125256118675073
81.1199984103441 0.00178613364696503
81.1399984098971 0.00254315932591756
81.1599984094501 0.00306685194373131
81.179998409003 0.00172887618343035
81.199998408556 0.00144053349892298
81.219998408109 0.00192455500364304
81.2399984076619 0.00198356285691261
81.2599984072149 0.00271124268571536
81.2799984067678 0.00122941732406616
81.2999984063208 0.000914276639620463
81.3199984058738 0.000959254552920659
81.3399984054267 0.00292299663027128
81.3599984049797 0.00360599706570307
81.3799984045327 0.0027122750878334
81.3999984040856 0.0020200519512097
81.4199984036386 0.002248648305734
81.4399984031916 0.00413968885938326
81.4599984027445 0.00577626079320908
81.4799984022975 0.00457505832115809
81.4999984018505 0.00547599196434021
81.5199984014034 0.00411323209603627
81.5399984009564 0.00487843652566274
81.5599984005094 0.00486471106608709
81.5799984000623 0.00367731750011444
81.5999983996153 0.00190101352830728
81.6199983991683 0.00120771725972494
81.6399983987212 0.000719650896886985
81.6599983982742 0.000846346157292525
81.6799983978271 0.00110074964662393
81.6999983973801 0.00136119226614634
81.7199983969331 0.00303260708848635
81.739998396486 0.00274917582670848
81.759998396039 0.00219571863611539
81.779998395592 0.00185656746228536
81.7999983951449 0.00271875907977422
81.8199983946979 0.00248470107714335
81.8399983942509 0.00388338466485341
81.8599983938038 0.0029930147031943
81.8799983933568 0.00282144794861476
81.8999983929098 0.00228343531489372
81.9199983924627 0.00144169256091118
81.9399983920157 0.00323780824740728
81.9599983915687 0.00358916620413462
81.9799983911216 0.00415803641080856
81.9999983906746 0.00160319370528062
82.0199983902276 0.000840554448465506
82.0399983897805 0.000267707587530216
82.0599983893335 0
82.0799983888865 0.000552087277173996
82.0999983884394 0.000273006906112035
82.1199983879924 0.000224858025709788
82.1399983875453 0.00209476600090663
82.1599983870983 0.00229261989394824
82.1799983866513 0.00196318651239077
82.1999983862042 0.00230727692445119
82.2199983857572 0.000784223402539889
82.2399983853102 0.00125443177918593
82.2599983848631 0.0013189980139335
82.2799983844161 0.00104732985297839
82.2999983839691 0.00148735617597898
82.319998383522 0.00172182930012544
82.339998383075 0.00304089561104774
82.359998382628 0.00504401574532191
82.3799983821809 0.00397824694712957
82.3999983817339 0.00181476660072804
82.4199983812869 6.75563933327794E-05
82.4399983808398 0.00126652754843235
82.4599983803928 0.00317206333080928
82.4799983799458 0.00418361226717631
82.4999983794987 0.00362816204627355
82.5199983790517 0.00439465095599492
82.5399983786047 0.00360326021909714
82.5599983781576 0.00390806173284849
82.5799983777106 0.00292931646108627
82.5999983772635 0.00345029061039289
82.6199983768165 0.00278295030196508
82.6399983763695 0.00229383086164792
82.6599983759224 0.00100073963403702
82.6799983754754 0.00215426733096441
82.6999983750284 0.00254030873378118
82.7199983745813 0.00193561712900798
82.7399983741343 0.00170006429155668
82.7599983736873 0.00101776185135047
82.7799983732402 0.00162168331444263
82.7999983727932 0.000478313645968835
82.8199983723462 0
82.8399983718991 0.000273834603528182
82.8599983714521 0.00117617957293987
82.8799983710051 0.00192840347687403
82.899998370558 0.00179606998960177
82.919998370111 0.000678188788394133
82.939998369664 0.0013311052074035
82.9599983692169 0.00303422684470812
82.9799983687699 0.00582907050848007
82.9999983683228 0.00620809346437454
83.0199983678758 0.00474370718002319
83.0399983674288 0.00137269819776217
83.0599983669817 6.7095000607272E-06
83.0799983665347 0
83.0999983660877 0.00138749902447065
83.1199983656406 0.00221765413880348
83.1399983651936 0.00266066839297612
83.1599983647466 0.00252186506986618
83.1799983642995 0.00321250334382057
83.1999983638525 0.00133746303617954
83.2199983634055 0.00134374313056469
83.2399983629584 0.000630681899686654
83.2599983625114 0.00058138519525528
83.2799983620644 0.000795937639971574
83.2999983616173 0.000789216967920462
83.3199983611703 0.000868195233245691
83.3399983607233 0.00108473226428032
83.3599983602762 0.00152511571844419
83.3799983598292 0.00118972025811672
83.3999983593822 0.000174179409320156
83.4199983589351 0.000971743526558081
83.4399983584881 0.00189027252296607
83.459998358041 0.00316155701875687
83.479998357594 0.00313838695486387
83.499998357147 0.00311372975508372
83.5199983566999 0.00349017555514971
83.5399983562529 0.00428562512000402
83.5599983558059 0.00466241886218389
83.5799983553588 0.00466175178686778
83.5999983549118 0.00328017547726631
83.6199983544648 0.00234907815853755
83.6399983540177 0.00102530494332314
83.6599983535707 0.00183303666611512
83.6799983531237 0.00267716621359189
83.6999983526766 0.00501919140418371
83.7199983522296 0.00526724557081858
83.7399983517826 0.00314647083481153
83.7599983513355 0.000858325821657976
83.7799983508885 0
83.7999983504415 0.000788700766861439
83.8199983499944 0.00135290585458279
83.8399983495474 0.00301963711778323
83.8599983491004 0.00471920172373454
83.8799983486533 0.00507998218139013
83.8999983482063 0.00419455965360006
83.9199983477592 0.00193636976182461
83.9399983473122 0.000640822015702724
83.9599983468652 0.000808694710334142
83.9799983464181 0.0017718993127346
83.9999983459711 0.00215133527914683
84.0199983455241 0.0014121025800705
84.039998345077 0.00120896908144156
84.05999834463 0.00203353029986223
84.079998344183 0.00339058289925257
84.0999983437359 0.00294475307067235
84.1199983432889 0.00127720211942991
84.1399983428419 4.27019859974583E-05
84.1599983423948 0
84.1799983419478 0.00092941727489233
84.1999983415008 0.0020578616609176
84.2199983410537 0.00340141852696737
84.2399983406067 0.00371301546692848
84.2599983401597 0.00348359247048696
84.2799983397126 0.00319421018163363
84.2999983392656 0.00177112308641275
84.3199983388186 0.00151520147919655
84.3399983383715 0.00155703611671925
84.3599983379245 0.00287916188438733
84.3799983374774 0.00300381754835447
84.3999983370304 0.00243054206172625
84.4199983365834 0.000896005642910798
84.4399983361363 0.000215257424861193
84.4599983356893 0.000335328653454781
84.4799983352423 0.000666002184152603
84.4999983347952 0.000717931923766931
84.5199983343482 0.000848002607623736
84.5399983339012 0.000829541683197021
84.5599983334541 0.000934807397425175
84.5799983330071 0.000991073374946912
84.5999983325601 0.000456116162240505
84.619998332113 0.000941295673449834
84.639998331666 0.0019615612924099
84.659998331219 0.00328027059634527
84.6799983307719 0.00354318618774414
84.6999983303249 0.00268339961767197
84.7199983298779 0.00286550571521123
84.7399983294308 0.00241654093066851
84.7599983289838 0.00277273083726565
84.7799983285367 0.00223496556282043
84.7999983280897 0.00175920824209849
84.8199983276427 0.00134854639569918
84.8399983271956 0.00156133249402046
84.8599983267486 0.00191522190968196
84.8799983263016 0.00201656570037206
84.8999983258545 0.00351860995093981
84.9199983254075 0.0028775525589784
84.9399983249605 0.00318290119369825
84.9599983245134 0.00341497485836347
84.9799983240664 0.004134701192379
84.9999983236194 0.00370069940884908
85.0199983231723 0.00154841430485249
85.0399983227253 0.000817679303387801
85.0599983222783 0.000799763451019923
85.0799983218312 0.00279899910092354
85.0999983213842 0.0024764783680439
85.1199983209372 0.00244516109426816
85.1399983204901 0.00267178018887838
85.1599983200431 0.00291472251216571
85.1799983195961 0.00288182944059372
85.199998319149 0.00220063601930936
85.219998318702 0
85.2399983182549 0.000164063616345326
85.2599983178079 7.18980406721433E-05
85.2799983173609 0.00123928512136141
85.2999983169138 0.00147864309449991
85.3199983164668 0.00228913600246112
85.3399983160198 0.00295103788375854
85.3599983155727 0.00238091473778089
85.3799983151257 0.0029686431090037
85.3999983146787 0.00224853331844012
85.4199983142316 0.0024616132179896
85.4399983137846 0.00226644799113274
85.4599983133376 0.0013746589422226
85.4799983128905 0.000802091633280118
85.4999983124435 0.000615519347290198
85.5199983119965 0.00215867708126704
85.5399983115494 0.00180477313697338
85.5599983111024 0.00119221620261669
85.5799983106554 5.70766666593651E-05
85.5999983102083 0.00120304996768634
85.6199983097613 0.00276639014482498
85.6399983093143 0.00442946006854375
85.6599983088672 0.00339159220457077
85.6799983084202 0.00287793477376302
85.6999983079731 0.00277501617868741
85.7199983075261 0.0036339449385802
85.7399983070791 0.00495199163754781
85.759998306632 0.00406320343414942
85.779998306185 0.00405040010809898
85.799998305738 0.00298288787404696
85.8199983052909 0.00402313818534215
85.8399983048439 0.00454749365647634
85.8599983043969 0.00438980410496394
85.8799983039498 0.003217830012242
85.8999983035028 0.00342116852601369
85.9199983030558 0.0036879375576973
85.9399983026087 0.00433429628610611
85.9599983021617 0.0047263448437055
85.9799983017147 0.00503225972255071
85.9999983012676 0.00510740131139755
86.0199983008206 0.00495566626389821
86.0399983003736 0.00368317291140556
86.0599982999265 0.00385464082161586
86.0799982994795 0.00342620710531871
86.0999982990325 0.00209080080191294
86.1199982985854 0
86.1399982981384 0.000146190666904052
86.1599982976913 0.00111147960027059
86.1799982972443 0.00339764232436816
86.1999982967973 0.00379066566626231
86.2199982963502 0.00314670627315839
86.2399982959032 0.00302077035109202
86.2599982954562 0.00340304250518481
86.2799982950091 0.00381661454836527
86.2999982945621 0.00420452803373337
86.3199982941151 0.00279869437217712
86.339998293668 0.00312954882780711
86.359998293221 0.00285812119642893
86.379998292774 0.0037470484773318
86.3999982923269 0.00505439937114716
86.4199982918799 0.00508144199848175
86.4399982914329 0.00549248903989792
86.4599982909858 0.0052349254488945
86.4799982905388 0.00451914916435877
86.4999982900918 0.00454465498526891
86.5199982896447 0.00591819832722346
86.5399982891977 0.00632210075855255
86.5599982887506 0.00762898524602254
86.5799982883036 0.00714937051137288
86.5999982878566 0.00772709349791209
86.6199982874095 0.00674274116754532
86.6399982869625 0.00619658927122752
86.6599982865155 0.00592954556147257
86.6799982860684 0.00695167829593023
86.6999982856214 0.00912689765294393
86.7199982851744 0.012867862979571
86.7399982847273 0.0145344505707423
86.7599982842803 0.015991352001826
86.7799982838333 0.0184343636035919
86.7999982833862 0.0237640003363291
86.8199982829392 0.0264972388744354
86.8399982824922 0.0316732843716939
86.8599982820451 0.0409093936284383
86.8799982815981 0.0440082748730977
86.8999982811511 0.0507111390431722
86.919998280704 0.0583306431770325
86.939998280257 0.0650068044662476
86.95999827981 0.0706864754358927
86.9799982793629 0.0774440129597982
86.9999982789159 0.0901586453119914
87.0199982784688 0.0966618140538534
87.0399982780218 0.102331805229187
87.0599982775748 0.116454339027405
87.0799982771277 0.125012095769246
87.0999982766807 0.130745641390483
87.1199982762337 0.13584156036377
87.1399982757866 0.143936443328857
87.1599982753396 0.147039381663005
87.1799982748926 0.148875904083252
87.1999982744455 0.148842763900757
87.2199982739985 0.148045476277669
87.2399982735515 0.147071218490601
87.2599982731044 0.1446013768514
87.2799982726574 0.140811252593994
87.2999982722104 0.137148857116699
87.3199982717633 0.135863637924194
87.3399982713163 0.134067153930664
87.3599982708693 0.129868380228678
87.3799982704222 0.125048454602559
87.3999982699752 0.116380469004313
87.4199982695282 0.110165945688883
87.4399982690811 0.105256136258443
87.4599982686341 0.100351905822754
87.479998268187 0.0933700482050578
87.49999826774 0.0900162061055501
87.519998267293 0.088372000058492
87.5399982668459 0.0824362436930339
87.5599982663989 0.078170911471049
87.5799982659519 0.0742340326309204
87.5999982655048 0.0704499006271362
87.6199982650578 0.0651133457819621
87.6399982646108 0.0626478791236877
87.6599982641637 0.0621965130170186
87.6799982637167 0.0593851010004679
87.6999982632697 0.059340222676595
87.7199982628226 0.0579290310541789
87.7399982623756 0.0567336678504944
87.7599982619286 0.055964457988739
87.7799982614815 0.053362766901652
87.7999982610345 0.0527696371078491
87.8199982605875 0.0472254514694214
87.8399982601404 0.0442592263221741
87.8599982596934 0.0406966129938761
87.8799982592463 0.0375325600306193
87.8999982587993 0.0355132818222046
87.9199982583523 0.0353465914726257
87.9399982579052 0.0347307761510213
87.9599982574582 0.028723669052124
87.9799982570112 0.0247498710950216
87.9999982565641 0.0215178608894348
88.0199982561171 0.0206479370594025
88.0399982556701 0.020430068174998
88.059998255223 0.0195871790250142
88.079998254776 0.0191215356190999
88.099998254329 0.0163628260294596
88.1199982538819 0.0153183490037918
88.1399982534349 0.0135733217000961
88.1599982529879 0.0109220564365387
88.1799982525408 0.0108855585257212
88.1999982520938 0.0097597062587738
88.2199982516468 0.00894795755545298
88.2399982511997 0.00589222858349482
88.2599982507527 0.00499220391114553
88.2799982503057 0.00529027134180069
88.2999982498586 0.00561000257730484
88.3199982494116 0.00692087064186732
88.3399982489645 0.00704647600650787
88.3599982485175 0.00748183826605479
88.3799982480705 0.00747246940930684
88.3999982476234 0.00746787190437317
88.4199982471764 0.00747122118870417
88.4399982467294 0.00596170077721278
88.4599982462823 0.0048294131954511
88.4799982458353 0.00355728839834531
88.4999982453883 0.00188591107726097
88.5199982449412 0
88.5399982444942 0.000487194613864024
88.5599982440472 0.000543812476098537
88.5799982436001 0.00157723849018415
88.5999982431531 0.000603926305969556
88.6199982427061 0.000319062949468692
88.639998242259 0.00130623752872149
88.659998241812 0.00218704069654147
88.679998241365 0.00245926404992739
88.6999982409179 0.00226288288831711
88.7199982404709 0.00260020891825358
88.7399982400239 0.00282235021392504
88.7599982395768 0.00275768091281255
88.7799982391298 0.00427009065945943
88.7999982386827 0.00417974243561427
88.8199982382357 0.00393595894177755
88.8399982377887 0.00370935698350271
88.8599982373416 0.00167405133446058
88.8799982368946 0.00128585572044055
88.8999982364476 0.00115544945001602
88.9199982360005 0.000917754011849562
88.9399982355535 0.0022860494752725
88.9599982351065 0.00246022467811902
88.9799982346594 0.00247483750184377
88.9999982342124 0.00493074854214986
89.0199982337654 0.0054072842001915
89.0399982333183 0.00529698332150777
89.0599982328713 0.00362339864174525
89.0799982324243 0.00228627795974414
89.0999982319772 0.00225196282068888
89.1199982315302 0.00181419501701991
89.1399982310832 0.00290527765949567
89.1599982306361 0.00277734945217768
89.1799982301891 0.0025276280939579
89.1999982297421 0.00113940574228764
89.219998229295 0.0017445287356774
89.239998228848 0.00172530834873517
89.2599982284009 0.00560934493939082
89.2799982279539 0.00739051699638367
89.2999982275069 0.00734863678614299
89.3199982270598 0.00669861336549123
89.3399982266128 0.00356073528528213
89.3599982261658 0.00351530835032463
89.3799982257187 0.00353685220082601
89.3999982252717 0.0102629760901133
89.4199982248247 0.0127636551856995
89.4399982243776 0.0127515951792399
89.4599982239306 0.0102179765701294
89.4799982234836 0.00695316344499588
89.4999982230365 0.00691283692916234
89.5199982225895 0.00707348932822545
89.5399982221425 0.0115761041641235
89.5599982216954 0.0128814548254013
89.5799982212484 0.0128723661104838
89.5999982208014 0.0141687820355097
89.6199982203543 0.0156282951434453
89.6399982199073 0.0156164348125458
89.6599982194602 0.0157890975475311
89.6799982190132 0.0161413331826528
89.6999982185662 0.0159376353025436
89.7199982181191 0.0159328609704971
89.7399982176721 0.0185698390007019
89.7599982172251 0.0216079453627268
89.779998216778 0.0216069002946218
89.799998216331 0.0205701510111491
89.819998215884 0.015333703160286
89.8399982154369 0.0153303315242132
89.8599982149899 0.0153326690196991
89.8799982145429 0.0170337657133738
89.8999982140958 0.0176154673099518
89.9199982136488 0.017620062828064
89.9399982132018 0.0191957056522369
89.9599982127547 0.0214071353276571
89.9799982123077 0.0214145302772522
89.9999982118607 0.0214178840319316
90.0199982114136 0.0152399609486262
90.0399982109666 0.0147840797901154
90.0599982105196 0.014795779188474
90.0799982100725 0.0142279982566834
90.0999982096255 0.0135886391003927
90.1199982091784 0.0136032263437907
90.1399982087314 0.0135087549686432
90.1599982082844 0.0141343434651693
90.1799982078373 0.0141516655683517
90.1999982073903 0.014169380068779
90.2199982069433 0.0124223321676254
90.2399982064962 0.011293888092041
90.2599982060492 0.0113147914409637
90.2799982056022 0.0101719776789347
90.2999982051551 0.00867911179860433
90.3199982047081 0.00870259205500285
90.3399982042611 0.00879262983798981
90.359998203814 0.00975750088691712
90.379998203367 0.0102693786223729
90.39999820292 0.0102960824966431
90.4199982024729 0.00821766903003057
90.4399982020259 0.00400364771485329
90.4599982015789 0.00403276930252711
90.4799982011318 0.00350511521100998
90.4999982006848 0.00203814680377642
90.5199982002378 0.00166320614516735
90.5399981997907 0.00180874454478423
90.5599981993437 0.00277492279807727
90.5799981988966 0.00242783923943837
90.5999981984496 0.0024626021583875
90.6199981980026 0.0017964335779349
90.6399981975555 0.00360045159856478
90.6599981971085 0.00396728565295537
90.6799981966615 0.00371412734190623
90.6999981962144 0.00380623017748197
90.7199981957674 0.00360005870461464
90.7399981953204 0.00366999904314677
90.7599981948733 0.0040713407099247
90.7799981944263 0.00544852068026861
90.7999981939793 0.0054353063305219
90.8199981935322 0.00490798552831014
90.8399981930852 0.00249721631407738
90.8599981926382 0.00230303605397542
90.8799981921911 0.00240946138898532
90.8999981917441 0.00300885985294978
90.9199981912971 0.000283792708069086
90.93999819085 0.00025447995091478
90.959998190403 0
90.979998189956 0.000270142251004775
90.9999981895089 0.000393954322983821
91.0199981890619 0.00095514456431071
91.0399981886148 0.00363635594646136
91.0599981881678 0.00648414194583893
91.0799981877208 0.0063325896859169
91.0999981872737 0.00477503836154938
91.1199981868267 0.00376964385310809
91.1399981863797 0.00336305300394694
91.1599981859326 0.00298161034782728
91.1799981854856 0.00289834936459859
91.1999981850386 0.00194047279655933
91.2199981845915 0.00200014611085256
91.2399981841445 0.0012722585350275
91.2599981836975 0.000335328870763381
91.2799981832504 0
91.2999981828034 0.00117892983059088
91.3199981823564 0.00281361987193426
91.3399981819093 0.00356447150309881
91.3599981814623 0.0034941573937734
91.3799981810153 0.00299722800652186
91.3999981805682 0.00395472273230553
91.4199981801212 0.00346353004376094
91.4399981796741 0.00299005086223284
91.4599981792271 0.00328941295544306
91.4799981787801 0.00630311816930771
91.499998178333 0.00683133651812871
91.519998177886 0.00760727127393087
91.539998177439 0.00808007965485255
91.5599981769919 0.0088600218296051
91.5799981765449 0.00986066460609436
91.5999981760979 0.0104767958323161
91.6199981756508 0.00849685470263163
91.6399981752038 0.00765681117773056
91.6599981747568 0.00613368650277456
91.6799981743097 0.00767065137624741
91.6999981738627 0.00931187570095062
91.7199981734157 0.0119970907767614
91.7399981729686 0.0120039979616801
91.7599981725216 0.0136106421550115
91.7799981720746 0.0156031370162964
91.7999981716275 0.0200588345527649
91.8199981711805 0.0255194286505381
91.8399981707335 0.0265328605969747
91.8599981702864 0.0277854601542155
91.8799981698394 0.0333679993947347
91.8999981693923 0.0383114775021871
91.9199981689453 0.0401809295018514
91.9399981684983 0.0428447047869364
91.9599981680512 0.0451800187428792
91.9799981676042 0.0472620169321696
91.9999981671572 0.0520963152249654
92.0199981667101 0.0607499639193217
92.0399981662631 0.0644038796424866
92.0599981658161 0.0641151865323385
92.079998165369 0.064754855632782
92.099998164922 0.0640259504318237
92.119998164475 0.0626729130744934
92.1399981640279 0.0623580773671468
92.1599981635809 0.0667553583780924
92.1799981631339 0.0701981544494629
92.1999981626868 0.0703097025553385
92.2199981622398 0.0683134078979492
92.2399981617928 0.0638598640759786
92.2599981613457 0.0628598252932231
92.2799981608987 0.0617282032966614
92.2999981604517 0.059547217686971
92.3199981600046 0.06136314868927
92.3399981595576 0.0612863818804423
92.3599981591105 0.058269206682841
92.3799981586635 0.0556172410647074
92.3999981582165 0.0529831727345784
92.4199981577694 0.0526193857192993
92.4399981573224 0.0500798463821411
92.4599981568754 0.0473032156626384
92.4799981564283 0.0469699700673421
92.4999981559813 0.0440869251887004
92.5199981555343 0.0395909627278646
92.5399981550872 0.0390654444694519
92.5599981546402 0.0385048786799113
92.5799981541932 0.0400219559669495
92.5999981537461 0.0410427808761597
92.6199981532991 0.0397297779719035
92.6399981528521 0.0367212971051534
92.659998152405 0.0349038402239482
92.679998151958 0.0352872252464294
92.699998151511 0.0378394961357117
92.7199981510639 0.0382080833117167
92.7399981506169 0.0379573822021484
92.7599981501698 0.0346039295196533
92.7799981497228 0.0290347834428151
92.7999981492758 0.0244564930597941
92.8199981488287 0.0240122397740682
92.8399981483817 0.0248462319374084
92.8599981479347 0.0250184098879496
92.8799981474876 0.0255995670954386
92.8999981470406 0.0234065512816111
92.9199981465936 0.0230463961760203
92.9399981461465 0.0229759951432546
92.9599981456995 0.0225105384985606
92.9799981452525 0.0211483538150787
92.9999981448054 0.0196304122606913
93.0199981443584 0.0185237546761831
93.0399981439114 0.0187166313330332
93.0599981434643 0.0166868388652802
93.0799981430173 0.0156411230564117
93.0999981425703 0.0146997421979904
93.1199981421232 0.0118440767129262
93.1399981416762 0.00697169254223506
93.1599981412292 0.0066346804300944
93.1799981407821 0.00619705865780512
93.1999981403351 0.00697657118240992
93.219998139888 0.00659141590197881
93.239998139441 0.0060845156510671
93.259998138994 0.00360187937815984
93.2799981385469 0.00362878491481145
93.2999981380999 0.00507640192906062
93.3199981376529 0.00490854581197103
93.3399981372058 0.00475143790245056
93.3599981367588 0.003514447559913
93.3799981363118 0.00281715293725332
93.3999981358647 0.00283149306972822
93.4199981354177 0.00157594780127207
93.4399981349707 0.000356987087676922
93.4599981345236 0.000569991456965605
93.4799981340766 3.92562515723209E-05
93.4999981336296 0.00156268713374933
93.5199981331825 0.00236990377306938
93.5399981327355 0.00361478477716446
93.5599981322885 0.00338495473066966
93.5799981318414 0.00265555754303932
93.5999981313944 0.00236374909679095
93.6199981309474 0.00157747566699982
93.6399981305003 0.0039044514298439
93.6599981300533 0.00555705577135086
93.6799981296062 0.00569794625043869
93.6999981291592 0.00439819147189458
93.7199981287122 0.00261139099796613
93.7399981282651 0.00268119871616364
93.7599981278181 0.0027597039937973
93.7799981273711 0.0033493938545386
93.799998126924 0.0034530945122242
93.819998126477 0.00201783838371436
93.83999812603 0.00125945173203945
93.8599981255829 0
93.8799981251359 0.00113942672808965
93.8999981246889 0.00343557223677635
93.9199981242418 0.00374067152539889
93.9399981237948 0.00333946694930395
93.9599981233478 0.00213371018568675
93.9799981229007 0.00235062812765439
93.9999981224537 0.00177836790680885
94.0199981220067 0.00206875316798687
94.0399981215596 0.00332735925912857
94.0599981211126 0.00374629845221837
94.0799981206656 0.00387146522601446
94.0999981202185 0.00307164664069812
94.1199981197715 0.00262555306156476
94.1399981193244 0.00406551659107208
94.1599981188774 0.00304235741496086
94.1799981184304 0.0030110701918602
94.1999981179833 0.00193684411545595
94.2199981175363 0.0023215522368749
94.2399981170893 0.0027852197488149
94.2599981166422 0.00253151680032412
94.2799981161952 0.00258235335350037
94.2999981157482 0.00300724779566129
94.3199981153011 0.0016477374980847
94.3399981148541 0.00171939755479495
94.3599981144071 0.00037615392357111
94.37999811396 0.00188928333421548
94.399998113513 0.00343341827392578
94.419998113066 0.00460733224948247
94.4399981126189 0.00409437815348307
94.4599981121719 0.00223121543725332
94.4799981117249 0.000841984214882056
94.4999981112778 0.00166227668523788
94.5199981108308 0.00303718571861585
94.5399981103837 0.00285160044829051
94.5599981099367 0.00236846034725507
94.5799981094897 0.00236095661918322
94.5999981090426 0.00281918694575628
94.6199981085956 0.00439675996700923
94.6399981081486 0.0039990022778511
94.6599981077015 0.00221312741438548
94.6799981072545 0.00190403237938881
94.6999981068075 0.00115476821859678
94.7199981063604 0.00285720924536387
94.7399981059134 0.00136193173627059
94.7599981054664 0.00272101288040479
94.7799981050193 0.00269583091139793
94.7999981045723 0.00332079579432805
94.8199981041253 0.00257462660471598
94.8399981036782 0.00163752300043901
94.8599981032312 0.000811637130876382
94.8799981027842 0.00278617938359578
94.8999981023371 0.00314555416504542
94.9199981018901 0.00327768350640933
94.9399981014431 0.0022530289987723
94.959998100996 0.00172871115307013
94.979998100549 0.000100733029345671
94.9999981001019 0
95.0199980996549 0.000521191954612732
95.0399980992079 0.00144961004455884
95.0599980987608 0.00280886963009834
95.0799980983138 0.00381087412436803
95.0999980978668 0.00368035410841306
95.1199980974197 0.00443566143512726
95.1399980969727 0.00314063181479772
95.1599980965257 0.0021983377635479
95.1799980960786 0.0016695324331522
95.1999980956316 0.000711541001995405
95.2199980951846 0.0021031362315019
95.2399980947375 0.00297926962375641
95.2599980942905 0.00373191361625989
95.2799980938435 0.00556919425725937
95.2999980933964 0.00441389580567678
95.3199980929494 0.00498417516549428
95.3399980925024 0.0016965389251709
95.3599980920553 0.000150426601370176
95.3799980916083 0
95.3999980911613 0.000767444881300131
95.4199980907142 0.00154483107229074
95.4399980902672 0.00205877187351386
95.4599980898201 0.00144082382321358
95.4799980893731 0.000707241954902808
95.4999980889261 0.00167016250391801
95.519998088479 0.00344890703757604
95.539998088032 0.00368617922067642
95.559998087585 0.00313500066598256
95.5799980871379 0.00198070953289668
95.5999980866909 0.00143028038243453
95.6199980862439 0.00115753660599391
95.6399980857968 0.0019886860003074
95.6599980853498 0.00106032937765121
95.6799980849028 0.0022221917907397
95.6999980844557 0.00299765219291051
95.7199980840087 0.00323783854643504
95.7399980835617 0.00347738017638524
95.7599980831146 0.00361389269431432
95.7799980826676 0.00331284279624621
95.7999980822206 0.00230673650900523
95.8199980817735 0.00185568407177925
95.8399980813265 0.00158307130138079
95.8599980808795 0.00157675532003244
95.8799980804324 0.00247880145907402
95.8999980799854 0.00201767285664876
95.9199980795383 0.00347464084625244
95.9399980790913 0.00422089397907257
95.9599980786443 0.00390023564298948
95.9799980781972 0.00205771463612715
95.9999980777502 0.00187687513728937
96.0199980773032 0.00116895896693071
96.0399980768561 0.00178724539776643
96.0599980764091 0.00218467190861702
96.0799980759621 0.00169608282546202
96.099998075515 0.00320167342821757
96.119998075068 0.00360033363103867
96.139998074621 0.00255934223532677
96.1599980741739 0.00265563875436783
96.1799980737269 0.00287094091375669
96.1999980732799 0.00436730484167735
96.2199980728328 0.00428432822227478
96.2399980723858 0.00262818932533264
96.2599980719388 0.00125042734046777
96.2799980714917 0.00107597497602304
96.2999980710447 0.000478932975480954
96.3199980705976 0.000852170338233312
96.3399980701506 0.00136618129909039
96.3599980697036 0.00273328100641569
96.3799980692565 0.00498847713073095
96.3999980688095 0.00775170673926671
96.4199980683625 0.00807039042313894
96.4399980679154 0.00637574742237727
96.4599980674684 0.00494973013798396
96.4799980670214 0.00414492736260096
96.4999980665743 0.00328173935413361
96.5199980661273 0.00269749611616135
96.5399980656803 0.00191069183250268
96.5599980652332 0.00160660495360692
96.5799980647862 0.00269092818101247
96.5999980643392 0.00366611828406652
96.6199980638921 0.00747925192117691
96.6399980634451 0.00759217590093613
96.6599980629981 0.00742356677850088
96.679998062551 0.00688331772883733
96.699998062104 0.00640893926223119
96.719998061657 0.00661941369374593
96.7399980612099 0.00543085485696793
96.7599980607629 0.00343203743298848
96.7799980603158 0.00504181981086731
96.7999980598688 0.00525467892487844
96.8199980594218 0.0055039718747139
96.8399980589747 0.0045378898580869
96.8599980585277 0.00382666413982709
96.8799980580807 0.00393324941396713
96.8999980576336 0.00259088079134623
96.9199980571866 0.00108025148510933
96.9399980567396 0.000373159597317378
96.9599980562925 0
96.9799980558455 0.000768491687873999
96.9999980553985 0.00111649173001448
97.0199980549514 0.00371454656124115
97.0399980545044 0.00344744895895322
97.0599980540574 0.00339829300840696
97.0799980536103 0.00379903217156728
97.0999980531633 0.00297335758805275
97.1199980527163 0.0049308771888415
97.1399980522692 0.00390389611323675
97.1599980518222 0.00468648771444956
97.1799980513752 0.00435253232717514
97.1999980509281 0.00487113346656164
97.2199980504811 0.00427497575680415
97.239998050034 0.00401461819807688
97.259998049587 0.00339397341012955
97.27999804914 0.00287004659573237
97.2999980486929 0.00102430637925863
97.3199980482459 0.0016366571187973
97.3399980477989 0.00147938790420691
97.3599980473518 0.00239488631486893
97.3799980469048 0.00303507422407468
97.3999980464578 0.00214179654916128
97.4199980460107 0.00190709804495176
97.4399980455637 0.00374654904007912
97.4599980451167 0.00406264737248421
97.4799980446696 0.0051654393474261
97.4999980442226 0.00548038780689239
97.5199980437756 0.00587187608083089
97.5399980433285 0.00586564938227336
97.5599980428815 0.00554881443579992
97.5799980424345 0.00378980462749799
97.5999980419874 0.00352935418486595
97.6199980415404 0.00198834488789241
97.6399980410933 0.00415969093640645
97.6599980406463 0.00524534185727437
97.6799980401993 0.0061900665362676
97.6999980397522 0.00440602600574493
97.7199980393052 0.0015067383646965
97.7399980388582 0.000874894174436728
97.7599980384111 0.000685347430408001
97.7799980379641 9.86025591070453E-05
97.7999980375171 0.00127469611664613
97.81999803707 0.00176883228123188
97.839998036623 0.00254694024721781
97.859998036176 0.00298118020097415
97.8799980357289 0.002233042071263
97.8999980352819 0.00110075933237871
97.9199980348349 0.000533380794028441
97.9399980343878 0
97.9599980339408 0.00135642737150192
97.9799980334938 0.0022603951394558
97.9999980330467 0.00340256219108899
98.0199980325997 0.00274773612618446
98.0399980321527 0.00285084967811902
98.0599980317056 0.00308031638463338
98.0799980312586 0.00352812210718791
98.0999980308115 0.00468920816977819
98.1199980303645 0.00489729046821594
98.1399980299175 0.00539598067601522
98.1599980294704 0.00514030555884043
98.1799980290234 0.00359406198064486
98.1999980285764 0.00367819940050443
98.2199980281293 0.00334062551458677
98.2399980276823 0.00503233472506205
98.2599980272353 0.00463502705097199
98.2799980267882 0.00368188594778379
98.2999980263412 0.00243060564001401
98.3199980258942 0.00209086611866951
98.3399980254471 0.00367856149872144
98.3599980250001 0.00390535866220792
98.3799980245531 0.00311285232504209
98.399998024106 0.00327244202295939
98.419998023659 0.00411229059100151
98.439998023212 0.00535501440366109
98.4599980227649 0.00735262235005697
98.4799980223179 0.0069694052139918
98.4999980218709 0.005534860988458
98.5199980214238 0.00558302154143651
98.5399980209768 0.00398655757308006
98.5599980205297 0.00473944197098414
98.5799980200827 0.00319327885905902
98.5999980196357 0.00236653139193853
98.6199980191886 0.0013372744123141
98.6399980187416 0.00148531173666318
98.6599980182946 0.00157422448198001
98.6799980178475 0
98.6999980174005 0.000904430262744427
98.7199980169535 0.00089324905226628
98.7399980165064 0.00197491024931272
98.7599980160594 0.00423682630062103
98.7799980156124 0.00529625316460927
98.7999980151653 0.00787074267864227
98.8199980147183 0.00596765031417211
98.8399980142713 0.0051003634929657
98.8599980138242 0.00381427730123202
98.8799980133772 0.00327330032984416
98.8999980129302 0.00346470847725868
98.9199980124831 0.00103057119995356
98.9399980120361 0.000252285941193501
98.9599980115891 0.00103397270043691
98.979998011142 0.00251372853914897
98.999998010695 0.00242005586624146
99.0199980102479 0.00246241241693497
99.0399980098009 0.00239988391598066
99.0599980093539 0.00358800316850344
99.0799980089068 0.00410190150141716
99.0999980084598 0.0035395103196303
99.1199980080128 0.00116175164779027
99.1399980075657 0.00166254689296087
99.1599980071187 0.00339656546711922
99.1799980066717 0.00434440970420837
99.1999980062246 0.00514015058676402
99.2199980057776 0.00488230288028717
99.2399980053306 0.00575166940689087
99.2599980048835 0.0068547452489535
99.2799980044365 0.00736267218987147
99.2999980039895 0.0060858761270841
99.3199980035424 0.00413583293557167
99.3399980030954 0.00163696929812431
99.3599980026484 0.000736304062108199
99.3799980022013 0
99.3999980017543 0.00248333985606829
99.4199980013072 0.00387141977747281
99.4399980008602 0.00546545684337616
99.4599980004132 0.00618813286225001
99.4799979999661 0.00481080164511999
99.4999979995191 0.00516848514477412
99.5199979990721 0.00340902681152026
99.539997998625 0.00268058901031812
99.559997998178 0.00199210954209169
99.579997997731 0.0024923287332058
99.5999979972839 0.00204277485609055
99.6199979968369 0.0023129940032959
99.6399979963899 0.00204246329764525
99.6599979959428 0.0015782763560613
99.6799979954958 0.00285672172904015
99.6999979950488 0.00252127548058828
99.7199979946017 0.00368931169311206
99.7399979941547 0.00307161609331767
99.7599979937077 0.00312114581465721
99.7799979932606 0.00252328912417094
99.7999979928136 0.00180600372453531
99.8199979923666 0.00400170783201853
99.8399979919195 0.0041996901233991
99.8599979914725 0.00377520422140757
99.8799979910254 0.0033373902241389
99.8999979905784 0.00286434491475423
99.9199979901314 0.0055125837524732
99.9399979896843 0.00540725787480672
99.9599979892373 0.00478932360808055
99.9799979887903 0.00464855581521988
99.9999979883432 0.0048495555917422
100.019997987896 0.00521316081285477
100.039997987449 0.00486060331265132
100.059997987002 0.00340437740087509
100.079997986555 0.00264297823111216
100.099997986108 0.00240038906534513
100.119997985661 0.00268884872396787
100.139997985214 0.00323905150095622
100.159997984767 0.00317445149024328
100.17999798432 0.00434574882189433
100.199997983873 0.00444109837214152
100.219997983426 0.00364656994740168
100.239997982979 0.0023735781510671
100.259997982532 0.00173998847603798
100.279997982085 0.00183905437588692
100.299997981638 0.00231630305449168
100.319997981191 0.0029295489192009
100.339997980744 0.00237258399526278
100.359997980297 0.00289811020096143
100.37999797985 0.00347548797726631
100.399997979403 0.00482776463031769
100.419997978956 0.00644675195217133
100.439997978508 0.00607003966967265
100.459997978061 0.00490867545207342
100.479997977614 0.00399669210116069
100.499997977167 0.00257497703035672
100.51999797672 0.00278896788756053
100.539997976273 0.00157075747847557
100.559997975826 0.000666190062959989
100.579997975379 0.00116458411018054
100.599997974932 0.00178143965701262
100.619997974485 0.00222359324494998
100.639997974038 0.00186038004855315
100.659997973591 0.0015364574889342
100.679997973144 0.00168705868224303
100.699997972697 0.00353830680251122
100.71999797225 0.00441022614638011
100.739997971803 0.00435038109620412
100.759997971356 0.00558250546455383
100.779997970909 0.00515293926000595
100.799997970462 0.00438771446545919
100.819997970015 0.00441881517569224
100.839997969568 0.00363787735501925
100.859997969121 0.00476563821236293
100.879997968674 0.00490787575642268
100.899997968227 0.00454553067684174
100.91999796778 0.00443975577751795
100.939997967333 0.002860044191281
100.959997966886 0.00372478614250819
100.979997966439 0.00372013797362645
100.999997965991 0.00388097142179807
101.019997965544 0.00186979100108147
101.039997965097 0
101.05999796465 6.45179922382037E-05
101.079997964203 0.00171608440577984
101.099997963756 0.00471026053031286
101.119997963309 0.00516678442557653
101.139997962862 0.00571188728014628
101.159997962415 0.00575066457192103
101.179997961968 0.00554803013801575
101.199997961521 0.00596170276403427
101.219997961074 0.00522826761007309
101.239997960627 0.0058892031510671
101.25999796018 0.00545012603203456
101.279997959733 0.00442948937416077
101.299997959286 0.00382313231627146
101.319997958839 0.00364243139823278
101.339997958392 0.00374573369820913
101.359997957945 0.00648037741581599
101.379997957498 0.005673515299956
101.399997957051 0.00614928503831228
101.419997956604 0.00546694745620092
101.439997956157 0.0044567401210467
101.45999795571 0.00327947561939557
101.479997955263 0.00188981555402279
101.499997954816 0.00194867476820946
101.519997954369 0.00361910760402679
101.539997953922 0.00358613058924675
101.559997953475 0.00443326681852341
101.579997953027 0.00515694518884023
101.59999795258 0.00606052577495575
101.619997952133 0.00466371973355611
101.639997951686 0.00383684461315473
101.659997951239 0.0029554029305776
101.679997950792 0.0042146493991216
101.699997950345 0.00442066888014475
101.719997949898 0.00318963552514712
101.739997949451 0.00284266173839569
101.759997949004 0.00276409064730008
101.779997948557 0.00357456604639689
101.79999794811 0.0041844035188357
101.819997947663 0.00383434295654297
101.839997947216 0.00446560879548391
101.859997946769 0.00421559909979502
101.879997946322 0.00417982389529546
101.899997945875 0.00226991896828016
101.919997945428 0.000559907282392184
101.939997944981 0.000551750573019187
101.959997944534 0.00178744271397591
101.979997944087 0.00342134485642115
101.99999794364 0.00438558806975683
102.019997943193 0.00309985851248105
102.039997942746 0.00471712450186412
102.059997942299 0.00438205202420553
102.079997941852 0.003953967243433
102.099997941405 0.00251465737819672
102.119997940958 0.00119778662919998
102.139997940511 0.0013838899632295
102.159997940063 0.00165982072552045
102.179997939616 0.0018040602405866
102.199997939169 0.00410366654396057
102.219997938722 0.00449871718883514
102.239997938275 0.00457382500171661
102.259997937828 0.00515378713607788
102.279997937381 0.00512139449516932
102.299997936934 0.00689979046583176
102.319997936487 0.00631665339072545
102.33999793604 0.00521051287651062
102.359997935593 0.00337006176511447
102.379997935146 0.00242919151981672
102.399997934699 0.00252666895588239
102.419997934252 0.00360221018393834
102.439997933805 0.00441535115242004
102.459997933358 0.00586670239766439
102.479997932911 0.00573423008124034
102.499997932464 0.00631924619277318
102.519997932017 0.00474762221177419
102.53999793157 0.00457780758539836
102.559997931123 0.00305092136065165
102.579997930676 0.00216908405224482
102.599997930229 0.00227785110473633
102.619997929782 0.00196185894310474
102.639997929335 0.00240447819232941
102.659997928888 0.000662749446928501
102.679997928441 0.000121803178141514
102.699997927994 0
102.719997927547 0.00169711175064246
102.739997927099 0.00429019182920456
102.759997926652 0.00401374871532122
102.779997926205 0.0052177369594574
102.799997925758 0.00596907089153926
102.819997925311 0.00611962924400965
102.839997924864 0.00549148420492808
102.859997924417 0.00334966604908307
102.87999792397 0.00157290187974771
102.899997923523 0.00140104765693347
102.919997923076 0.00121776858965556
102.939997922629 0.0032556876540184
102.959997922182 0.00430385073026021
102.979997921735 0.00435835619767507
102.999997921288 0.00304490253329277
103.019997920841 0.00126887634396553
103.039997920394 0.00133648862441381
103.059997919947 0.0019235705335935
103.0799979195 0.00312386428316434
103.099997919053 0.00312508270144463
103.119997918606 0.00312624474366506
103.139997918159 0.00366598963737488
103.159997917712 0.00499731103579203
103.179997917265 0.00659653892119726
103.199997916818 0.00614834676186244
103.219997916371 0.00483142783244451
103.239997915924 0.00304216518998146
103.259997915477 0.00272189403573672
103.27999791503 0.0021678368250529
103.299997914582 0.00169726920624574
103.319997914135 0.00223897049824397
103.339997913688 0.00418034295241038
103.359997913241 0.00629680554072062
103.379997912794 0.00685292482376099
103.399997912347 0.00610247751077016
103.4199979119 0.00502662460009257
103.439997911453 0.00363279953598976
103.459997911006 0.00268141900499662
103.479997910559 0.00473149716854095
103.499997910112 0.00521021733681361
103.519997909665 0.00592315544684728
103.539997909218 0.00422902256250382
103.559997908771 0.0031759371360143
103.579997908324 0.00400282914439837
103.599997907877 0.00406622836987178
103.61999790743 0.00460101614395777
103.639997906983 0.00497247080008189
103.659997906536 0.00486144870519638
103.679997906089 0.00494393855333328
103.699997905642 0.00358818347255389
103.719997905195 0.00380883539716403
103.739997904748 0.00442383090655009
103.759997904301 0.00530679623285929
103.779997903854 0.00545396109422048
103.799997903407 0.00552181551853816
103.81999790296 0.00434902608394623
103.839997902513 0.00484806696573893
103.859997902066 0.00422507375478745
103.879997901618 0.00509382088979085
103.899997901171 0.00503201534350713
103.919997900724 0.00501410613457362
103.939997900277 0.00421280016501745
103.95999789983 0.00417851010958354
103.979997899383 0.00485440889994303
103.999997898936 0.00561926861604055
104.019997898489 0.0044025590022405
104.039997898042 0.0039213664829731
104.059997897595 0.00428981333971024
104.079997897148 0.00492182721694311
104.099997896701 0.00519878715276718
104.119997896254 0.00413205151756605
104.139997895807 0.00290358364582062
104.15999789536 0.00216390490531921
104.179997894913 0.00234137823184331
104.199997894466 0.00397953391075134
104.219997894019 0.00428541799386342
104.239997893572 0.00572016537189484
104.259997893125 0.00536749958992004
104.279997892678 0.00389481857419014
104.299997892231 0.00150504373013973
104.319997891784 0.000553472464283307
104.339997891337 0
104.35999789089 0.00117633479336898
104.379997890443 0.00137398441632589
104.399997889996 0.00236617128054301
104.419997889549 0.0038311372200648
104.439997889102 0.0068948820233345
104.459997888654 0.00766040980815887
104.479997888207 0.00919698675473531
104.49999788776 0.00703370372454325
104.519997887313 0.00580315341552099
104.539997886866 0.00583179046710332
104.559997886419 0.0052014966805776
104.579997885972 0.00543634841839472
104.599997885525 0.00445230801900228
104.619997885078 0.00374231686194738
104.639997884631 0.00390646706024806
104.659997884184 0.00362414990862211
104.679997883737 0.00339270656307538
104.69999788329 0.00468465785185496
104.719997882843 0.00503861804803213
104.739997882396 0.00454275806744893
104.759997881949 0.00345815072456996
104.779997881502 0.00192446149885654
104.799997881055 0.00216806257764498
104.819997880608 0.00219196851054827
104.839997880161 0.00312009180585543
104.859997879714 0.002798197666804
104.879997879267 0.00326060056686401
104.89999787882 0.00278378849228223
104.919997878373 0.00278719837466876
104.939997877926 0.00300388882557551
104.959997877479 0.00292862306038539
104.979997877032 0.0026477724313736
104.999997876585 0.0023352786898613
105.019997876137 0.00266418183843295
105.03999787569 0.00563082049290339
105.059997875243 0.00645777434110642
105.079997874796 0.00645964493354162
105.099997874349 0.00447178781032562
105.119997873902 0.00216674233476321
105.139997873455 0.00137893209854762
105.159997873008 0.00345208868384361
105.179997872561 0.00303408801555634
105.199997872114 0.00365661308169365
105.219997871667 0.00409014274676641
105.23999787122 0.00399743840098381
105.259997870773 0.00400646229585012
105.279997870326 0.00279199704527855
105.299997869879 0.00213483422994614
105.319997869432 0.0036785843471686
105.339997868985 0.00482092003027598
105.359997868538 0.00468897968530655
105.379997868091 0.00394800181190173
105.399997867644 0.00167738931874434
105.419997867197 0.0022156648337841
105.43999786675 0.00265756299098333
105.459997866303 0.00395434995492299
105.479997865856 0.00484464019536972
105.499997865409 0.0050914540886879
105.519997864962 0.00675638119379679
105.539997864515 0.00713459799687068
105.559997864068 0.00714554985364278
105.579997863621 0.00565583109855652
105.599997863173 0.00427254537741343
105.619997862726 0.00300786470373472
105.639997862279 0.00340691159168879
105.659997861832 0.00392159074544907
105.679997861385 0.00415123576919238
105.699997860938 0.00379960760474205
105.719997860491 0.00406934519608816
105.739997860044 0.0049710621436437
105.759997859597 0.00595720261335373
105.77999785915 0.00594492057959239
105.799997858703 0.0060160165031751
105.819997858256 0.00454732527335485
105.839997857809 0.00343358318010966
105.859997857362 0.00331145077943802
105.879997856915 0.00411024515827497
105.899997856468 0.00507712413867315
105.919997856021 0.00488297492265701
105.939997855574 0.00306685591737429
105.959997855127 0.00173548472424348
105.97999785468 0.00297850891947746
105.999997854233 0.00621737390756607
106.019997853786 0.0093406210343043
106.039997853339 0.00974860191345215
106.059997852892 0.00752961039543152
106.079997852445 0.00417730758587519
106.099997851998 0.0013125341385603
106.119997851551 0
106.139997851104 0.0022969034810861
106.159997850657 0.00567708909511566
106.179997850209 0.00690774321556091
106.199997849762 0.00703800817330678
106.219997849315 0.00498451242844264
106.239997848868 0.00378827427824338
106.259997848421 0.00364180405934652
106.279997847974 0.00562546004851659
106.299997847527 0.00633193105459213
106.31999784708 0.00674078712860743
106.339997846633 0.00649108290672302
106.359997846186 0.00520636290311813
106.379997845739 0.00517741690079371
106.399997845292 0.00511662115653356
106.419997844845 0.00564307371775309
106.439997844398 0.00607848912477493
106.459997843951 0.00436768382787704
106.479997843504 0.0037869301935037
106.499997843057 0.00357757235566775
106.51999784261 0.00518920719623566
106.539997842163 0.00615763167540232
106.559997841716 0.00650266607602437
106.579997841269 0.00603872984647751
106.599997840822 0.00612470904986064
106.619997840375 0.00569532612959544
106.639997839928 0.00684873213370641
106.659997839481 0.00551210145155589
106.679997839034 0.00546274731556575
106.699997838587 0.00439253598451614
106.71999783814 0.00593867748975754
106.739997837692 0.00574145019054413
106.759997837245 0.00626425842444102
106.779997836798 0.00612381299336751
106.799997836351 0.00443637172381083
106.819997835904 0.00536078562339147
106.839997835457 0.00618974020083745
106.85999783501 0.00849697589874268
106.879997834563 0.00997254451115926
106.899997834116 0.00993076364199321
106.919997833669 0.00817361275355021
106.939997833222 0.00733611285686493
106.959997832775 0.0061139240860939
106.979997832328 0.00378656884034475
106.999997831881 0.00245470975836118
107.019997831434 0.00242940361301104
107.039997830987 0.00386998181541761
107.05999783054 0.00601205428441366
107.079997830093 0.00734463880459468
107.099997829646 0.00583725621302923
107.119997829199 0.00664374530315399
107.139997828752 0.00519567181666692
107.159997828305 0.00529848287502925
107.179997827858 0.00572500973939896
107.199997827411 0.00481883585453033
107.219997826964 0.0057769313454628
107.239997826517 0.00455070286989212
107.25999782607 0.00420453200737635
107.279997825623 0.00391190151373545
107.299997825176 0.0026808388531208
107.319997824728 0.00205051066974799
107.339997824281 0.00165915265679359
107.359997823834 0.00395758872230848
107.379997823387 0.00609676043192546
107.39999782294 0.011030912399292
107.419997822493 0.00993461906909943
107.439997822046 0.00604698409636815
107.459997821599 0.00195668439070384
107.479997821152 0
107.499997820705 0.000579055150349935
107.519997820258 0.00132251903414726
107.539997819811 0.00268739635745684
107.559997819364 0.00312636246283849
107.579997818917 0.00317346702019374
107.59999781847 0.00457612723112106
107.619997818023 0.00499122937520345
107.639997817576 0.00651099979877472
107.659997817129 0.00482208430767059
107.679997816682 0.00357573255896568
107.699997816235 0.00368126903971036
107.719997815788 0.00480187584956487
107.739997815341 0.00539209594329198
107.759997814894 0.00489374001820882
107.779997814447 0.00353141774733861
107.799997814 0.00241511091589928
107.819997813553 0.00257403279344241
107.839997813106 0.00333795323967934
107.859997812659 0.00389795725544294
107.879997812212 0.00546448032061259
107.899997811764 0.00411641125877698
107.919997811317 0.00352182338635127
107.93999781087 0.00471424162387848
107.959997810423 0.00521167715390523
107.979997809976 0.00720533927281698
107.999997809529 0.00670594920714696
108.019997809082 0.00413219730059306
108.039997808635 0.00255446632703145
108.059997808188 0.00298429032166799
108.079997807741 0.00377760281165441
108.099997807294 0.00442986985047658
108.119997806847 0.00351743896802266
108.1399978064 0.00202096911768119
108.159997805953 0.00214793433745702
108.179997805506 0.0016016128162543
108.199997805059 0.00220844174424807
108.219997804612 0.000700834766030312
108.239997804165 0.00124910250306129
108.259997803718 0.00122979829708735
108.279997803271 0.00166353235642115
108.299997802824 0.00244652107357979
108.319997802377 0.00299896200497945
108.33999780193 0.00534360706806183
108.359997801483 0.0058898001909256
108.379997801036 0.0058228592077891
108.399997800589 0.00421689003705978
108.419997800142 0.00440446734428406
108.439997799695 0.00502596994241079
108.459997799248 0.00570342093706131
108.4799977988 0.00483235418796539
108.499997798353 0.00234085097908974
108.519997797906 0.00244537169734637
108.539997797459 0.00260831614335378
108.559997797012 0.00573496967554092
108.579997796565 0.0072691614429156
108.599997796118 0.00651737501223882
108.619997795671 0.00501126299301783
108.639997795224 0.00447442531585693
108.659997794777 0.0051488608121872
108.67999779433 0.00508014857769012
108.699997793883 0.00590897848208745
108.719997793436 0.0043973833322525
108.739997792989 0.00450013180573781
108.759997792542 0.00288555820782979
108.779997792095 0.00120417897899946
108.799997791648 0.00106976615885894
108.819997791201 0.00145675415794055
108.839997790754 0.00205976056555907
108.859997790307 0.00220805034041405
108.87999778986 0.00319276725252469
108.899997789413 0.00318608755866687
108.919997788966 0.00298567588130633
108.939997788519 0.00234419330954552
108.959997788072 0.0018664160122474
108.979997787625 0.00411637698610624
108.999997787178 0.00580314099788666
109.019997786731 0.00656429578860601
109.039997786283 0.00659938951333364
109.059997785836 0.00628506441911062
109.079997785389 0.00551302631696065
109.099997784942 0.00404197225968043
109.119997784495 0.00286092186967532
109.139997784048 0.00355034793416659
109.159997783601 0.0045936182141304
109.179997783154 0.00720381836096446
109.199997782707 0.00817583153645198
109.21999778226 0.0066937064131101
109.239997781813 0.00559857736031214
109.259997781366 0.00240529303749402
109.279997780919 0.00115217454731464
109.299997780472 0.00222707788149516
109.319997780025 0.00402735695242882
109.339997779578 0.00454494704802831
109.359997779131 0.00464686999718348
109.379997778684 0.00247426678737005
109.399997778237 0.00131205692887306
109.41999777779 0.00011961084480087
109.439997777343 0
109.459997776896 0.00296761592229207
109.479997776449 0.00525027463833491
109.499997776002 0.00616667071978251
109.519997775555 0.00490908622741699
109.539997775108 0.00426054100195567
109.559997774661 0.00420769552389781
109.579997774214 0.0036146767437458
109.599997773767 0.00379105384151141
109.619997773319 0.00422200560569763
109.639997772872 0.00483146011829376
109.659997772425 0.00608616272608439
109.679997771978 0.00578528195619583
109.699997771531 0.00571687916914622
109.719997771084 0.00560635427633921
109.739997770637 0.00526798069477081
109.75999777019 0.0046774427096049
109.779997769743 0.00448761781056722
109.799997769296 0.00494274646043777
109.819997768849 0.00637887914975484
109.839997768402 0.00538573265075684
109.859997767955 0.0045134315888087
109.879997767508 0.0034379854798317
109.899997767061 0.00316375618179639
109.919997766614 0.00311829273899396
109.939997766167 0.00262301613887151
109.95999776572 0.00380807295441628
109.979997765273 0.00591577341159185
109.999997764826 0.00709017564853032
110.019997764379 0.00456970930099487
110.039997763932 0.00177278344829877
110.059997763485 0
110.079997763038 0.000338004591564337
110.099997762591 0.00379490877191226
110.119997762144 0.00330099016427994
110.139997761697 0.00335730488101641
110.15999776125 0.00197814827164014
110.179997760803 0.00261066779494286
110.199997760355 0.00320673609773318
110.219997759908 0.00362478842337926
110.239997759461 0.00399364655216535
110.259997759014 0.00311513344446818
110.279997758567 0.00393540387352308
110.29999775812 0.00396653562784195
110.319997757673 0.0045937846104304
110.339997757226 0.00542221466700236
110.359997756779 0.00621878306070964
110.379997756332 0.00389053374528885
110.399997755885 0.00478565891583761
110.419997755438 0.00384132464726766
110.439997754991 0.00452796717484792
110.459997754544 0.00484137684106827
110.479997754097 0.00503267993529638
110.49999775365 0.0045114795366923
110.519997753203 0.00483631938695908
110.539997752756 0.00453452269236247
110.559997752309 0.006598000228405
110.579997751862 0.00609723776578903
110.599997751415 0.00957038402557373
110.619997750968 0.00812833110491435
110.639997750521 0.00832665761311849
110.659997750074 0.00819323559602102
110.679997749627 0.00898594558238983
110.69999774918 0.0105159362157186
110.719997748733 0.0109129895766576
110.739997748286 0.00861633718013763
110.759997747838 0.0075564369559288
110.779997747391 0.00723047157128652
110.799997746944 0.00800229161977768
110.819997746497 0.00768984307845434
110.83999774605 0.00736617644627889
110.859997745603 0.00900608897209168
110.879997745156 0.0106886724630992
110.899997744709 0.011243881781896
110.919997744262 0.0129896461963654
110.939997743815 0.0137513399124146
110.959997743368 0.0136156459649404
110.979997742921 0.0130433549483617
110.999997742474 0.010797718167305
111.019997742027 0.0113989462455114
111.03999774158 0.0140944619973501
111.059997741133 0.0142992615699768
111.079997740686 0.014166717727979
111.099997740239 0.0125139017899831
111.119997739792 0.0122365415096283
111.139997739345 0.0136079202095668
111.159997738898 0.0155974815289179
111.179997738451 0.0174831509590149
111.199997738004 0.0206122577190399
111.219997737557 0.0214394191900889
111.23999773711 0.0217034161090851
111.259997736663 0.0213311076164246
111.279997736216 0.0208513081073761
111.299997735769 0.0213198204835256
111.319997735322 0.0236488382021586
111.339997734874 0.0246167719364166
111.359997734427 0.0259433805942535
111.37999773398 0.0261094570159912
111.399997733533 0.0281138161818186
111.419997733086 0.0310142020384471
111.439997732639 0.03096804022789
111.459997732192 0.0302559475104014
111.479997731745 0.0300850431124369
111.499997731298 0.030150439341863
111.519997730851 0.0310914774735769
111.539997730404 0.0329372147719065
111.559997729957 0.0356972177823385
111.57999772951 0.035861881573995
111.599997729063 0.0359866460164388
111.619997728616 0.0367581844329834
111.639997728169 0.0368013262748718
111.659997727722 0.0373425682385763
111.679997727275 0.0338787317276001
111.699997726828 0.0320530633131663
111.719997726381 0.0315409342447917
111.739997725934 0.0334444165229797
111.759997725487 0.0370831211407979
111.77999772504 0.0375745058059692
111.799997724593 0.038535471757253
111.819997724146 0.0375914255777995
111.839997723699 0.0373719175656637
111.859997723252 0.037350602944692
111.879997722805 0.0361490170160929
111.899997722358 0.034201979637146
111.91999772191 0.0355520725250244
111.939997721463 0.0356015682220459
111.959997721016 0.0395417928695679
111.979997720569 0.0413025895754496
111.999997720122 0.0411057591438293
112.019997719675 0.0414729714393616
112.039997719228 0.0398522655169169
112.059997718781 0.0398381352424622
112.079997718334 0.0404374678929647
112.099997717887 0.0401869455973307
112.11999771744 0.0411269664764404
112.139997716993 0.0425718784332275
112.159997716546 0.0464562733968099
112.179997716099 0.0479646404584249
112.199997715652 0.0491729299227397
112.219997715205 0.0478590250015259
112.239997714758 0.0463644623756409
112.259997714311 0.0477561950683594
112.279997713864 0.0491327007611593
112.299997713417 0.0497751990954081
112.31999771297 0.0497457981109619
112.339997712523 0.0503680268923442
112.359997712076 0.0527315934499105
112.379997711629 0.0558846116065979
112.399997711182 0.0583917578061422
112.419997710735 0.0577583154042562
112.439997710288 0.0569790442784627
112.459997709841 0.0550060669581095
112.479997709394 0.0527131597201029
112.499997708946 0.0533497293790181
112.519997708499 0.0530306577682495
112.539997708052 0.0519288380940755
112.559997707605 0.0527041554450989
112.579997707158 0.0513259331385295
112.599997706711 0.0486992756525675
112.619997706264 0.0477006634076436
112.639997705817 0.0455735723177592
112.65999770537 0.0476038058598836
112.679997704923 0.0460542480150859
112.699997704476 0.0453399221102397
112.719997704029 0.0429975946744283
112.739997703582 0.0410828590393066
112.759997703135 0.0412056803703308
112.779997702688 0.0410232106844584
112.799997702241 0.0395139257113139
112.819997701794 0.0383614301681519
112.839997701347 0.0361115376154582
112.8599977009 0.0321896195411682
112.879997700453 0.0274926761786143
112.899997700006 0.0251402894655863
112.919997699559 0.0257715940475464
112.939997699112 0.0261176824569702
112.959997698665 0.0267781853675842
112.979997698218 0.0262036899725596
112.999997697771 0.0251137773195903
113.019997697324 0.0254372219244639
113.039997696877 0.022698054711024
113.059997696429 0.0213403443495433
113.079997695982 0.0211808085441589
113.099997695535 0.0217766026655833
113.119997695088 0.0228282491366069
113.139997694641 0.0238046209017436
113.159997694194 0.0241037925084432
113.179997693747 0.0244399785995483
113.1999976933 0.0230136017004649
113.219997692853 0.0216155926386515
113.239997692406 0.0194571097691854
113.259997691959 0.0189873198668162
113.279997691512 0.0198916554450989
113.299997691065 0.0208783626556396
113.319997690618 0.0212203005949656
113.339997690171 0.019866027434667
113.359997689724 0.0170598149299622
113.379997689277 0.0154457281033198
113.39999768883 0.0135427375634511
113.419997688383 0.0141004840532939
113.439997687936 0.0160318911075592
113.459997687489 0.0172772665818532
113.479997687042 0.0162584483623505
113.499997686595 0.0144021570682526
113.519997686148 0.0143092274665833
113.539997685701 0.0143017828464508
113.559997685254 0.0150825450817744
113.579997684807 0.0127550631761551
113.59999768436 0.0105807771285375
113.619997683913 0.0114342908064524
113.639997683465 0.011320686340332
113.659997683018 0.0132837265729904
113.679997682571 0.0117840349674225
113.699997682124 0.010862010717392
113.719997681677 0.0110976467529933
113.73999768123 0.011391078432401
113.759997680783 0.0109734465678533
113.779997680336 0.00924632648626963
113.799997679889 0.00719383309284846
113.819997679442 0.00592635969320933
113.839997678995 0.00621509502331416
113.859997678548 0.00615977197885513
113.879997678101 0.00780102262894313
113.899997677654 0.00832054913043976
113.919997677207 0.00922750135262807
113.93999767676 0.00891256133715312
113.959997676313 0.00938355525334676
113.979997675866 0.00577759444713593
113.999997675419 0.0031248984237512
114.019997674972 0.000609097629785538
114.039997674525 0.00312208036581675
114.059997674078 0.00493224412202835
114.079997673631 0.0077427198489507
114.099997673184 0.00742993553479513
114.119997672737 0.00438571572303772
114.13999767229 0.00396929358442624
114.159997671843 0.00292593687772751
114.179997671396 0.00237361441055934
114.199997670949 0.00161123238503933
114.219997670501 0.000252970199411114
114.239997670054 0.00142594166100025
114.259997669607 0.00299800932407379
114.27999766916 0.00293159609039625
114.299997668713 0.00293233270446459
114.319997668266 0.00393574982881546
114.339997667819 0.00541598349809647
114.359997667372 0.00477401266495387
114.379997666925 0.0053783193230629
114.399997666478 0.00414595107237498
114.419997666031 0.00425208806991577
114.439997665584 0.00402292857567469
114.459997665137 0.00426443417867025
114.47999766469 0.00597162544727325
114.499997664243 0.00576245884100596
114.519997663796 0.00641901294390361
114.539997663349 0.00701215912898382
114.559997662902 0.00666415144999822
114.579997662455 0.00752963771422704
114.599997662008 0.006324303150177
114.619997661561 0.00639201949040095
114.639997661114 0.00620624075333277
114.659997660667 0.00388870090246201
114.67999766022 0.00279271801312764
114.699997659773 0.00252439230680466
114.719997659326 0.0017936572432518
114.739997658879 0.000965745871265729
114.759997658432 0
114.779997657984 0.000811222319801648
114.799997657537 0.00265043328205744
114.81999765709 0.00446182390054067
114.839997656643 0.00464079777399699
114.859997656196 0.00399018550912539
114.879997655749 0.0050804927945137
114.899997655302 0.00544922997554143
114.919997654855 0.00762550433476766
114.939997654408 0.00840758581956228
114.959997653961 0.00946871638298035
114.979997653514 0.00898448824882507
114.999997653067 0.0081684355934461
115.01999765262 0.00812127441167831
115.039997652173 0.00650159120559692
115.059997651726 0.00787650446097056
115.079997651279 0.00745593011379242
115.099997650832 0.0058768630027771
115.119997650385 0.00441595961650213
115.139997649938 0.00310187761982282
115.159997649491 0.0046648715933164
115.179997649044 0.00638568550348282
115.199997648597 0.00691946844259898
115.21999764815 0.00638057788213094
115.239997647703 0.00432565808296204
115.259997647256 0.00339701076348623
115.279997646809 0.00345609957973162
115.299997646362 0.00424063553412755
115.319997645915 0.00546951542297999
115.339997645468 0.00507213373978933
115.35999764502 0.00495130866765976
115.379997644573 0.00413986345132192
115.399997644126 0.00302646482984225
115.419997643679 0.00329802682002385
115.439997643232 0.00176429860293865
115.459997642785 0.000848276354372501
115.479997642338 0
115.499997641891 0.00055391825735569
115.519997641444 0.00197156270345052
115.539997640997 0.00355576972166697
115.55999764055 0.00461018979549408
115.579997640103 0.00562729686498642
115.599997639656 0.00495562056700389
115.619997639209 0.0064732700586319
115.639997638762 0.00636685887972514
115.659997638315 0.00715938856204351
115.679997637868 0.00509465336799622
115.699997637421 0.00220838710665703
115.719997636974 0.00104375220835209
115.739997636527 0.00175424292683601
115.75999763608 0.00400816748539607
115.779997635633 0.00768353492021561
115.799997635186 0.00789956301450729
115.819997634739 0.00790039797623952
115.839997634292 0.00769304533799489
115.859997633845 0.00963954925537109
115.879997633398 0.00804831782976786
115.899997632951 0.00663917809724808
115.919997632504 0.00362846478819847
115.939997632056 0.00337082172433535
115.959997631609 0.00498975863059362
115.979997631162 0.00703238050142924
115.999997630715 0.00669676413138707
116.019997630268 0.00656631092230479
116.039997629821 0.00608931879202525
116.059997629374 0.00532656957705816
116.079997628927 0.00602619200944901
116.09999762848 0.00518449693918228
116.119997628033 0.00359648341933886
116.139997627586 0.00203598663210869
116.159997627139 0.00174698332945506
116.179997626692 0.00233397309978803
116.199997626245 0.00608710100253423
116.219997625798 0.00852472980817159
116.239997625351 0.0106483489274979
116.259997624904 0.00943142473697662
116.279997624457 0.0062124157945315
116.29999762401 0.00589339832464854
116.319997623563 0.00680506477753321
116.339997623116 0.00686190923055013
116.359997622669 0.00532692273457845
116.379997622222 0.00425118207931519
116.399997621775 0.00376889184117317
116.419997621328 0.00542443295319875
116.439997620881 0.00679498712221781
116.459997620434 0.00528400639692942
116.479997619987 0.00449493229389191
116.499997619539 0.00414622028668722
116.519997619092 0.00479404181241989
116.539997618645 0.0064261535803477
116.559997618198 0.00593935549259186
116.579997617751 0.00396358494957288
116.599997617304 0.00251614501078924
116.619997616857 0.00207504952947299
116.63999761641 0.0023872288564841
116.659997615963 0.00293163905541102
116.679997615516 0.00258394579092662
116.699997615069 0.00301981021960576
116.719997614622 0.00312503923972448
116.739997614175 0.00421750744183858
116.759997613728 0.00254520500699679
116.779997613281 0.000464661916097005
116.799997612834 0
116.819997612387 0.000130574932942788
116.83999761194 0.00204262472689152
116.859997611493 0.00329542656739553
116.879997611046 0.00395297184586525
116.899997610599 0.00575057814518611
116.919997610152 0.00670045117537181
116.939997609705 0.00819225658973058
116.959997609258 0.0091077595949173
116.979997608811 0.010665832956632
116.999997608364 0.00924037396907806
117.019997607917 0.0066540981332461
117.03999760747 0.00369899993141492
117.059997607023 0.00239718705415726
117.079997606575 0.00403098538517952
117.099997606128 0.00463105986515681
117.119997605681 0.00562622894843419
117.139997605234 0.00665313452482223
117.159997604787 0.00629524886608124
117.17999760434 0.00601201504468918
117.199997603893 0.00400578106443087
117.219997603446 0.00388321628173192
117.239997602999 0.00384390627344449
117.259997602552 0.00423963814973831
117.279997602105 0.00308664192756017
117.299997601658 0.00284851640462875
117.319997601211 0.00436871945858002
117.339997600764 0.00397461528579394
117.359997600317 0.00456018000841141
117.37999759987 0.00301328102747599
117.399997599423 0.00266813362638156
117.419997598976 0.00275809168815613
117.439997598529 0
117.459997598082 9.34378864864508E-06
117.479997597635 0.00111481224497159
117.499997597188 0.00351622402667999
117.519997596741 0.00446845938762029
117.539997596294 0.00477387259403865
117.559997595847 0.00395630945761999
117.5799975954 0.00316172515352567
117.599997594953 0.00300916160146395
117.619997594506 0.00310954749584198
117.639997594059 0.00317700331409772
117.659997593611 0.00361941903829575
117.679997593164 0.00305436054865519
117.699997592717 0.00216680864493052
117.71999759227 0.00216375291347504
117.739997591823 0.00286945924162865
117.759997591376 0.00397150417168935
117.779997590929 0.00509563386440277
117.799997590482 0.00512186884880066
117.819997590035 0.00571043739716212
117.839997589588 0.00555226604143778
117.859997589141 0.00441769063472748
117.879997588694 0.00400736232598623
117.899997588247 0.00399468764662743
117.9199975878 0.00452608366807302
117.939997587353 0.00662170350551605
117.959997586906 0.00654107332229614
117.979997586459 0.00608861694733302
117.999997586012 0.00493222077687581
118.019997585565 0.00280146698156993
118.039997585118 0.00230247303843498
118.059997584671 0.00343991195162137
118.079997584224 0.00456321984529495
118.099997583777 0.0054165855050087
118.11999758333 0.00448465595642726
118.139997582883 0.00382182101408641
118.159997582436 0.00413116489847501
118.179997581989 0.00430595229069392
118.199997581542 0.00525728066762288
118.219997581095 0.00458368211984634
118.239997580647 0.00402294596036275
118.2599975802 0.00304184953371684
118.279997579753 0.00346670672297478
118.299997579306 0.00537385145823161
118.319997578859 0.00618052631616592
118.339997578412 0.00590253919363022
118.359997577965 0.00466192464033763
118.379997577518 0.00373688787221909
118.399997577071 0.00407494828104973
118.419997576624 0.0063407376408577
118.439997576177 0.00597682843605677
118.45999757573 0.00481657286485036
118.479997575283 0.00058217936505874
118.499997574836 0
118.519997574389 0.00169342420995235
118.539997573942 0.0064503476023674
118.559997573495 0.00862930913766225
118.579997573048 0.00919616421063741
118.599997572601 0.00679810394843419
118.619997572154 0.00355602130293846
118.639997571707 0.0020366075138251
118.65999757126 0.00110232792794704
118.679997570813 0.00281759724020958
118.699997570366 0.00255464340249697
118.719997569919 0.00249506756663322
118.739997569472 0.00318573489785194
118.759997569025 0.00329562549789747
118.779997568578 0.00481343666712443
118.79999756813 0.00401977921525637
118.819997567683 0.00440717091162999
118.839997567236 0.00418028086423874
118.859997566789 0.00526859412590663
118.879997566342 0.00567825188239415
118.899997565895 0.00496598680814107
118.919997565448 0.00510731488466263
118.939997565001 0.00427354623874028
118.959997564554 0.00545735408862432
118.979997564107 0.00620674292246501
118.99999756366 0.00685964326063792
119.019997563213 0.00744635363419851
119.039997562766 0.0062139372030894
119.059997562319 0.00702324559291204
119.079997561872 0.00773974458376567
119.099997561425 0.00940692126750946
119.119997560978 0.0100640843311946
119.139997560531 0.0102190544207891
119.159997560084 0.0109610060850779
119.179997559637 0.0118061721324921
119.19999755919 0.0106424580017726
119.219997558743 0.00970942477385203
119.239997558296 0.00694735149542491
119.259997557849 0.00755426287651062
119.279997557402 0.00686728407939275
119.299997556955 0.00851084987322489
119.319997556508 0.0106896330912908
119.339997556061 0.0108940670887629
119.359997555614 0.010102915763855
119.379997555166 0.00976938903331757
119.399997554719 0.00905913213888804
119.419997554272 0.0088369607925415
119.439997553825 0.00809595386187236
119.459997553378 0.0066757395863533
119.479997552931 0.00865392287572225
119.499997552484 0.0119426369667053
119.519997552037 0.0121336460113525
119.53999755159 0.0113429605960846
119.559997551143 0.010474967956543
119.579997550696 0.0105674316485723
119.599997550249 0.0106874763965607
119.619997549802 0.0118382145961126
119.639997549355 0.0111795028050741
119.659997548908 0.0122006595134735
119.679997548461 0.0123442808787028
119.699997548014 0.0128926674524943
119.719997547567 0.0148664593696594
119.73999754712 0.017792809009552
119.759997546673 0.0175474464893341
119.779997546226 0.0171921054522196
119.799997545779 0.0140853772560755
119.819997545332 0.0116698990265528
119.839997544885 0.0098921537399292
119.859997544438 0.00891410807768504
119.879997543991 0.00979987879594167
119.899997543544 0.0088253120581309
119.919997543097 0.00681705325841904
119.93999754265 0.00637351870536804
119.959997542202 0.00607334872086843
119.979997541755 0.00891683797041575
119.999997541308 0.00918735762437185
120.019997540861 0.00870926976203918
120.039997540414 0.00989335974057515
120.059997539967 0.0115052948395411
120.07999753952 0.0124856144189835
120.099997539073 0.0129673649867376
120.119997538626 0.00918419162432353
120.139997538179 0.00708528210719426
120.159997537732 0.0065818727016449
120.179997537285 0.00803271234035492
120.199997536838 0.00925583342711131
120.219997536391 0.0101013978322347
120.239997535944 0.0110781917969386
120.259997535497 0.0126762042442958
120.27999753505 0.0127739071846008
120.299997534603 0.00995152592658997
120.319997534156 0.00721047272284826
120.339997533709 0.00582649360100428
120.359997533262 0.00523544599612554
120.379997532815 0.0049505869547526
120.399997532368 0.0033260685702165
120.419997531921 0.00403618837396304
120.439997531474 0.00387328192591667
120.459997531027 0.00683142890532812
120.47999753058 0.00686374257008235
120.499997530133 0.00572106838226318
120.519997529685 0.00539510498444239
120.539997529238 0.00510952025651932
120.559997528791 0.00564385702212652
120.579997528344 0.00526425888140996
120.599997527897 0.00310484518607457
120.61999752745 0.0029457189142704
120.639997527003 0.00194690972566605
120.659997526556 0.00322106331586838
120.679997526109 0.00530026406049728
120.699997525662 0.0068440834681193
120.719997525215 0.0082981417576472
120.739997524768 0.00582793205976486
120.759997524321 0.00397136410077413
120.779997523874 0.00447660138209661
120.799997523427 0.00465310215950012
120.81999752298 0.00644265909989675
120.839997522533 0.00586243818203608
120.859997522086 0.00805103878180186
120.879997521639 0.00858378609021505
120.899997521192 0.00841385324796041
120.919997520745 0.00809418857097626
120.939997520298 0.00671773701906204
120.959997519851 0.00737758179505666
120.979997519404 0.00637821157773336
120.999997518957 0.00517251739899317
121.01999751851 0.00490631461143494
121.039997518063 0.00383983130256335
121.059997517616 0.00388354733586311
121.079997517169 0
121.099997516721 0.00181468836963177
121.119997516274 0.00093363660077254
121.139997515827 0.00213539302349091
121.15999751538 0.00328542763988177
121.179997514933 0.00318533778190613
121.199997514486 0.00408195977409681
121.219997514039 0.00182644116381804
121.239997513592 0.00187915936112404
121.259997513145 0.00411484514673551
121.279997512698 0.00536607603232066
121.299997512251 0.0072167823712031
121.319997511804 0.00600467473268509
121.339997511357 0.0045908252398173
121.35999751091 0.00477466930945714
121.379997510463 0.00311314463615417
121.399997510016 0.00318725084265073
121.419997509569 0.0038659542798996
121.439997509122 0.00431081205606461
121.459997508675 0.00250205298264821
121.479997508228 0
121.499997507781 0.000472799440224965
121.519997507334 0.00281441435217857
121.539997506887 0.00760219891866048
121.55999750644 0.00798931270837784
121.579997505993 0.00538456241289775
121.599997505546 0.00263279850284259
121.619997505099 0.00161606147885323
121.639997504652 0.00332523087660472
121.659997504205 0.00479800750811895
121.679997503757 0.00582391967376073
121.69999750331 0.00635201285282771
121.719997502863 0.00541964073975881
121.739997502416 0.00352796241641045
121.759997501969 0.00254512752095858
121.779997501522 0.00204627737402916
121.799997501075 0.00383203675349553
121.819997500628 0.00595729947090149
121.839997500181 0.0058952659368515
121.859997499734 0.00550996760527293
121.879997499287 0.00349292010068893
121.89999749884 0.00483831266562144
121.919997498393 0.00627749860286713
121.939997497946 0.00459076960881551
121.959997497499 0.00119646228849888
121.979997497052 0
121.999997496605 0.00175928821166356
122.019997496158 0.00666248251994451
122.039997495711 0.00745845089356105
122.059997495264 0.00807049473126729
122.079997494817 0.00621061772108078
122.09999749437 0.00523092945416768
122.119997493923 0.00503075470527013
122.139997493476 0.00321994597713153
122.159997493029 0.0037375641365846
122.179997492582 0.00423143903414408
122.199997492135 0.00500669479370117
122.219997491688 0.0058274840315183
122.239997491241 0.00644933183987935
122.259997490793 0.00573278864224752
122.279997490346 0.00843515892823537
122.299997489899 0.00973804394404093
122.319997489452 0.0118751933177312
122.339997489005 0.00981717308362325
122.359997488558 0.00766389618317286
122.379997488111 0.00724167625109355
122.399997487664 0.00600835929314295
122.419997487217 0.00817265758911769
122.43999748677 0.00697274555762609
122.459997486323 0.00635209480921427
122.479997485876 0.00712365259726842
122.499997485429 0.00492167721192042
122.519997484982 0.00606870353221893
122.539997484535 0.00683410813411077
122.559997484088 0.00753108958403269
122.579997483641 0.00912544230620066
122.599997483194 0.00837641358375549
122.619997482747 0.00416193082928658
122.6399974823 0.0026023214062055
122.659997481853 0.00106187214454015
122.679997481406 0.00105698083837827
122.699997480959 0.000954480282962322
122.719997480512 0.000334074161946774
122.739997480065 0.000621577228109042
122.759997479618 0.00167950528363387
122.779997479171 0.0036304771900177
122.799997478724 0.00388444438576698
122.819997478276 0.00688672165075938
122.839997477829 0.00721357961495717
122.859997477382 0.00627298007408778
122.879997476935 0.00448726962010066
122.899997476488 0.00335310846567154
122.919997476041 0.00311025852958361
122.939997475594 0.00321650058031082
122.959997475147 0.00120915298660596
122.9799974747 0.000460984619955222
122.999997474253 0.000217444372052948
123.019997473806 0.00264050786693891
123.039997473359 0.00366167351603508
123.059997472912 0.00443608711163203
123.079997472465 0.00389314542214076
123.099997472018 0.00525074948867162
123.119997471571 0.00577349762121836
123.139997471124 0.00430721094210943
123.159997470677 0.00716699610153834
123.17999747023 0.00840391715367635
123.199997469783 0.00988651216030121
123.219997469336 0.00746911515792211
123.239997468889 0.00553649365901947
123.259997468442 0.00500580817461014
123.279997467995 0.00512643406788508
123.299997467548 0.0048781101902326
123.319997467101 0.00374237596988678
123.339997466654 0.00516081502040227
123.359997466207 0.00438855638106664
123.37999746576 0.00464481115341187
123.399997465312 0.00622296084960302
123.419997464865 0.0073555330435435
123.439997464418 0.00711794495582581
123.459997463971 0.00600477208693822
123.479997463524 0.0051195020476977
123.499997463077 0.00488916784524918
123.51999746263 0.00365823755661647
123.539997462183 0.00286761795481046
123.559997461736 0.0042262335618337
123.579997461289 0.00425274074077606
123.599997460842 0.00221607188383738
123.619997460395 0.000405685417354107
123.639997459948 0.0015408206731081
123.659997459501 0.0038021132349968
123.679997459054 0.00523900538682938
123.699997458607 0.00593359271685282
123.71999745816 0.00617039153973262
123.739997457713 0.00342092141509056
123.759997457266 0.002450263996919
123.779997456819 0.00317461465795835
123.799997456372 0.00531814744075139
123.819997455925 0.00506557623545329
123.839997455478 0.00387266601125399
123.859997455031 0.0037151907881101
123.879997454584 0.00418311059474945
123.899997454137 0.00731496810913086
123.91999745369 0.00560699502627055
123.939997453243 0.00597200741370519
123.959997452796 0.00236810048421224
123.979997452348 0
123.999997451901 0.0016954492777586
124.019997451454 0.00230418195327123
124.039997451007 0.004385573665301
124.05999745056 0.0047417680422465
124.079997450113 0.00451809565226237
124.099997449666 0.00601410816113154
124.119997449219 0.00836312174797058
124.139997448772 0.00775645971298218
124.159997448325 0.00533419201771418
124.179997447878 0.00434823234875997
124.199997447431 0.0034607782959938
124.219997446984 0.00442787458499273
124.239997446537 0.000543032772839069
124.25999744609 0.00134988638261954
124.279997445643 0.00251578589280446
124.299997445196 0.0033501314620177
124.319997444749 0.00331280628840129
124.339997444302 0.001926114782691
124.359997443855 0.00419116069873174
124.379997443408 0.00358374640345573
124.399997442961 0.00766457070906957
124.419997442514 0.00840110083421071
124.439997442067 0.00643430550893148
124.45999744162 0.00512102246284485
124.479997441173 0.00486043592294057
124.499997440726 0.0067437802751859
124.519997440279 0.00777172595262527
124.539997439831 0.00488767077525457
124.559997439384 0.00472393929958344
124.579997438937 0.00496987750132879
124.59999743849 0.00286579827467601
124.619997438043 0.00282679721713066
124.639997437596 0.00157079150279363
124.659997437149 0.000820502700905005
124.679997436702 0.000992408332725366
124.699997436255 0
124.719997435808 0.00122027310232321
124.739997435361 0.00215773731470108
124.759997434914 0.00367283721764882
124.779997434467 0.00223921909928322
124.79999743402 0.00105823278427124
124.819997433573 0.000726484569410483
124.839997433126 0.000321696108827988
124.859997432679 0.00251074607173602
124.879997432232 0.0024753858645757
124.899997431785 0.00241080249349276
124.919997431338 0.00309909284114838
124.939997430891 0.00296345129609108
124.959997430444 0.00472769538561503
124.979997429997 0.0014031404008468
124.99999742955 0
