# Supplementary material for: Dataset and methodology on identification and correlation of secondary carbides with microstructure, wear mechanism, and tool performance for different CERMET grades during high-speed dry finish turning of AISI 304 stainless steel
Source: Data Brief. 2020 May 21;31:105753. doi: 10.1016/j.dib.2020.105753 (PMC7284060; doi:10.1016/j.dib.2020.105753)
Supplement: Supplementary file 1 [file mmc1.zip › mmc1/XRD_Figure 5-Table 2/Tool D/Tool D_flat.xy]

'Id: "" Comment: "Integrate frame S112-000-0000.gfrmwith cursor Full Frame Cursor #4" Operator: "Lab Manager" Anode: "Co" Scantype: "2Theta" TimePerStep: "480" 
10 0
10.019999999553 0.00105611595014731
10.0399999991059 0.00072471151749293
10.0599999986589 0
10.0799999982119 0.00189151441057523
10.0999999977648 0.00438971271117528
10.1199999973178 0.00622489700714747
10.1399999968708 0.00585161397854487
10.1599999964237 0.00726052224636078
10.1799999959767 0.00590524127086004
10.1999999955297 0.00165218524634838
10.2199999950826 0.000401649748285612
10.2399999946356 0.00347444986303647
10.2599999941885 0.0072893480459849
10.2799999937415 0.0118344942728678
10.2999999932945 0.0132124523321788
10.3199999928474 0.0143457502126694
10.3399999924004 0.0131198525428772
10.3599999919534 0.0113416939973831
10.3799999915063 0.0109038015206655
10.3999999910593 0.0101651002963384
10.4199999906123 0.0101252237955729
10.4399999901652 0.00800417214632034
10.4599999897182 0.00479230384031932
10.4799999892712 0.00244168738524119
10.4999999888241 0.00098127406090498
10.5199999883771 0.000526101266344388
10.5399999879301 0.00234481021761894
10.559999987483 0.00578832179307938
10.579999987036 0.0089112122853597
10.599999986589 0.0121117363373439
10.6199999861419 0.012776658932368
10.6399999856949 0.0135147958993912
10.6599999852479 0.0128898739814758
10.6799999848008 0.011185825864474
10.6999999843538 0.00797933985789617
10.7199999839067 0.0054277777671814
10.7399999834597 0.00565297802289327
10.7599999830127 0.00442204872767131
10.7799999825656 0.00684490402539571
10.7999999821186 0.0065869132677714
10.8199999816716 0.00595522175232569
10.8399999812245 0.00380091369152069
10.8599999807775 0.00459094444910685
10.8799999803305 0.00677906523148219
10.8999999798834 0.0106615682442983
10.9199999794364 0.0117015053828557
10.9399999789894 0.0124906460444132
10.9599999785423 0.00916061004002889
10.9799999780953 0.00982882479826609
10.9999999776483 0.00645079513390859
11.0199999772012 0.00634339551130931
11.0399999767542 0.00609397391478221
11.0599999763072 0.0052205353975296
11.0799999758601 0.00268917828798294
11.0999999754131 0.00253711541493734
11.119999974966 0.00369530195991198
11.139999974519 0.00427047163248062
11.159999974072 0.00361355394124985
11.1799999736249 0.00375926867127419
11.1999999731779 0.00554051498572032
11.2199999727309 0.00355808188517888
11.2399999722838 0.00120652529100577
11.2599999718368 0.00302265683809916
11.2799999713898 0.0071334441502889
11.2999999709427 0.0120741228262583
11.3199999704957 0.0121582825978597
11.3399999700487 0.00930584569772084
11.3599999696016 0.00969029366970062
11.3799999691546 0.00996068716049194
11.3999999687076 0.00854590237140656
11.4199999682605 0.00565284639596939
11.4399999678135 0.00207402383287748
11.4599999673665 0.0031869649887085
11.4799999669194 0.00510413597027461
11.4999999664724 0.0075781375169754
11.5199999660254 0.00726735889911652
11.5399999655783 0.00731742282708486
11.5599999651313 0.00573029418786367
11.5799999646842 0.00614151457945506
11.5999999642372 0.00540791700283686
11.6199999637902 0.00697244803110758
11.6399999633431 0.00954882403214772
11.6599999628961 0.011188409725825
11.6799999624491 0.00796967993179957
11.699999962002 0.00549289733171463
11.719999961555 0.00470210413138072
11.739999961108 0.00784739106893539
11.7599999606609 0.00857994159062703
11.7799999602139 0.00799497167269389
11.7999999597669 0.00656910339991252
11.8199999593198 0.00444448192914327
11.8399999588728 0.00391073624293009
11.8599999584258 0.00429981797933579
11.8799999579787 0.00486538112163544
11.8999999575317 0.00629116247097651
11.9199999570847 0.00553807268540064
11.9399999566376 0.0034658486644427
11.9599999561906 0.00141537263989449
11.9799999557436 0
11.9999999552965 0.000532655045390129
12.0199999548495 0.00201334605614344
12.0399999544024 0.00231745342413584
12.0599999539554 0.00592002222935359
12.0799999535084 0.00941651463508606
12.0999999530613 0.0116473029057185
12.1199999526143 0.0134538849194845
12.1399999521673 0.0137871632973353
12.1599999517202 0.0123511185248693
12.1799999512732 0.00664078841606776
12.1999999508262 0.0031311293443044
12.2199999503791 0.00309953292210897
12.2399999499321 0.00569333434104919
12.2599999494851 0.00594458977381388
12.279999949038 0.00508781522512436
12.299999948591 0.00335754230618477
12.319999948144 0.00500084906816483
12.3399999476969 0.00576024651527405
12.3599999472499 0.00684942901134491
12.3799999468029 0.00780267715454102
12.3999999463558 0.00584080964326858
12.4199999459088 0.00631508280833562
12.4399999454618 0.00742419014374415
12.4599999450147 0.00803474386533101
12.4799999445677 0.00907315214474996
12.4999999441206 0.00964959661165873
12.5199999436736 0.0114667356014252
12.5399999432266 0.00974460244178772
12.5599999427795 0.00598968515793482
12.5799999423325 0.0049373264114062
12.5999999418855 0.00604780117670695
12.6199999414384 0.00901479820410411
12.6399999409914 0.0100731710592906
12.6599999405444 0.0107423613468806
12.6799999400973 0.00722636431455612
12.6999999396503 0.00342566793163617
12.7199999392033 0.00300534541408221
12.7399999387562 0.00652905056873957
12.7599999383092 0.00916225910186768
12.7799999378622 0.00812201301256816
12.7999999374151 0.007977294921875
12.8199999369681 0.00822690178950628
12.8399999365211 0.00831352969010671
12.859999936074 0.00681460698445638
12.879999935627 0.00537290076414744
12.8999999351799 0.00475291609764099
12.9199999347329 0.00390615959962209
12.9399999342859 0.00140698403120041
12.9599999338388 0
12.9799999333918 0.00163542665541172
12.9999999329448 0.00451950331528982
13.0199999324977 0.00678394188483556
13.0399999320507 0.00761451919873556
13.0599999316037 0.0064618319272995
13.0799999311566 0.00458024740219116
13.0999999307096 0.00529224028189977
13.1199999302626 0.00553242266178131
13.1399999298155 0.00722362448771795
13.1599999293685 0.00691019892692566
13.1799999289215 0.00728773872057597
13.1999999284744 0.0097884476184845
13.2199999280274 0.0101817707220713
13.2399999275804 0.0107108066479365
13.2599999271333 0.00897014041741689
13.2799999266863 0.00746857275565465
13.2999999262393 0.00797946105400721
13.3199999257922 0.0109124551216761
13.3399999253452 0.0116658627986908
13.3599999248981 0.00977913935979207
13.3799999244511 0.00626545051733653
13.3999999240041 0.00555556863546371
13.419999923557 0.00741512030363083
13.43999992311 0.00630368590354919
13.459999922663 0.00386524225274722
13.4799999222159 0.00398512904842695
13.4999999217689 0.0046644851565361
13.5199999213219 0.00679226219654083
13.5399999208748 0.00536449948946635
13.5599999204278 0.0046980823079745
13.5799999199808 0.00375157545010249
13.5999999195337 0.0029806837439537
13.6199999190867 0.00429336031277974
13.6399999186397 0.00481744706630707
13.6599999181926 0.00427859723567963
13.6799999177456 0.00275902400414149
13.6999999172986 0.00264092708627383
13.7199999168515 0.00323960805932681
13.7399999164045 0.00195713092883428
13.7599999159575 0.0029348261654377
13.7799999155104 0.00414317970474561
13.7999999150634 0.00334642926851908
13.8199999146163 0.00364071801304817
13.8399999141693 0.0047051265835762
13.8599999137223 0.00814952900012334
13.8799999132752 0.00964603225390116
13.8999999128282 0.00805446257193883
13.9199999123812 0.00633536676565806
13.9399999119341 0.00505755593379339
13.9599999114871 0.0052763506770134
13.9799999110401 0.00684570322434107
13.999999910593 0.00756109207868576
14.019999910146 0.00740471581617991
14.039999909699 0.00632650603850683
14.0599999092519 0.00430469512939453
14.0799999088049 0.00287860110402107
14.0999999083579 0.00183666720986366
14.1199999079108 0.0032531350851059
14.1399999074638 0.00491507450739543
14.1599999070168 0.0052791232864062
14.1799999065697 0.00604470471541087
14.1999999061227 0.0069730669260025
14.2199999056756 0.00782755464315415
14.2399999052286 0.00825104167064031
14.2599999047816 0.00642019808292389
14.2799999043345 0.00464732547601064
14.2999999038875 0.00525153030951818
14.3199999034405 0.00770869652430216
14.3399999029934 0.0125440607468287
14.3599999025464 0.012959744532903
14.3799999020994 0.00974149604638417
14.3999999016523 0.00510116467873255
14.4199999012053 0.00259290312727292
14.4399999007583 0.00365265930692355
14.4599999003112 0.00537597835063934
14.4799998998642 0.00465270578861237
14.4999998994172 0.00313920651872953
14.5199998989701 0.00126852889855703
14.5399998985231 0.00283126557866732
14.5599998980761 0.00523153891166051
14.579999897629 0.0062630241115888
14.599999897182 0.00380897646149
14.619999896735 0.0028694232304891
14.6399998962879 0.00126992377142111
14.6599998958409 0.00480156987905502
14.6799998953938 0.00865142941474915
14.6999998949468 0.0120229293902715
14.7199998944998 0.0127573738495509
14.7399998940527 0.00971441368261973
14.7599998936057 0.00623751978079478
14.7799998931587 0.00420502523581187
14.7999998927116 0.00443445990482966
14.8199998922646 0.00484350721041361
14.8399998918176 0.00463619083166122
14.8599998913705 0.00431021004915237
14.8799998909235 0.00499753554662069
14.8999998904765 0.00733784586191177
14.9199998900294 0.00996133784453074
14.9399998895824 0.0104949196179708
14.9599998891354 0.00961202879746755
14.9799998886883 0.0100344528754552
14.9999998882413 0.0105142047007879
15.0199998877943 0.00982175966103872
15.0399998873472 0.00646803478399913
15.0599998869002 0.00376263012488683
15.0799998864532 0.00228016575177511
15.0999998860061 0.00169977011779944
15.1199998855591 0.0016543660312891
15.139999885112 0.00314207697908084
15.159999884665 0.00408533935745557
15.179999884218 0.00218752274910609
15.1999998837709 0
15.2199998833239 0.00213492214679718
15.2399998828769 0.00514048139254252
15.2599998824298 0.0085116038719813
15.2799998819828 0.00723727991183599
15.2999998815358 0.00496190438667933
15.3199998810887 0.00380600293477376
15.3399998806417 0.00459178686141968
15.3599998801947 0.00492464303970337
15.3799998797476 0.00350472927093506
15.3999998793006 0.00223673209547997
15.4199998788536 0.0036927508811156
15.4399998784065 0.00388591835896174
15.4599998779595 0.00279611175258954
15.4799998775125 0.00254054392377536
15.4999998770654 0.00348424936334292
15.5199998766184 0.00448511590560277
15.5399998761714 0.00414365033308665
15.5599998757243 0.00318938146034877
15.5799998752773 0.00415843153993289
15.5999998748302 0.00573826630910238
15.6199998743832 0.00646202365557353
15.6399998739362 0.00692601253588994
15.6599998734891 0.00649994065364202
15.6799998730421 0.00646742284297943
15.6999998725951 0.0049412727355957
15.719999872148 0.00254091670115789
15.739999871701 0.00262832790613174
15.759999871254 0.00261699805657069
15.7799998708069 0.00402317419648171
15.7999998703599 0.00506420036156972
15.8199998699129 0.00610537429650625
15.8399998694658 0.00479651540517807
15.8599998690188 0.00183256703118483
15.8799998685718 0.00184497671822707
15.8999998681247 0.00449075549840927
15.9199998676777 0.00580265025297801
15.9399998672307 0.00563862671454747
15.9599998667836 0.00378746191660563
15.9799998663366 0.00445477267106374
15.9999998658895 0.00382680669426918
16.0199998654425 0.00312972739338875
16.0399998649955 0.00174012593924999
16.0599998645484 0.00215195566415787
16.0799998641014 0.00325205624103546
16.0999998636544 0.00218170161048571
16.1199998632073 0.00387885843714078
16.1399998627603 0.00652424941460292
16.1599998623133 0.00666439831256866
16.1799998618662 0.0072260191043218
16.1999998614192 0.00483647535244624
16.2199998609722 0.00367914661765099
16.2399998605251 0.00154923299948374
16.2599998600781 0
16.2799998596311 0.00189481067160765
16.299999859184 0.00217692231138547
16.319999858737 0.00187171784540017
16.33999985829 0.000939723042150339
16.3599998578429 0.00298770219087601
16.3799998573959 0.00530812640984853
16.3999998569489 0.00561406910419464
16.4199998565018 0.00398307119806608
16.4399998560548 0.00193624384701252
16.4599998556077 0.00206832786401113
16.4799998551607 0.00326577375332514
16.4999998547137 0.0058205246925354
16.5199998542666 0.00599343826373418
16.5399998538196 0.005404299000899
16.5599998533726 0.00526789675156275
16.5799998529255 0.00781590094168981
16.5999998524785 0.0085158238808314
16.6199998520315 0.00808719595273336
16.6399998515844 0.00437639902035395
16.6599998511374 0.00502173652251561
16.6799998506904 0.00427839308977127
16.6999998502433 0.00571742604176203
16.7199998497963 0.00594536811113358
16.7399998493493 0.00552197098731995
16.7599998489022 0.00534863124291102
16.7799998484552 0.0037177711725235
16.7999998480082 0.00302178661028544
16.8199998475611 0.000425792609651883
16.8399998471141 0
16.8599998466671 0.00275737966100375
16.87999984622 0.00520689338445663
16.899999845773 0.00547807614008586
16.9199998453259 0.00261267572641373
16.9399998448789 0.00148030457397302
16.9599998444319 0.00170844122767448
16.9799998439848 0.00312014743685722
16.9999998435378 0.00491939932107925
17.0199998430908 0.0047866940498352
17.0399998426437 0.00303691079219182
17.0599998421967 0.00417051017284393
17.0799998417497 0.00384264787038167
17.0999998413026 0.00380357801914215
17.1199998408556 0.00228274092078209
17.1399998404086 0.0038580114642779
17.1599998399615 0.00526301562786102
17.1799998395145 0.00824179301659266
17.1999998390675 0.00740132381518682
17.2199998386204 0.00882612069447835
17.2399998381734 0.00978862047195435
17.2599998377264 0.0105169504880905
17.2799998372793 0.0101336409648259
17.2999998368323 0.00803880840539932
17.3199998363853 0.0045695682366689
17.3399998359382 0.00404911736647288
17.3599998354912 0.00224438110987345
17.3799998350441 0.000931792644162973
17.3999998345971 0.000746936102708181
17.4199998341501 0.00103598826875289
17.439999833703 0.00285117775201797
17.459999833256 0.00298113351066907
17.479999832809 0.00235908155639966
17.4999998323619 0.00102092754095793
17.5199998319149 0.00259413868188858
17.5399998314679 0.00619028011957804
17.5599998310208 0.0083414097627004
17.5799998305738 0.0100290268659592
17.5999998301268 0.00961829423904419
17.6199998296797 0.00991252958774567
17.6399998292327 0.00732143521308899
17.6599998287857 0.00652144898970922
17.6799998283386 0.00643045206864675
17.6999998278916 0.00541859120130539
17.7199998274446 0.00682401309410731
17.7399998269975 0.00591277281443278
17.7599998265505 0.00586373855670293
17.7799998261034 0.00649284174044927
17.7999998256564 0.00506156782309214
17.8199998252094 0.00541327148675919
17.8399998247623 0.00366405869523684
17.8599998243153 0.00213994880517324
17.8799998238683 0
17.8999998234212 0.000414324024071296
17.9199998229742 0.00211556404829025
17.9399998225272 0.005208354194959
17.9599998220801 0.00643361608187358
17.9799998216331 0.00728532721598943
17.9999998211861 0.00764857878287633
18.019999820739 0.00784296244382858
18.039999820292 0.00873671174049378
18.059999819845 0.00744259307781855
18.0799998193979 0.00534465809663137
18.0999998189509 0.00504964043696721
18.1199998185039 0.0055228516459465
18.1399998180568 0.00438252141078313
18.1599998176098 0.00322358310222626
18.1799998171628 0.00270559713244438
18.1999998167157 0.00380668416619301
18.2199998162687 0.00591627011696498
18.2399998158216 0.00697534829378128
18.2599998153746 0.00711108247439067
18.2799998149276 0.006081256767114
18.2999998144805 0.00324214771389961
18.3199998140335 0.00387682517369588
18.3399998135865 0.0048701599240303
18.3599998131394 0.00527024219433467
18.3799998126924 0.00380553727348646
18.3999998122454 0.00255639875928561
18.4199998117983 0.00317049771547318
18.4399998113513 0.00401546955108643
18.4599998109043 0.00288845350344976
18.4799998104572 0.00150309118131797
18.4999998100102 0.00243394573529561
18.5199998095632 0.00398960411548614
18.5399998091161 0.00723248322804769
18.5599998086691 0.0102974424759547
18.5799998082221 0.0119871288537979
18.599999807775 0.0114795128504435
18.619999807328 0.0084782342116038
18.639999806881 0.00541709264119466
18.6599998064339 0.00377855102221171
18.6799998059869 0.00253591562310855
18.6999998055398 0.00269133100907008
18.7199998050928 0.00284845133622487
18.7399998046458 0.00438478787740072
18.7599998041987 0.00599726289510727
18.7799998037517 0.0074939822157224
18.7999998033047 0.00873431861400604
18.8199998028576 0.0085558295249939
18.8399998024106 0.00698362141847611
18.8599998019636 0.0059373527765274
18.8799998015165 0.00454842547575633
18.8999998010695 0.00475652466217677
18.9199998006225 0.00673342396815618
18.9399998001754 0.00791832506656647
18.9599997997284 0.00790380189816157
18.9799997992814 0.00716763734817505
18.9999997988343 0.0047705019513766
19.0199997983873 0.00161809250712395
19.0399997979403 0.00182287519176801
19.0599997974932 0.00225853845477104
19.0799997970462 0.00544107407331467
19.0999997965992 0.00492849946022034
19.1199997961521 0.00412514582276344
19.1399997957051 0.0023642435669899
19.159999795258 0.00255674049258232
19.179999794811 0.00289453392227491
19.199999794364 0.00293305267890294
19.2199997939169 0.00267999768257141
19.2399997934699 0.00304367989301682
19.2599997930229 0.00473991135756175
19.2799997925758 0.00527883172035217
19.2999997921288 0.00254387930035591
19.3199997916818 0
19.3399997912347 0.000530797988176346
19.3599997907877 0.00285198067625364
19.3799997903407 0.00630855659643809
19.3999997898936 0.00584983428319295
19.4199997894466 0.00481988141934077
19.4399997889996 0.00542170107364655
19.4599997885525 0.00597320248683294
19.4799997881055 0.0057052955031395
19.4999997876585 0.00562237352132797
19.5199997872114 0.00483035892248154
19.5399997867644 0.00527586837609609
19.5599997863173 0.00414192229509354
19.5799997858703 0.00401404326160749
19.5999997854233 0.0043405145406723
19.6199997849762 0.00498442053794861
19.6399997845292 0.00688891311486562
19.6599997840822 0.00677138169606527
19.6799997836351 0.00488799164692561
19.6999997831881 0.00371636475125949
19.7199997827411 0.0043374905983607
19.739999782294 0.00506985038518906
19.759999781847 0.00640008101860682
19.7799997814 0.00579184591770172
19.7999997809529 0.00808968245983124
19.8199997805059 0.00846191247304281
19.8399997800589 0.00752993275721868
19.8599997796118 0.00762527883052826
19.8799997791648 0.00751078128814697
19.8999997787178 0.00869200527667999
19.9199997782707 0.00729963233073552
19.9399997778237 0.00614278862873713
19.9599997773767 0.0065543070435524
19.9799997769296 0.00676442881425222
19.9999997764826 0.0075521320104599
20.0199997760355 0.00825482706228892
20.0399997755885 0.00766355693340301
20.0599997751415 0.00744729191064835
20.0799997746944 0.0067069152990977
20.0999997742474 0.00545085122187932
20.1199997738004 0.00500510434309641
20.1399997733533 0.00542268355687459
20.1599997729063 0.00522272288799286
20.1799997724593 0.00549507389465968
20.1999997720122 0.00403870319326719
20.2199997715652 0.00300804128249486
20.2399997711182 0.00380794505278269
20.2599997706711 0.00438017944494883
20.2799997702241 0.00602641403675079
20.2999997697771 0.00695415437221527
20.31999976933 0.00765704661607742
20.339999768883 0.0083802322546641
20.359999768436 0.00653450936079025
20.3799997679889 0.005796118080616
20.3999997675419 0.00595540801684062
20.4199997670949 0.00639636268218358
20.4399997666478 0.00853375693162282
20.4599997662008 0.0106492439905802
20.4799997657537 0.00936115086078644
20.4999997653067 0.0071376512447993
20.5199997648597 0.00609405736128489
20.5399997644126 0.00391296446323395
20.5599997639656 0.00257414504885674
20.5799997635186 0.000218450557440519
20.5999997630715 0
20.6199997626245 0.00246519247690837
20.6399997621775 0.00454929272333781
20.6599997617304 0.0074406107266744
20.6799997612834 0.00787069847186406
20.6999997608364 0.00664877196153005
20.7199997603893 0.00514183640480041
20.7399997599423 0.00492970794439316
20.7599997594953 0.00675033281246821
20.7799997590482 0.00419846077760061
20.7999997586012 0.00377721985181173
20.8199997581542 0.00345716824134191
20.8399997577071 0.003693804393212
20.8599997572601 0.00867917040983836
20.879999756813 0.00917001664638519
20.899999756366 0.00989253024260203
20.919999755919 0.00752355357011159
20.9399997554719 0.00362481623888016
20.9599997550249 0.00320812265078227
20.9799997545779 0.00373704905311267
20.9999997541308 0.00392288714647293
21.0199997536838 0.00463743060827255
21.0399997532368 0.00352237795790037
21.0599997527897 0.00283939143021901
21.0799997523427 0.00297348548968633
21.0999997518957 0.0035801370938619
21.1199997514486 0.00622720321019491
21.1399997510016 0.00777183324098587
21.1599997505546 0.00733751406272252
21.1799997501075 0.00624551375706991
21.1999997496605 0.00404784306883812
21.2199997492135 0.0044880876938502
21.2399997487664 0.00761489222447077
21.2599997483194 0.0102756321430206
21.2799997478724 0.00889478425184886
21.2999997474253 0.00691407968600591
21.3199997469783 0.00487733483314514
21.3399997465312 0.00404208029309909
21.3599997460842 0.00455368856588999
21.3799997456372 0.00297326520085335
21.3999997451901 0.00364641795555751
21.4199997447431 0.00185357195635637
21.4399997442961 0.00163263169427713
21.459999743849 0.0011872244377931
21.479999743402 0.00280070081353188
21.499999742955 0.00350182503461838
21.5199997425079 0.00228176042437553
21.5399997420609 0.00481712619463603
21.5599997416139 0.00641513814528783
21.5799997411668 0.00805933525164922
21.5999997407198 0.00839852094650268
21.6199997402728 0.00620504568020503
21.6399997398257 0.00410100569327672
21.6599997393787 0.00378128637870153
21.6799997389317 0.00410314748684565
21.6999997384846 0.00468306094408035
21.7199997380376 0.00409475962320964
21.7399997375906 0.00383758594592412
21.7599997371435 0.00505340645710627
21.7799997366965 0.00529606938362122
21.7999997362494 0.00414624512195587
21.8199997358024 0.00306345249215762
21.8399997353554 0.0030356819430987
21.8599997349083 0.00438363055388133
21.8799997344613 0.00513281871875127
21.8999997340143 0.00351639812191327
21.9199997335672 0.00346183801690737
21.9399997331202 0.00125798607865969
21.9599997326732 0.000839988887310028
21.9799997322261 0.00116439945995808
21.9999997317791 0.00442241181929906
22.0199997313321 0.00677671829859416
22.039999730885 0.00872642497221629
22.059999730438 0.00558771888415019
22.079999729991 0.0031518429517746
22.0999997295439 0.00271450703342756
22.1199997290969 0.00239123478531837
22.1399997286499 0.00444844911495844
22.1599997282028 0.00753445128599803
22.1799997277558 0.00871142446994782
22.1999997273088 0.00972759624322255
22.2199997268617 0.00839708944161733
22.2399997264147 0.00847896337509155
22.2599997259676 0.00665125101804733
22.2799997255206 0.00550638933976491
22.2999997250736 0.00231162483493487
22.3199997246265 0.00212883825103442
22.3399997241795 0.00258378585179647
22.3599997237325 0.00429180165131887
22.3799997232854 0.00575654755036036
22.3999997228384 0.00623700221379598
22.4199997223914 0.00697705149650574
22.4399997219443 0.00666997830073039
22.4599997214973 0.00619026223818461
22.4799997210503 0.0054690957069397
22.4999997206032 0.00474134534597397
22.5199997201562 0.00549742082754771
22.5399997197092 0.00608059962590536
22.5599997192621 0.0063587412238121
22.5799997188151 0.00325133552153905
22.5999997183681 0.00132971679170926
22.619999717921 0
22.639999717474 0.00247280249993006
22.6599997170269 0.00468803743521372
22.6799997165799 0.0065301517645518
22.6999997161329 0.00733034114042918
22.7199997156858 0.00599073568979899
22.7399997152388 0.00570077250401179
22.7599997147918 0.00857084492842356
22.7799997143447 0.0108856687943141
22.7999997138977 0.0120222389698029
22.8199997134507 0.00881510575612386
22.8399997130036 0.00778878331184387
22.8599997125566 0.00819713324308395
22.8799997121096 0.0092581977446874
22.8999997116625 0.0077570453286171
22.9199997112155 0.00493605931599935
22.9399997107685 0.0052126278479894
22.9599997103214 0.00812324086825053
22.9799997098744 0.0106916000445684
22.9999997094274 0.0112856984138489
23.0199997089803 0.00941943327585856
23.0399997085333 0.00760890593131383
23.0599997080863 0.00632921357949575
23.0799997076392 0.00668762822945913
23.0999997071922 0.00591614147027334
23.1199997067451 0.00384364053606987
23.1399997062981 0.00351260080933571
23.1599997058511 0.00455219348271688
23.179999705404 0.00758917431036631
23.199999704957 0.00860607822736104
23.21999970451 0.00814808855454127
23.2399997040629 0.00725726286570231
23.2599997036159 0.00663817425568898
23.2799997031689 0.00554830878973007
23.2999997027218 0.00677268107732137
23.3199997022748 0.00652610262235006
23.3399997018278 0.00417085886001587
23.3599997013807 0.00224280928572019
23.3799997009337 0.0020072977989912
23.3999997004867 0.00352707554896673
23.4199997000396 0.0065762331088384
23.4399996995926 0.0064824178814888
23.4599996991456 0.00547416061162949
23.4799996986985 0.00526688247919083
23.4999996982515 0.00539893358945847
23.5199996978045 0.00777632792790731
23.5399996973574 0.0101990014314651
23.5599996969104 0.0103945404291153
23.5799996964633 0.00883591075738271
23.5999996960163 0.00688398132721583
23.6199996955693 0.00701058954000473
23.6399996951222 0.00554424027601878
23.6599996946752 0.00315616851051648
23.6799996942282 0.00197617585460345
23.6999996937811 0.0035153274734815
23.7199996933341 0.00609475125869115
23.7399996928871 0.00843924085299174
23.75999969244 0.00690823346376419
23.779999691993 0.00555963565905889
23.799999691546 0.00312700867652893
23.8199996910989 0.00465860317150752
23.8399996906519 0.0055196816722552
23.8599996902049 0.00737787832816442
23.8799996897578 0.00764043082793554
23.8999996893108 0.00912526448567708
23.9199996888638 0.00778891046841939
23.9399996884167 0.00677012652158737
23.9599996879697 0.00634352266788483
23.9799996875227 0.00716703136761983
23.9999996870756 0.00595254202683767
24.0199996866286 0.00524150133132935
24.0399996861815 0.00424238393704096
24.0599996857345 0.00532285273075104
24.0799996852875 0.00806917995214462
24.0999996848404 0.00761497219403585
24.1199996843934 0.00681117574373881
24.1399996839464 0.00455470681190491
24.1599996834993 0.00351544072230657
24.1799996830523 0.00400985355178515
24.1999996826053 0.00491895228624344
24.2199996821582 0.00696093241373698
24.2399996817112 0.00642620821793874
24.2599996812642 0.00506906310717265
24.2799996808171 0.00399097502231598
24.2999996803701 0.00625404119491577
24.3199996799231 0.00806074688831965
24.339999679476 0.00751212735970815
24.359999679029 0.00678109029928843
24.379999678582 0.00597091019153595
24.3999996781349 0.00662872493267059
24.4199996776879 0.00673671861489614
24.4399996772408 0.00655421962340673
24.4599996767938 0.00659860372543335
24.4799996763468 0.00578472465276718
24.4999996758997 0.0058706338206927
24.5199996754527 0.00637473315000534
24.5399996750057 0.00844248135884603
24.5599996745586 0.00820864339669545
24.5799996741116 0.00799517879883448
24.5999996736646 0.00810480713844299
24.6199996732175 0.00811732361714045
24.6399996727705 0.0078235720594724
24.6599996723235 0.00777412404616674
24.6799996718764 0.00805820425351461
24.6999996714294 0.0090052584807078
24.7199996709824 0.00796880225340525
24.7399996705353 0.00617614934841792
24.7599996700883 0.00675598035256068
24.7799996696413 0.00885067085425059
24.7999996691942 0.0110391596953074
24.8199996687472 0.0114484469095866
24.8399996683002 0.00888538062572479
24.8599996678531 0.0068041389187177
24.8799996674061 0.00512534429629644
24.899999666959 0.00629891405502955
24.919999666512 0.0066680317123731
24.939999666065 0.00663660218318303
24.9599996656179 0.0060020258029302
24.9799996651709 0.00412175605694453
24.9999996647239 0.00287717804312706
25.0199996642768 0.000846514105796814
25.0399996638298 0
25.0599996633828 0.00200383327901363
25.0799996629357 0.00453179428974787
25.0999996624887 0.00886843502521515
25.1199996620417 0.0118024865786235
25.1399996615946 0.0109102100133896
25.1599996611476 0.00891095201174418
25.1799996607006 0.00320140520731608
25.1999996602535 0.00256599759062131
25.2199996598065 0.00426227996746699
25.2399996593595 0.00847112536430359
25.2599996589124 0.00964027245839437
25.2799996584654 0.00909930268923442
25.2999996580184 0.00914677878220876
25.3199996575713 0.0102101922035217
25.3399996571243 0.011128165324529
25.3599996566772 0.0113973746697108
25.3799996562302 0.0119699915250142
25.3999996557832 0.010696013768514
25.4199996553361 0.0083280473947525
25.4399996548891 0.00652431945006053
25.4599996544421 0.00453009059031804
25.479999653995 0.00507392734289169
25.499999653548 0.00572876781225204
25.519999653101 0.00746139188607534
25.5399996526539 0.00909503599007924
25.5599996522069 0.00847559769948323
25.5799996517599 0.00628478576739629
25.5999996513128 0.00652020474274953
25.6199996508658 0.00732471744219462
25.6399996504188 0.00912667413552602
25.6599996499717 0.0102939814329147
25.6799996495247 0.0107424914836884
25.6999996490777 0.00920720497767131
25.7199996486306 0.00813686996698379
25.7399996481836 0.00702273398637772
25.7599996477365 0.00625814745823542
25.7799996472895 0.00693033089240392
25.7999996468425 0.0066533903280894
25.8199996463954 0.00895398855209351
25.8399996459484 0.00926613310972849
25.8599996455014 0.00795294245084127
25.8799996450543 0.00615789592266083
25.8999996446073 0.00540603796641032
25.9199996441603 0.00617101142803828
25.9399996437132 0.00574823518594106
25.9599996432662 0.00440886269013087
25.9799996428192 0.00539706349372864
25.9999996423721 0.00654500126838684
26.0199996419251 0.00820257067680359
26.0399996414781 0.00682080040375392
26.059999641031 0.00474555343389511
26.079999640584 0.00135252401232719
26.099999640137 0.000897188919285933
26.1199996396899 0.00218259170651436
26.1399996392429 0.00317296360929807
26.1599996387959 0.00288737118244171
26.1799996383488 0.00231525922815005
26.1999996379018 0.00218053013086319
26.2199996374547 0.00333681032061577
26.2399996370077 0.00531235635280609
26.2599996365607 0.00594978233178457
26.2799996361136 0.00739943285783132
26.2999996356666 0.0069432407617569
26.3199996352196 0.00774608602126439
26.3399996347725 0.0102787097295125
26.3599996343255 0.0103325476249059
26.3799996338785 0.0103166838486989
26.3999996334314 0.00708210915327072
26.4199996329844 0.00447179029385249
26.4399996325374 0.00307997763156891
26.4599996320903 0.00347745269536972
26.4799996316433 0.00279387831687927
26.4999996311963 0.00247104341785113
26.5199996307492 0.00178350371619066
26.5399996303022 0.00229600841800372
26.5599996298552 0.00384009877840678
26.5799996294081 0.00535728385051092
26.5999996289611 0.00567802488803864
26.6199996285141 0.0055671289563179
26.639999628067 0.00364755416909854
26.65999962762 0.00191540444890658
26.6799996271729 0.00150093473494053
26.6999996267259 0.00247733170787493
26.7199996262789 0.0018239668260018
26.7399996258318 0.00325277919570605
26.7599996253848 0.0026131475965182
26.7799996249378 0.00401216596364975
26.7999996244907 0.00226417432228724
26.8199996240437 0.00176266307632128
26.8399996235967 0.00211759507656097
26.8599996231496 0.00371752132972082
26.8799996227026 0.00344780509670575
26.8999996222556 0.00364586214224497
26.9199996218085 0.00326575040817261
26.9399996213615 0.00344696765144666
26.9599996209145 0.00272560765345891
26.9799996204674 0.0015316266566515
26.9999996200204 0.0033621405561765
27.0199996195734 0.0041415902475516
27.0399996191263 0.00571817258993785
27.0599996186793 0.00497857828934987
27.0799996182323 0.00454364766677221
27.0999996177852 0.00535691380500793
27.1199996173382 0.00476041485865911
27.1399996168911 0.00468377570311228
27.1599996164441 0.00365729704499245
27.1799996159971 0.00247707441449165
27.19999961555 0.00298462907473246
27.219999615103 0.0035311850408713
27.239999614656 0.00679152856270472
27.2599996142089 0.00839880108833313
27.2799996137619 0.00774157842000326
27.2999996133149 0.00620240171750387
27.3199996128678 0.00538132190704346
27.3399996124208 0.00536931951840719
27.3599996119738 0.00562208543221156
27.3799996115267 0.00369098087151845
27.3999996110797 0.00187832688291868
27.4199996106327 0.00242814272642136
27.4399996101856 0.00162751227617264
27.4599996097386 0.00206630490720272
27.4799996092916 0.00336022178332011
27.4999996088445 0.00399066358804703
27.5199996083975 0.00441810389359792
27.5399996079504 0.00354883745312691
27.5599996075034 0.00175419313212236
27.5799996070564 0.000585083849728107
27.5999996066093 0.00135125406086445
27.6199996061623 0.00116501773397128
27.6399996057153 0.00113373373945554
27.6599996052682 0.00012902266656359
27.6799996048212 0.00183883036176364
27.6999996043742 0.00208617473642031
27.7199996039271 0.00295690844456355
27.7399996034801 0.00308451130986214
27.7599996030331 0.00415549303094546
27.779999602586 0.00555423249801
27.799999602139 0.0070323700706164
27.819999601692 0.0059209202726682
27.8399996012449 0.00492502798636754
27.8599996007979 0.00222250794370969
27.8799996003509 0
27.8999995999038 0.00111959253748258
27.9199995994568 0.00342277064919472
27.9399995990098 0.00395163372159004
27.9599995985627 0.00360149145126343
27.9799995981157 0.00296850949525833
27.9999995976686 0.00367329021294912
28.0199995972216 0.00280878817041715
28.0399995967746 0.00148488928874334
28.0599995963275 0.00122454824546973
28.0799995958805 0.00217206353942553
28.0999995954335 0.0052904079357783
28.1199995949864 0.00563396960496902
28.1399995945394 0.0039951724310716
28.1599995940924 0.00167467681070169
28.1799995936453 0.00259564494093259
28.1999995931983 0.00706632037957509
28.2199995927513 0.00989389816919963
28.2399995923042 0.00969389875729879
28.2599995918572 0.00653221905231476
28.2799995914102 0.00369882260759672
28.2999995909631 0.00171315943201383
28.3199995905161 0.00178934410214424
28.3399995900691 0.00219350134332975
28.359999589622 0.00273089135686556
28.379999589175 0.00219285065929095
28.399999588728 0.00120155637462934
28.4199995882809 0.00121401660144329
28.4399995878339 0
28.4599995873868 0.00156426131725311
28.4799995869398 0.00287145599722862
28.4999995864928 0.00450560599565506
28.5199995860457 0.00430477956930796
28.5399995855987 0.00182211647431056
28.5599995851517 0.00111723380784194
28.5799995847046 0.000857244183619817
28.5999995842576 0.00042374562472105
28.6199995838106 0.00207449048757553
28.6399995833635 0.00234916706879934
28.6599995829165 0.00293542097012202
28.6799995824695 0.00366775020956993
28.6999995820224 0.00368286470572154
28.7199995815754 0.00277608235677083
28.7399995811284 0.00166839671631654
28.7599995806813 0.00135189940532049
28.7799995802343 0.00178227610886097
28.7999995797873 0.00317108382781347
28.8199995793402 0.00374502862493197
28.8399995788932 0.00572459002335866
28.8599995784462 0.00552717993656794
28.8799995779991 0.00424848149220149
28.8999995775521 0.00373461047808329
28.919999577105 0.00416170209646225
28.939999576658 0.00404497310519218
28.959999576211 0.00357355276743571
28.9799995757639 0.0036231925090154
28.9999995753169 0.0029223345220089
29.0199995748699 0.00309057186047236
29.0399995744228 0.00369245707988739
29.0599995739758 0.00410776784022649
29.0799995735288 0.00474358846743902
29.0999995730817 0.00343932931621869
29.1199995726347 0.00278876249988874
29.1399995721877 0.00260746330022812
29.1599995717406 0.0015401570747296
29.1799995712936 0.00154240876436234
29.1999995708466 0.00172627580662568
29.2199995703995 0.000925708810488383
29.2399995699525 0
29.2599995695055 0.0021075206498305
29.2799995690584 0.0037368968129158
29.2999995686114 0.00676360080639521
29.3199995681643 0.00685028185447057
29.3399995677173 0.00737959146499634
29.3599995672703 0.0079937423268954
29.3799995668232 0.0066344827413559
29.3999995663762 0.00380081509550412
29.4199995659292 0.00325064534942309
29.4399995654821 0.00379975611964862
29.4599995650351 0.00470926463603973
29.4799995645881 0.0046255812048912
29.499999564141 0.00379608074824015
29.519999563694 0.00381718253095945
29.539999563247 0.00476610213518143
29.5599995627999 0.00382223675648371
29.5799995623529 0.00459843029578527
29.5999995619059 0.00416804750760396
29.6199995614588 0.00463010122378667
29.6399995610118 0.00388901134332021
29.6599995605648 0.002756084750096
29.6799995601177 0.00158563529451688
29.6999995596707 0.000340064242482185
29.7199995592237 1.84884702321142E-05
29.7399995587766 0.000615487992763519
29.7599995583296 0.00197073419888814
29.7799995578825 0.00268068884809812
29.7999995574355 0.00308743466933568
29.8199995569885 0.00274984985589981
29.8399995565414 0.00146420573194822
29.8599995560944 0.00065951943397522
29.8799995556474 0.000156913682197531
29.8999995552003 0.00140919201076031
29.9199995547533 0.00313909028967222
29.9399995543063 0.00440716048081716
29.9599995538592 0.00482524832089742
29.9799995534122 0.0032938947280248
29.9999995529652 0.00251371512810389
30.0199995525181 0.000898621479670207
30.0399995520711 0.00133970951040586
30.0599995516241 0.00152166436115901
30.079999551177 0.00183910876512527
30.09999955073 0.00254600619276365
30.119999550283 0.00358577966690063
30.1399995498359 0.00404578695694606
30.1599995493889 0.00395276248455048
30.1799995489419 0.00226442789038022
30.1999995484948 0.00201515232523282
30.2199995480478 0.00265029445290565
30.2399995476007 0.00292846461137136
30.2599995471537 0.0031139021118482
30.2799995467067 0.00394083261489868
30.2999995462596 0.00386371587713559
30.3199995458126 0.00467933764060338
30.3399995453656 0.00255733678738276
30.3599995449185 0.00090231467038393
30.3799995444715 0
30.3999995440245 7.13609702264269E-05
30.4199995435774 0.000861144810914993
30.4399995431304 0.0013966117054224
30.4599995426834 0.00195450993875663
30.4799995422363 0.00253588060537974
30.4999995417893 0.00179384959240754
30.5199995413423 0.00147794025639693
30.5399995408952 0.0013212429980437
30.5599995404482 0.00306275909145673
30.5799995400012 0.00396459301312764
30.5999995395541 0.00432458519935608
30.6199995391071 0.00523277719815572
30.63999953866 0.00507378776868184
30.659999538213 0.00502159049113592
30.679999537766 0.00394480898976326
30.6999995373189 0.0023966704805692
30.7199995368719 0.00171622050305208
30.7399995364249 0.000170029265185197
30.7599995359778 0.000963785375157992
30.7799995355308 0.00396689102053642
30.7999995350838 0.00417566398779551
30.8199995346367 0.00426681290070216
30.8399995341897 0.0044329563776652
30.8599995337427 0.00487271348635356
30.8799995332956 0.00480273564656576
30.8999995328486 0.00316725770632426
30.9199995324016 0.00261545206109683
30.9399995319545 0.00371903056899707
30.9599995315075 0.00415070181091627
30.9799995310605 0.00483475128809611
30.9999995306134 0.0046140859524409
31.0199995301664 0.00270316402117411
31.0399995297194 0.00105795599520206
31.0599995292723 0.0011301763355732
31.0799995288253 0.00338905677199364
31.0999995283782 0.00617019732793172
31.1199995279312 0.00528541008631388
31.1399995274842 0.0031605638563633
31.1599995270371 0.0017910639444987
31.1799995265901 0.00181496565540632
31.1999995261431 0.00259906922777494
31.219999525696 0.00372576837738355
31.239999525249 0.00317954421043396
31.259999524802 0.00307790338993073
31.2799995243549 0.00231590270996094
31.2999995239079 0.00286348387598991
31.3199995234609 0.00360442673166593
31.3399995230138 0.0039924663801988
31.3599995225668 0.00411038994789124
31.3799995221198 0.00352692976593971
31.3999995216727 0.00368879412611326
31.4199995212257 0.00493778785069784
31.4399995207787 0.00416847666104635
31.4599995203316 0.00359794770677884
31.4799995198846 0.0029213659465313
31.4999995194376 0.00316451986630758
31.5199995189905 0.00438559154669444
31.5399995185435 0.00468337535858154
31.5599995180964 0.00448476026455561
31.5799995176494 0.00389330660303434
31.5999995172024 0.00389087026317914
31.6199995167553 0.00441978573799133
31.6399995163083 0.00477365007003148
31.6599995158613 0.00373369231820107
31.6799995154142 0.00262263392408689
31.6999995149672 0.00291800325115522
31.7199995145202 0.00349507580200831
31.7399995140731 0.00158200586835543
31.7599995136261 0
31.7799995131791 0.000441084864238898
31.799999512732 0.00241970345377922
31.819999512285 0.00442146857579549
31.839999511838 0.00414057100812594
31.8599995113909 0.00345691690842311
31.8799995109439 0.00379729047417641
31.8999995104969 0.00452186365922292
31.9199995100498 0.00518423020839691
31.9399995096028 0.0044220174352328
31.9599995091558 0.00401915361483892
31.9799995087087 0.0042893573641777
31.9999995082617 0.00430533190568288
32.0199995078146 0.00402216662963231
32.0399995073676 0.00368757049242655
32.0599995069206 0.00392686799168587
32.0799995064735 0.00483835091193517
32.0999995060265 0.00639292448759079
32.1199995055795 0.00427107214927673
32.1399995051324 0.00461848477522532
32.1599995046854 0.00270678276817004
32.1799995042384 0.00276949231823285
32.1999995037913 0.00189037335415681
32.2199995033443 0.00108055869738261
32.2399995028973 0.00124240728716056
32.2599995024502 0.00183437503874302
32.2799995020032 0.00243836318453153
32.2999995015562 0.00250507146120071
32.3199995011091 0.00266111890474955
32.3399995006621 0.000771817564964294
32.3599995002151 0.0016630212465922
32.379999499768 0.00461136798063914
32.399999499321 0.00656269242366155
32.4199994988739 0.00764422218004862
32.4399994984269 0.00498654991388321
32.4599994979799 0.0054936741789182
32.4799994975328 0.00737446695566177
32.4999994970858 0.0078113133708636
32.5199994966388 0.00737974047660828
32.5399994961917 0.00505813956260681
32.5599994957447 0.0039387213687102
32.5799994952977 0.00356595466534297
32.5999994948506 0.0035923125843207
32.6199994944036 0.00346094518899918
32.6399994939566 0.00407514820496241
32.6599994935095 0.00482492844263713
32.6799994930625 0.00443355391422908
32.6999994926155 0.00619278252124786
32.7199994921684 0.00418491462866465
32.7399994917214 0.00463547209898631
32.7599994912744 0.00457147061824799
32.7799994908273 0.00463104546070099
32.7999994903803 0.00641356458266576
32.8199994899333 0.00603958368301392
32.8399994894862 0.00516452292601267
32.8599994890392 0.00450922399759293
32.8799994885921 0.00463579992453257
32.8999994881451 0.00528039932250977
32.9199994876981 0.00501700987418493
32.939999487251 0.00507451991240184
32.959999486804 0.00388508886098862
32.979999486357 0.00372403288880984
32.9999994859099 0.00262118801474571
33.0199994854629 0.00293946489691734
33.0399994850159 0.00534332046906153
33.0599994845688 0.00740804572900136
33.0799994841218 0.00796960939963659
33.0999994836748 0.0079246719678243
33.1199994832277 0.00631870925426483
33.1399994827807 0.00510657827059428
33.1599994823337 0.00719577819108963
33.1799994818866 0.00832730978727341
33.1999994814396 0.00887229641278585
33.2199994809926 0.00724999904632568
33.2399994805455 0.00410875628391902
33.2599994800985 0.00472361197074254
33.2799994796515 0.00636398146549861
33.2999994792044 0.00672104358673096
33.3199994787574 0.00494667142629623
33.3399994783103 0.00321642632285754
33.3599994778633 0.00423249751329422
33.3799994774163 0.00486482232809067
33.3999994769692 0.00350874016682307
33.4199994765222 0.000575984207292398
33.4399994760752 0
33.4599994756281 0.00185556163390477
33.4799994751811 0.00523381978273392
33.4999994747341 0.00617365539073944
33.519999474287 0.00514117777347565
33.53999947384 0.00300802911321322
33.559999473393 0.00335447738567988
33.5799994729459 0.00478337407112122
33.5999994724989 0.00727544675270716
33.6199994720519 0.00579774330059687
33.6399994716048 0.00398146559794744
33.6599994711578 0.0017823393146197
33.6799994707108 0.000745555572211742
33.6999994702637 0.00112939290702343
33.7199994698167 0.00210332050919533
33.7399994693697 0.00277311752239863
33.7599994689226 0.00477251559495926
33.7799994684756 0.00514857321977615
33.7999994680285 0.0047098234295845
33.8199994675815 0.00515093008677165
33.8399994671345 0.00325397277871768
33.8599994666874 0.00383776525656382
33.8799994662404 0.00329391335447629
33.8999994657934 0.00365608781576157
33.9199994653463 0.00482273052136103
33.9399994648993 0.00581556260585785
33.9599994644523 0.00649412324031194
33.9799994640052 0.00615726312001546
33.9999994635582 0.00589678039153417
34.0199994631112 0.00300513058900833
34.0399994626641 0.00431191672881444
34.0599994622171 0.00252497966090838
34.0799994617701 0.00304732124010722
34.099999461323 0.00213373551766078
34.119999460876 0.00190114888052146
34.139999460429 0.00183646865189075
34.1599994599819 0.0021440751850605
34.1799994595349 0.00340789531668027
34.1999994590878 0.00578211446603139
34.2199994586408 0.00803445825974147
34.2399994581938 0.00820987025896708
34.2599994577467 0.00708185235659281
34.2799994572997 0.00493226200342178
34.2999994568527 0.00448550134897232
34.3199994564056 0.00417941212654114
34.3399994559586 0.00402575532595317
34.3599994555116 0.00400235106547674
34.3799994550645 0.00184238677223523
34.3999994546175 0
34.4199994541705 0.000148884843414028
34.4399994537234 0.0012675969551007
34.4599994532764 0.0039817546804746
34.4799994528294 0.00526403039693832
34.4999994523823 0.00376526067654292
34.5199994519353 0.00228409022092819
34.5399994514883 0.000823165910939376
34.5599994510412 0.00178967254857222
34.5799994505942 0.00452914337317149
34.5999994501472 0.00784722864627838
34.6199994497001 0.00914336144924164
34.6399994492531 0.00687425831953685
34.659999448806 0.00183745324611664
34.679999448359 9.75841268276175E-05
34.699999447912 0.00139594276746114
34.7199994474649 0.004692642390728
34.7399994470179 0.00720534672339757
34.7599994465709 0.00580415974060694
34.7799994461238 0.00364785765608152
34.7999994456768 0.00255007445812225
34.8199994452298 0.00224976589282354
34.8399994447827 0.0037520964940389
34.8599994443357 0.00604930321375529
34.8799994438887 0.00533638348182042
34.8999994434416 0.00513880252838135
34.9199994429946 0.00587279796600342
34.9399994425476 0.00642027507225672
34.9599994421005 0.00682114462057749
34.9799994416535 0.00587941954533259
34.9999994412065 0.00572735716899236
35.0199994407594 0.00752394944429398
35.0399994403124 0.00884828666845957
35.0599994398654 0.00895602504412333
35.0799994394183 0.00601188292105993
35.0999994389713 0.0035875529050827
35.1199994385242 0.00155465478698413
35.1399994380772 0.00131681437293688
35.1599994376302 0.00214455798268318
35.1799994371831 0.00284324983755747
35.1999994367361 0.00469524015982946
35.2199994362891 0.00467926462491353
35.239999435842 0.00389688859383265
35.259999435395 0.000188691883037488
35.279999434948 0.00120983372131983
35.2999994345009 0.00363244364658991
35.3199994340539 0.00557578901449839
35.3399994336069 0.00407513429721197
35.3599994331598 0
35.3799994327128 0.000780808677275976
35.3999994322658 0.00354254618287086
35.4199994318187 0.00417188753684362
35.4399994313717 0.00414799849192301
35.4599994309247 0.00294681017597516
35.4799994304776 0.00487392445405324
35.4999994300306 0.00559312651554743
35.5199994295836 0.00573288053274155
35.5399994291365 0.00468731671571732
35.5599994286895 0.00779407074054082
35.5799994282424 0.0078977957367897
35.5999994277954 0.00792442858219147
35.6199994273484 0.00639818211396535
35.6399994269013 0.00484782705704371
35.6599994264543 0.00481909563144048
35.6799994260073 0.00355396916468938
35.6999994255602 0.0055308148264885
35.7199994251132 0.00709566175937653
35.7399994246662 0.00616539865732193
35.7599994242191 0.00545876075824102
35.7799994237721 0.0053285668293635
35.7999994233251 0.00628477931022644
35.819999422878 0.00567063589890798
35.839999422431 0.004201440513134
35.859999421984 0.00332502921422323
35.8799994215369 0.00406975696484248
35.8999994210899 0.00319062794248263
35.9199994206429 0.00301157161593437
35.9399994201958 0.00255322779218356
35.9599994197488 0.00446058064699173
35.9799994193017 0.00429314772288005
35.9999994188547 0.00307492862145106
36.0199994184077 0.00387175579865774
36.0399994179606 0.00484042366345723
36.0599994175136 0.00533718566099803
36.0799994170666 0.00506126880645752
36.0999994166195 0.00573965857426325
36.1199994161725 0.0073321724931399
36.1399994157255 0.00565118839343389
36.1599994152784 0.00167767815291882
36.1799994148314 0
36.1999994143844 0.000344867538660765
36.2199994139373 0.00332854812343915
36.2399994134903 0.00484223117431005
36.2599994130433 0.00667930940786997
36.2799994125962 0.00764709363381068
36.2999994121492 0.0075074757138888
36.3199994117022 0.00581802179416021
36.3399994112551 0.00561155925194422
36.3599994108081 0.0056190421183904
36.3799994103611 0.00439365853865941
36.399999409914 0.00444972316424052
36.419999409467 0.00250538835922877
36.4399994090199 0.00264605234066645
36.4599994085729 0.00152418265740077
36.4799994081259 0.00218938365578651
36.4999994076788 0.00283534030119578
36.5199994072318 0.00188531925280889
36.5399994067848 0.00160118962327639
36.5599994063377 0
36.5799994058907 0.00160780337949594
36.5999994054437 0.00183438062667847
36.6199994049966 0.00317015672723452
36.6399994045496 0.00198839567601681
36.6599994041026 0.00152782313525677
36.6799994036555 0.00219782764712969
36.6999994032085 0.0034417894979318
36.7199994027615 0.00632366687059402
36.7399994023144 0.00692556003729502
36.7599994018674 0.00691589713096619
36.7799994014204 0.00698289821545283
36.7999994009733 0.00729460020860036
36.8199994005263 0.00781769653161367
36.8399994000793 0.00742066005865733
36.8599993996322 0.00588952600955963
36.8799993991852 0.00515414973100026
36.8999993987381 0.00313403556744258
36.9199993982911 0.00254930059115092
36.9399993978441 0.00273385917147001
36.959999397397 0.00577470014492671
36.97999939695 0.00771667410929998
36.999999396503 0.00905948281288147
37.0199993960559 0.00644523004690806
37.0399993956089 0.00515063653389613
37.0599993951619 0.00506420930226644
37.0799993947148 0.00493008693059285
37.0999993942678 0.00543485879898071
37.1199993938208 0.0065085490544637
37.1399993933737 0.00655389626820882
37.1599993929267 0.00741939196983973
37.1799993924797 0.00633767147858938
37.1999993920326 0.00643724749485652
37.2199993915856 0.00809970150391261
37.2399993911386 0.00955171585083008
37.2599993906915 0.00988202194372813
37.2799993902445 0.00938428044319153
37.2999993897974 0.00693914840618769
37.3199993893504 0.00792797108491262
37.3399993889034 0.00739695131778717
37.3599993884563 0.00811168849468231
37.3799993880093 0.00676790773868561
37.3999993875623 0.00713388621807098
37.4199993871152 0.00764010697603226
37.4399993866682 0.00745648344357808
37.4599993862212 0.00580673267443975
37.4799993857741 0.00363530268271764
37.4999993853271 0.00423541317383448
37.5199993848801 0.00249946291248004
37.539999384433 0.00158937461674213
37.559999383986 0.000529388959209124
37.579999383539 0
37.5999993830919 0.00120029014845689
37.6199993826449 0.00118491972486178
37.6399993821979 0.00217200045784314
37.6599993817508 0.0036565455297629
37.6799993813038 0.00444824248552322
37.6999993808568 0.00501453429460526
37.7199993804097 0.00662487347920736
37.7399993799627 0.00711202720801036
37.7599993795156 0.00890192786852519
37.7799993790686 0.00984978576501211
37.7999993786216 0.00994011958440145
37.8199993781745 0.00915945867697398
37.8399993777275 0.00667530943950017
37.8599993772805 0.0059200644493103
37.8799993768334 0.00722404470046361
37.8999993763864 0.00973495244979858
37.9199993759394 0.0129072686036428
37.9399993754923 0.0137648065884908
37.9599993750453 0.0124584217866262
37.9799993745983 0.00975039501984914
37.9999993741512 0.00782592594623566
38.0199993737042 0.00665228962898254
38.0399993732572 0.00571096440156301
38.0599993728101 0.00568413734436035
38.0799993723631 0.00660053044557571
38.0999993719161 0.00824801375468572
38.119999371469 0.00876418153444926
38.139999371022 0.00717069109280904
38.159999370575 0.00573440988858541
38.1799993701279 0.00379412372907003
38.1999993696809 0.00502471327781677
38.2199993692338 0.0059781218568484
38.2399993687868 0.00643010834852854
38.2599993683398 0.00792520393927892
38.2799993678927 0.0103737711906433
38.2999993674457 0.0120511144399643
38.3199993669987 0.0109888732433319
38.3399993665516 0.00853824615478516
38.3599993661046 0.00688670575618744
38.3799993656576 0.00743493090073268
38.3999993652105 0.00706967562437058
38.4199993647635 0.00578499436378479
38.4399993643165 0.0045031468073527
38.4599993638694 0.00468174467484156
38.4799993634224 0.00512781987587611
38.4999993629754 0.0048891693353653
38.5199993625283 0.00368859941760699
38.5399993620813 0.00418289552132289
38.5599993616343 0.00652037809292475
38.5799993611872 0.00838923752307892
38.5999993607402 0.0108999073505402
38.6199993602932 0.0100190689166387
38.6399993598461 0.0110859165589015
38.6599993593991 0.00970637897650401
38.679999358952 0.00763649592796961
38.699999358505 0.00595065404971441
38.719999358058 0.00430407573779424
38.7399993576109 0.0049191802740097
38.7599993571639 0.00742138773202896
38.7799993567169 0.00859553615252177
38.7999993562698 0.00773827532927195
38.8199993558228 0.00758993228276571
38.8399993553758 0.00598134299119314
38.8599993549287 0.00707608312368393
38.8799993544817 0.00703260054190954
38.8999993540347 0.0058245117465655
38.9199993535876 0.00568783183892568
38.9399993531406 0.00556428531805674
38.9599993526936 0.0048889547586441
38.9799993522465 0.00655369857947032
38.9999993517995 0.00728812168041865
39.0199993513525 0.0101519366105398
39.0399993509054 0.0105934222539266
39.0599993504584 0.0088911642630895
39.0799993500113 0.00609620610872904
39.0999993495643 0.00346780344843864
39.1199993491173 0.000348866575707992
39.1399993486702 0
39.1599993482232 0.00134259238839149
39.1799993477762 0.00368634015321732
39.1999993473291 0.00493302494287491
39.2199993468821 0.00593893527984619
39.2399993464351 0.00428494016329447
39.259999345988 0.00338120510180791
39.279999345541 0.00437943488359451
39.299999345094 0.00701848069826762
39.3199993446469 0.0103656659523646
39.3399993441999 0.010633393128713
39.3599993437529 0.0100276937087377
39.3799993433058 0.00897105435530345
39.3999993428588 0.00653271128733953
39.4199993424118 0.00591662128766378
39.4399993419647 0.00520577232042948
39.4599993415177 0.00745788216590881
39.4799993410707 0.00965841809908549
39.4999993406236 0.0107771019140879
39.5199993401766 0.0110091676314672
39.5399993397295 0.00955659548441569
39.5599993392825 0.00935960213343302
39.5799993388355 0.00863533516724904
39.5999993383884 0.00634445597728093
39.6199993379414 0.00492907712856929
39.6399993374944 0.0019717783977588
39.6599993370473 0.00172096354266008
39.6799993366003 0.00174587604900201
39.6999993361533 0.0046850860118866
39.7199993357062 0.0052755281329155
39.7399993352592 0.00599923382202784
39.7599993348122 0.00558027525742849
39.7799993343651 0.00653103490670522
39.7999993339181 0.00752556522687276
39.8199993334711 0.00995347996552785
39.839999333024 0.0104640046755473
39.859999332577 0.00924063424269358
39.87999933213 0.00803351203600566
39.8999993316829 0.00576128313938777
39.9199993312359 0.00410562455654144
39.9399993307889 0.00323377127448718
39.9599993303418 0.002077417075634
39.9799993298948 0.0020079697171847
39.9999993294477 0.00142943933606148
40.0199993290007 0.00237727661927541
40.0399993285537 0.00334641685088476
40.0599993281066 0.00443541407585144
40.0799993276596 0.0041168878475825
40.0999993272126 0.0036004384358724
40.1199993267655 0.00293078521887461
40.1399993263185 0.00258476560314496
40.1599993258715 0.00102448432395856
40.1799993254244 0.00192908967534701
40.1999993249774 0.00226322710514069
40.2199993245304 0.00434385637442271
40.2399993240833 0.00665508011976878
40.2599993236363 0.00488892098267873
40.2799993231893 0.00338355625669161
40.2999993227422 0.00364018057783445
40.3199993222952 0.00366694976886114
40.3399993218482 0.00562098771333694
40.3599993214011 0.00378841782609622
40.3799993209541 0.00193332160512606
40.3999993205071 0.0015159731109937
40.41999932006 0.00208652416865031
40.439999319613 0.00357253501812617
40.4599993191659 0.00244609440366427
40.4799993187189 0.00395175913969676
40.4999993182719 0.00396352931857109
40.5199993178248 0.00541111578543981
40.5399993173778 0.00626390725374222
40.5599993169308 0.00622187852859497
40.5799993164837 0.00603898862997691
40.5999993160367 0.00528879314661026
40.6199993155897 0.00626748651266098
40.6399993151426 0.00638448347647985
40.6599993146956 0.0053799957036972
40.6799993142486 0.00468175212542216
40.6999993138015 0.00425899028778076
40.7199993133545 0.00246093024810155
40.7399993129075 0.00136113899449507
40.7599993124604 0.00165748335421085
40.7799993120134 0.0039817010362943
40.7999993115664 0.00599978566169739
40.8199993111193 0.00395198712746302
40.8399993106723 0.00130171676476796
40.8599993102252 0.0015058455367883
40.8799993097782 0.0026232806344827
40.8999993093312 0.00438491106033325
40.9199993088841 0.00556147396564484
40.9399993084371 0.00432599236567815
40.9599993079901 0.00458979407946269
40.979999307543 0.00301129991809527
40.999999307096 0.00312313412626584
41.019999306649 0.00439704010883967
41.0399993062019 0.00319221590956052
41.0599993057549 0.00438456734021505
41.0799993053079 0.0037176954249541
41.0999993048608 0.00545662194490433
41.1199993044138 0.00693942705790202
41.1399993039668 0.00708562235037486
41.1599993035197 0.00636126796404521
41.1799993030727 0.00449270755052567
41.1999993026257 0.00348856920997302
41.2199993021786 0.00365271791815758
41.2399993017316 0.00251982609430949
41.2599993012846 0.00102761772771676
41.2799993008375 0.00191676206886768
41.2999993003905 0.0041399339834849
41.3199992999434 0.00584823737541834
41.3399992994964 0.00757833619912465
41.3599992990494 0.00788422177235285
41.3799992986023 0.00594289749860764
41.3999992981553 0.00513404111067454
41.4199992977083 0.00507891823848089
41.4399992972612 0.00733941545089086
41.4599992968142 0.0100950409968694
41.4799992963672 0.00989359716574351
41.4999992959201 0.0096603512763977
41.5199992954731 0.00791502793629964
41.5399992950261 0.008045228322347
41.559999294579 0.00980687538782756
41.579999294132 0.0137372066577276
41.599999293685 0.0162259509166082
41.6199992932379 0.0173000752925873
41.6399992927909 0.0172749737898509
41.6599992923439 0.0190817594528198
41.6799992918968 0.0213040073712667
41.6999992914498 0.0239338457584381
41.7199992910028 0.0276306430498759
41.7399992905557 0.0323483904202779
41.7599992901087 0.0384921431541443
41.7799992896616 0.0483644525210063
41.7999992892146 0.0589435776074727
41.8199992887676 0.072087287902832
41.8399992883205 0.0903407414754232
41.8599992878735 0.118356013298035
41.8799992874265 0.14784034093221
41.8999992869794 0.180654382705688
41.9199992865324 0.229090038935343
41.9399992860854 0.283876800537109
41.9599992856383 0.335084819793701
41.9799992851913 0.387290732065837
41.9999992847443 0.448597399393717
42.0199992842972 0.501432037353516
42.0399992838502 0.546961911519368
42.0599992834032 0.596195157368978
42.0799992829561 0.625550651550293
42.0999992825091 0.633515230814616
42.1199992820621 0.624017333984375
42.139999281615 0.600590260823568
42.159999281168 0.568634478251139
42.1799992807209 0.529603226979574
42.1999992802739 0.470114421844482
42.2199992798269 0.417330201466878
42.2399992793798 0.37361364364624
42.2599992789328 0.330279954274495
42.2799992784858 0.278955141703288
42.2999992780387 0.246315542856852
42.3199992775917 0.219542630513509
42.3399992771447 0.190326404571533
42.3599992766976 0.169176292419434
42.3799992762506 0.152979183197021
42.3999992758036 0.146069494883219
42.4199992753565 0.143579832712809
42.4399992749095 0.140245246887207
42.4599992744625 0.138165950775146
42.4799992740154 0.135696601867676
42.4999992735684 0.132863068580627
42.5199992731214 0.132130297025045
42.5399992726743 0.128269187609355
42.5599992722273 0.120135617256165
42.5799992717803 0.112290716171265
42.5999992713332 0.102875995635986
42.6199992708862 0.0917581081390381
42.6399992704391 0.0812493006388346
42.6599992699921 0.0711919228235881
42.6799992695451 0.0626959125200907
42.699999269098 0.0548683603604635
42.719999268651 0.0496885220209757
42.739999268204 0.0444286704063416
42.7599992677569 0.0362649361292521
42.7799992673099 0.0301445504029592
42.7999992668629 0.0232980171839396
42.8199992664158 0.0199282189210256
42.8399992659688 0.0168953100840251
42.8599992655218 0.0162770758072535
42.8799992650747 0.0144531806310018
42.8999992646277 0.0126576999823252
42.9199992641807 0.0113465954860051
42.9399992637336 0.0113388498624166
42.9599992632866 0.010008845726649
42.9799992628396 0.00884864131609599
42.9999992623925 0.00646923879782359
43.0199992619455 0.00573486487070719
43.0399992614985 0.00624659856160482
43.0599992610514 0.00584031293789546
43.0799992606044 0.00619047035773595
43.0999992601573 0.00660695979992549
43.1199992597103 0.00793123990297318
43.1399992592633 0.00760568380355835
43.1599992588162 0.00560792734225591
43.1799992583692 0.00333414971828461
43.1999992579222 0.00499782711267471
43.2199992574751 0.00591212759415309
43.2399992570281 0.00555057475964228
43.2599992565811 0.00532293816407522
43.279999256134 0.00620697985092799
43.299999255687 0.00550582806269328
43.31999925524 0.00359591394662857
43.3399992547929 0.00088932067155838
43.3599992543459 0.00222429186105728
43.3799992538989 0.00261689399679502
43.3999992534518 0.00444960395495097
43.4199992530048 0.00503763010104497
43.4399992525578 0.00592867434024811
43.4599992521107 0.0071301281452179
43.4799992516637 0.00498705804347992
43.4999992512167 0.00446869532267253
43.5199992507696 0.00380053023497264
43.5399992503226 0.0034764235218366
43.5599992498755 0.00370317896207174
43.5799992494285 0.00342697078982989
43.5999992489815 0.00458752463261286
43.6199992485344 0.00577344248692195
43.6399992480874 0.00557887355486552
43.6599992476404 0.00320699016253153
43.6799992471933 0.000882397716244062
43.6999992467463 0.000467430769155423
43.7199992462993 0
43.7399992458522 0.00233299657702446
43.7599992454052 0.00576209525267283
43.7799992449582 0.00585332165161769
43.7999992445111 0.00647644052902857
43.8199992440641 0.00197222866117954
43.8399992436171 0.00169469763835271
43.85999924317 0.0018381305038929
43.879999242723 0.00150692388415337
43.899999242276 0.00188079662621021
43.9199992418289 0.000571756126979987
43.9399992413819 0.00191205888986588
43.9599992409348 0.00308885822693507
43.9799992404878 0.00369071538249652
43.9999992400408 0.00412561992804209
44.0199992395937 0.00334905261794726
44.0399992391467 0.00375662669539452
44.0599992386997 0.00416701833407084
44.0799992382526 0.00584445794423421
44.0999992378056 0.00738357901573181
44.1199992373586 0.00840824544429779
44.1399992369115 0.00897077222665151
44.1599992364645 0.010076500972112
44.1799992360175 0.00838442246119181
44.1999992355704 0.00661172370115916
44.2199992351234 0.00218159978588422
44.2399992346764 0.00107763359944026
44.2599992342293 0.00244944170117378
44.2799992337823 0.00508982390165329
44.2999992333353 0.00670677423477173
44.3199992328882 0.00682656367619832
44.3399992324412 0.00562996069590251
44.3599992319942 0.00424590905507406
44.3799992315471 0.00483595182498296
44.3999992311001 0.00307205989956856
44.419999230653 0.00388991956909498
44.439999230206 0.00231648484865824
44.459999229759 0.000144941546022892
44.4799992293119 0
44.4999992288649 0.00112033945818742
44.5199992284179 0.00481275071700414
44.5399992279708 0.0079061230023702
44.5599992275238 0.00808468163013458
44.5799992270768 0.00732979625463486
44.5999992266297 0.00566205730040868
44.6199992261827 0.00488298833370209
44.6399992257357 0.00423919459184011
44.6599992252886 0.00327046389381091
44.6799992248416 0.00328847219546636
44.6999992243946 0.00207454438010852
44.7199992239475 0.0022070974111557
44.7399992235005 0.00365992113947868
44.7599992230535 0.00530492266019185
44.7799992226064 0.00554873396952947
44.7999992221594 0.00461614479621251
44.8199992217124 0.00329988052447637
44.8399992212653 0.00269727086027463
44.8599992208183 0.00276715656121572
44.8799992203712 0.00206893334786097
44.8999992199242 0.00154696131745974
44.9199992194772 0
44.9399992190301 0.000334961370875438
44.9599992185831 0.000744384961823622
44.9799992181361 0.001525920505325
44.999999217689 0.00218061357736588
45.019999217242 0.00157561028997103
45.039999216795 0.00185810849070549
45.0599992163479 0.00271922076741854
45.0799992159009 0.00308231264352798
45.0999992154539 0.00179717329641183
45.1199992150068 0.00172336349884669
45.1399992145598 0.00053980660935243
45.1599992141128 0
45.1799992136657 0.00188215374946594
45.1999992132187 0.00354962348937988
45.2199992127717 0.00561430305242538
45.2399992123246 0.00678961326678594
45.2599992118776 0.00450867712497711
45.2799992114306 0.00327192346254985
45.2999992109835 0.00281102731823921
45.3199992105365 0.00230922276775042
45.3399992100894 0.00242085754871368
45.3599992096424 0.00335697953899701
45.3799992091954 0.00337308024366697
45.3999992087483 0.00421199947595596
45.4199992083013 0.00200975860158602
45.4399992078543 0.000539117182294528
45.4599992074072 0.00093569482366244
45.4799992069602 0.000420389045029879
45.4999992065132 0.000680822009841601
45.5199992060661 0.0005235497529308
45.5399992056191 0.0013167134175698
45.5599992051721 0.00203978617986043
45.579999204725 0.00381895403067271
45.599999204278 0.00351963266730309
45.619999203831 0.00452655504147212
45.6399992033839 0.00381798048814138
45.6599992029369 0.00353452612956365
45.6799992024899 0.00328277796506882
45.6999992020428 0.00462430566549301
45.7199992015958 0.00456571628650029
45.7399992011487 0.00417100042104721
45.7599992007017 0.00299664437770844
45.7799992002547 0.00183609686791897
45.7999991998076 0.00146316923201084
45.8199991993606 0.00047058779746294
45.8399991989136 0.000974579838414987
45.8599991984665 0.00321744208534559
45.8799991980195 0.00433665762344996
45.8999991975725 0.00226463700334231
45.9199991971254 0.00191935077309608
45.9399991966784 0.00228899866342545
45.9599991962314 0.00553380399942398
45.9799991957843 0.00857324798901876
45.9999991953373 0.00700145761171977
46.0199991948903 0.00579476952552795
46.0399991944432 0.00375342244903247
46.0599991939962 0.00242565820614497
46.0799991935492 0.00225356842080752
46.0999991931021 0.00151944297055403
46.1199991926551 0.00264800637960434
46.1399991922081 0.00303163503607114
46.159999191761 0.00223040704925855
46.179999191314 0.00217986802260081
46.1999991908669 0.00202949916323026
46.2199991904199 0.00136064551770687
46.2399991899729 0.00055240069826444
46.2599991895258 0.00110793809096018
46.2799991890788 0.00428432772556941
46.2999991886318 0.00823337237040202
46.3199991881847 0.00851188004016876
46.3399991877377 0.00700961897770564
46.3599991872907 0.00375682165225347
46.3799991868436 0.00293632720907529
46.3999991863966 0.00217610895633698
46.4199991859496 0.00340784241755803
46.4399991855025 0.00484132170677185
46.4599991850555 0.00437899629275004
46.4799991846085 0.00170763122538726
46.4999991841614 0.00168928888936838
46.5199991837144 0.000174182824169596
46.5399991832674 0.00151716334124406
46.5599991828203 0.000971650208036105
46.5799991823733 0.00167768783867359
46.5999991819263 0.000805048830807209
46.6199991814792 0.00153050199151039
46.6399991810322 0.0014477281520764
46.6599991805851 0.00124214900036653
46.6799991801381 0.00268714601794879
46.6999991796911 0.00364078208804131
46.719999179244 0.00489329596360524
46.739999178797 0.00404089589913686
46.75999917835 0.0041466881831487
46.7799991779029 0.00384416108330091
46.7999991774559 0.00599476645390193
46.8199991770089 0.00571771115064621
46.8399991765618 0.00530596872170766
46.8599991761148 0.00329607104261716
46.8799991756678 0.00188886014123758
46.8999991752207 0
46.9199991747737 0.00132614697019259
46.9399991743267 0.00161814937988917
46.9599991738796 0.0029284656047821
46.9799991734326 0.00595965931812922
46.9999991729856 0.00602379391590754
47.0199991725385 0.00731020917495092
47.0399991720915 0.00547469606002172
47.0599991716444 0.00505255659421285
47.0799991711974 0.00387008016308149
47.0999991707504 0.00344174181421598
47.1199991703033 0.00331665227810542
47.1399991698563 0.00260682950417201
47.1599991694093 0.00176398108402888
47.1799991689622 0.000618090915183226
47.1999991685152 0
47.2199991680682 0.00113091841340065
47.2399991676211 0.00140192868808905
47.2599991671741 0.0019405759871006
47.2799991667271 0.00199125607808431
47.29999916628 0.00335900411009789
47.319999165833 0.00523082911968231
47.339999165386 0.00630426555871963
47.3599991649389 0.00515303860108058
47.3799991644919 0.00341733247041702
47.3999991640449 0.00287734717130661
47.4199991635978 0.00233529979983966
47.4399991631508 0.00298982386787732
47.4599991627038 0.00316114127635956
47.4799991622567 0.00399525836110115
47.4999991618097 0.00434294988711675
47.5199991613626 0.00354587907592456
47.5399991609156 0.00265215709805489
47.5599991604686 0.00233551586667697
47.5799991600215 0.00270956133802732
47.5999991595745 0.00264999121427536
47.6199991591275 0.00156966770688693
47.6399991586804 0.00147783185044924
47.6599991582334 0.00208499580621719
47.6799991577864 0.00349158123135567
47.6999991573393 0.0047057827313741
47.7199991568923 0.00337083314855893
47.7399991564453 0.0021644189953804
47.7599991559982 0.00122834394375483
47.7799991555512 0.00183013627926509
47.7999991551042 0.00248163516322772
47.8199991546571 0.00133743298550447
47.8399991542101 0.00176507296661536
47.8599991537631 0.00138849951326847
47.879999153316 0.00180355918904146
47.899999152869 0.00320007329185804
47.919999152422 0.00285501504937808
47.9399991519749 0.00354552417993546
47.9599991515279 0.0035006195306778
47.9799991510808 0.0033383217950662
47.9999991506338 0.00327077557643255
48.0199991501868 0.00323886101444562
48.0399991497397 0.0031408928334713
48.0599991492927 0.00285433977842331
48.0799991488457 0.00405105650424957
48.0999991483986 0.00408905496199926
48.1199991479516 0.00399454459547996
48.1399991475046 0.00385945936044057
48.1599991470575 0.00387942989667257
48.1799991466105 0.00367051487167676
48.1999991461635 0.00306480377912521
48.2199991457164 0.00343573888142904
48.2399991452694 0.00335200577974319
48.2599991448224 0.00408857191602389
48.2799991443753 0.00339922433098157
48.2999991439283 0.00281121656298637
48.3199991434813 0.00435260087251663
48.3399991430342 0.003768074264129
48.3599991425872 0.00481323848168055
48.3799991421402 0.00534709393978119
48.3999991416931 0.00716620484987895
48.4199991412461 0.00758253633975983
48.439999140799 0.00874947706858317
48.459999140352 0.00955792764822642
48.479999139905 0.0124785095453262
48.4999991394579 0.0141615827878316
48.5199991390109 0.014283408721288
48.5399991385639 0.0153440356254578
48.5599991381168 0.0175198535124461
48.5799991376698 0.0202258944511414
48.5999991372228 0.0250090738137563
48.6199991367757 0.0290149033069611
48.6399991363287 0.0323300123214722
48.6599991358817 0.0387731472651164
48.6799991354346 0.0506256182988485
48.6999991349876 0.0640646775563558
48.7199991345406 0.07845618724823
48.7399991340935 0.0989625295003255
48.7599991336465 0.120837497711182
48.7799991331995 0.145126040776571
48.7999991327524 0.178036340077718
48.8199991323054 0.221378866831462
48.8399991318583 0.256497796376546
48.8599991314113 0.293354956309001
48.8799991309643 0.344056224822998
48.8999991305172 0.388917128245036
48.9199991300702 0.421331055959066
48.9399991296232 0.452585792541504
48.9599991291761 0.480523459116618
48.9799991287291 0.494053363800049
48.9999991282821 0.502538363138835
49.019999127835 0.494938278198242
49.039999127388 0.479679679870605
49.059999126941 0.461502774556478
49.0799991264939 0.4266082127889
49.0999991260469 0.398479334513346
49.1199991255999 0.365518728892008
49.1399991251528 0.329992930094401
49.1599991247058 0.28616631825765
49.1799991242588 0.252199618021647
49.1999991238117 0.222341092427572
49.2199991233647 0.190351597468058
49.2399991229177 0.16644926071167
49.2599991224706 0.149751567840576
49.2799991220236 0.14010009765625
49.2999991215765 0.133818292617798
49.3199991211295 0.132732510566711
49.3399991206825 0.130014061927795
49.3599991202354 0.127874135971069
49.3799991197884 0.127106682459513
49.3999991193414 0.127542924880981
49.4199991188943 0.129057550430298
49.4399991184473 0.131399178504944
49.4599991180003 0.130967426300049
49.4799991175532 0.129920768737793
49.4999991171062 0.129301659266154
49.5199991166592 0.126038877169291
49.5399991162121 0.122201307614644
49.5599991157651 0.11231746673584
49.5799991153181 0.103036268552144
49.599999114871 0.0947348833084107
49.619999114424 0.0851176818211873
49.639999113977 0.0763920307159424
49.6599991135299 0.0708536942799886
49.6799991130829 0.0626603523890177
49.6999991126359 0.0535463134447734
49.7199991121888 0.0461283286412557
49.7399991117418 0.0406055529912313
49.7599991112947 0.0327173511187236
49.7799991108477 0.0270075658957163
49.7999991104007 0.0230213860670726
49.8199991099536 0.0215101381142934
49.8399991095066 0.0189306755860647
49.8599991090596 0.0162517090638479
49.8799991086125 0.0140725036462148
49.8999991081655 0.01234217385451
49.9199991077185 0.00904261569182078
49.9399991072714 0.00631273190180461
49.9599991068244 0.00529218564430873
49.9799991063774 0.00367373004555702
49.9999991059303 0.00463790794213613
50.0199991054833 0.00416665102044741
50.0399991050363 0.0059093768397967
50.0599991045892 0.00600500007470449
50.0799991041422 0.00494235058625539
50.0999991036952 0.00413040990630786
50.1199991032481 0.000942966217796008
50.1399991028011 0.000205913294727604
50.1599991023541 3.02448655323436E-05
50.179999101907 0
50.19999910146 0.00230965415636698
50.2199991010129 0.00300197650988897
50.2399991005659 0.00319137449065844
50.2599991001189 0.0018351886421442
50.2799990996718 0.000491237764557203
50.2999990992248 0.000764857729276021
50.3199990987778 0.00291070342063904
50.3399990983307 0.00391722247004509
50.3599990978837 0.00361548711856206
50.3799990974367 0.00405638217926025
50.3999990969896 0.0028669831653436
50.4199990965426 0.00453328639268875
50.4399990960956 0.00334217896064123
50.4599990956485 0.00534409632285436
50.4799990952015 0.00614004135131836
50.4999990947545 0.00701126704613368
50.5199990943074 0.00753531157970428
50.5399990938604 0.00650652398665746
50.5599990934134 0.00566931813955307
50.5799990929663 0.00415754268566767
50.5999990925193 0.00379333570599556
50.6199990920722 0.00297480225563049
50.6399990916252 0.00311563760042191
50.6599990911782 0.00371034666895866
50.6799990907311 0.00423571169376373
50.6999990902841 0.00425053934256236
50.7199990898371 0.00476697981357574
50.73999908939 0.00531920343637466
50.759999088943 0.00613102912902832
50.779999088496 0.00598594198624293
50.7999990880489 0.0056885967652003
50.8199990876019 0.00636811256408691
50.8399990871549 0.00742326080799103
50.8599990867078 0.00980489452679952
50.8799990862608 0.0119209905465444
50.8999990858138 0.014917720357577
50.9199990853667 0.016505433122317
50.9399990849197 0.0193605820337931
50.9599990844727 0.023408830165863
50.9799990840256 0.0267455856005351
50.9999990835786 0.0321271101633708
51.0199990831316 0.0355710426966349
51.0399990826845 0.0400728027025859
51.0599990822375 0.0474794705708822
51.0799990817904 0.0564796646436056
51.0999990813434 0.0651888489723206
51.1199990808964 0.0759880065917969
51.1399990804493 0.0915071169535319
51.1599990800023 0.105622227986654
51.1799990795553 0.121386535962423
51.1999990791082 0.145053768157959
51.2199990786612 0.169636456171672
51.2399990782142 0.190467643737793
51.2599990777671 0.215045897165934
51.2799990773201 0.245915412902832
51.2999990768731 0.275311374664307
51.319999076426 0.304313246409098
51.339999075979 0.345611159006755
51.359999075532 0.378734620412191
51.3799990750849 0.399842643737793
51.3999990746379 0.425777339935303
51.4199990741909 0.444592126210531
51.4399990737438 0.456475734710693
51.4599990732968 0.459862836201986
51.4799990728498 0.461030737559001
51.4999990724027 0.447414843241374
51.5199990719557 0.434828758239746
51.5399990715086 0.411883703867594
51.5599990710616 0.391465250651042
51.5799990706146 0.373303858439128
51.5999990701675 0.344698746999105
51.6199990697205 0.307259146372477
51.6399990692735 0.273693021138509
51.6599990688264 0.253547668457031
51.6799990683794 0.21859614054362
51.6999990679324 0.191984208424886
51.7199990674853 0.172655868530273
51.7399990670383 0.148687060674032
51.7599990665913 0.125072820981344
51.7799990661442 0.106607453028361
51.7999990656972 0.0941129048665365
51.8199990652502 0.0770563125610352
51.8399990648031 0.0667154232660929
51.8599990643561 0.0597261905670166
51.8799990639091 0.0514866312344869
51.899999063462 0.0416524926821391
51.919999063015 0.0370296637217204
51.9399990625679 0.0329053064187368
51.9599990621209 0.0275711238384247
51.9799990616739 0.0249365349610647
51.9999990612268 0.0216860036055247
52.0199990607798 0.0173596998055776
52.0399990603328 0.0169480264186859
52.0599990598857 0.0141580452521642
52.0799990594387 0.0140774806340535
52.0999990589917 0.0138050079345703
52.1199990585446 0.0114854385455449
52.1399990580976 0.0111561516920725
52.1599990576506 0.00932410856088003
52.1799990572035 0.00881762206554413
52.1999990567565 0.0100213229656219
52.2199990563095 0.00919656356175741
52.2399990558624 0.00665670434633891
52.2599990554154 0.00566667268673579
52.2799990549684 0.00542160073916117
52.2999990545213 0.00933815240859985
52.3199990540743 0.0105238149563471
52.3399990536273 0.0115124116341273
52.3599990531802 0.01146639585495
52.3799990527332 0.0101924329996109
52.3999990522861 0.00921532114346822
52.4199990518391 0.00700396001338959
52.4399990513921 0.00527946998675664
52.459999050945 0.0047044629851977
52.479999050498 0.00508027424414953
52.499999050051 0.00645717680454254
52.5199990496039 0.00688280165195465
52.5399990491569 0.00682173122962316
52.5599990487099 0.00698945870002111
52.5799990482628 0.00822803974151611
52.5999990478158 0.00960252384344737
52.6199990473688 0.0111808588107427
52.6399990469217 0.00912497639656067
52.6599990464747 0.00740638077259064
52.6799990460277 0.00518943121035894
52.6999990455806 0.00572722107172012
52.7199990451336 0.00582903524239858
52.7399990446866 0.00537406702836355
52.7599990442395 0.00488371302684148
52.7799990437925 0.00634039292732875
52.7999990433455 0.00688220113515854
52.8199990428984 0.00689033766587575
52.8399990424514 0.00374458953738213
52.8599990420043 0.00309949119885763
52.8799990415573 0.00388560766975085
52.8999990411103 0.00421296308437983
52.9199990406632 0.00548589080572128
52.9399990402162 0.00570537795623144
52.9599990397692 0.00625012814998627
52.9799990393221 0.00427223096291224
52.9999990388751 0.00100393711278836
53.0199990384281 0
53.039999037981 0.00280465558171272
53.059999037534 0.00413330172499021
53.079999037087 0.0052733505765597
53.0999990366399 0.00496801535288493
53.1199990361929 0.00551738291978836
53.1399990357459 0.0062266618013382
53.1599990352988 0.00613323698441188
53.1799990348518 0.00359446828564008
53.1999990344048 0.0038883072634538
53.2199990339577 0.00572049866120021
53.2399990335107 0.00534232308467229
53.2599990330637 0.0049587478240331
53.2799990326166 0.00373160416881243
53.2999990321696 0.00401285141706467
53.3199990317225 0.00601634333531062
53.3399990312755 0.00582376569509506
53.3599990308285 0.00558380236228307
53.3799990303814 0.00543925066788991
53.3999990299344 0.00383415867884954
53.4199990294874 0.00289275671044985
53.4399990290403 0.00249695976575216
53.4599990285933 0.00227175951004028
53.4799990281463 0.00287909706433614
53.4999990276992 0.00439741263786952
53.5199990272522 0.00558288792769114
53.5399990268052 0.00654390007257462
53.5599990263581 0.00568721294403076
53.5799990259111 0.00430253247419993
53.5999990254641 0.00289232929547628
53.619999025017 0.00363810981313388
53.63999902457 0.00404706050952276
53.659999024123 0.00524273713429769
53.6799990236759 0.00545706748962402
53.6999990232289 0.00575073113044103
53.7199990227818 0.00421965072552363
53.7399990223348 0.00280925408005714
53.7599990218878 0
53.7799990214407 3.30455484800041E-05
53.7999990209937 0.00206254882117112
53.8199990205467 0.00495782146851222
53.8399990200996 0.00668043692906698
53.8599990196526 0.00607351164023081
53.8799990192056 0.00464467058579127
53.8999990187585 0.00257200449705124
53.9199990183115 0.00391870960593224
53.9399990178645 0.00466472705205282
53.9599990174174 0.00618735402822494
53.9799990169704 0.0064208393295606
53.9999990165234 0.00474713146686554
54.0199990160763 0.00422939608494441
54.0399990156293 0.00507309883832932
54.0599990151823 0.0041541966299216
54.0799990147352 0.00273439312974612
54.0999990142882 0.00261660565932592
54.1199990138412 0.00334737772742907
54.1399990133941 0.00640984028577805
54.1599990129471 0.00551728010177612
54.1799990125 0.00457922220230103
54.199999012053 0.0041042206188043
54.219999011606 0.00412062009175619
54.2399990111589 0.0040611706674099
54.2599990107119 0.00501180539528529
54.2799990102649 0.0041232797006766
54.2999990098178 0.00436320106188456
54.3199990093708 0.00407431001464526
54.3399990089238 0.00435585975646973
54.3599990084767 0.00570415357748667
54.3799990080297 0.00677232990662257
54.3999990075827 0.00762332677841187
54.4199990071356 0.00797790835301081
54.4399990066886 0.00464356293280919
54.4599990062416 0.0042467013001442
54.4799990057945 0.00284231056769689
54.4999990053475 0.00320790782570839
54.5199990049005 0.00416405225793521
54.5399990044534 0.00263865664601326
54.5599990040064 0.00238982985417048
54.5799990035594 0.00186632511516412
54.5999990031123 0.000495862433065971
54.6199990026653 0.000316944376875957
54.6399990022182 0.000923540194829305
54.6599990017712 0.00188617060581843
54.6799990013242 0.00311108554402987
54.6999990008771 0.00334274470806122
54.7199990004301 0.00119480391343435
54.7399989999831 0.001301400984327
54.759998999536 0.00194330352048079
54.779998999089 0.00124046579003334
54.799998998642 0.00195313530663649
54.8199989981949 0.000986344739794731
54.8399989977479 0
54.8599989973009 0.00186680605014165
54.8799989968538 0.00096678448220094
54.8999989964068 0.00292175387342771
54.9199989959598 0.00386753752827644
54.9399989955127 0.00497088034947713
54.9599989950657 0.00506459971268972
54.9799989946187 0.00433326810598373
54.9999989941716 0.00408170620600383
55.0199989937246 0.00396401658654213
55.0399989932776 0.0032659408946832
55.0599989928305 0.00289542451500893
55.0799989923835 0.000905418209731579
55.0999989919364 0.00104110452036063
55.1199989914894 0.000752942326168219
55.1399989910424 0.0027229738732179
55.1599989905953 0.00126224160194397
55.1799989901483 0.00119805820286274
55.1999989897013 0
55.2199989892542 0.00141559553643068
55.2399989888072 0.00192270527283351
55.2599989883602 0.00316489537556966
55.2799989879131 0.00382734313607216
55.2999989874661 0.00583617240190506
55.3199989870191 0.00621470759312312
55.339998986572 0.00594489922126134
55.359998986125 0.00438875555992127
55.379998985678 0.00378047650059064
55.3999989852309 0.00192207768559456
55.4199989847839 0.00261929581562678
55.4399989843369 0.00165462531149387
55.4599989838898 0.00165113943318526
55.4799989834428 0.00291500339905421
55.4999989829957 0.00357184608777364
55.5199989825487 0.00529372841119766
55.5399989821017 0.00409002006053925
55.5599989816546 0.00197800087432067
55.5799989812076 0.000787322533627351
55.5999989807606 0.000166138929004471
55.6199989803135 0.00118399572869142
55.6399989798665 0.00370307515064875
55.6599989794195 0.00347434903184573
55.6799989789724 0.00393775602181752
55.6999989785254 0.00332149639725685
55.7199989780784 0.00245457167426745
55.7399989776313 0.00232182542483012
55.7599989771843 0.00235842391848564
55.7799989767373 0.00205926969647408
55.7999989762902 0.00309677372376124
55.8199989758432 0.00379351402322451
55.8399989753962 0.00367814525961876
55.8599989749491 0.00277920588850975
55.8799989745021 0.00201799335579077
55.8999989740551 0.000839051604270935
55.919998973608 8.75587730358044E-05
55.939998973161 0.000496055961896976
55.9599989727139 0.00254497652252515
55.9799989722669 0.00251859053969383
55.9999989718199 0.00164469418426355
56.0199989713728 0.00050121018042167
56.0399989709258 0.000812413481374582
56.0599989704788 0.00208529805143674
56.0799989700317 0.00220006083448728
56.0999989695847 0.00132287107408047
56.1199989691377 0.00293392116824786
56.1399989686906 0.00366514722506205
56.1599989682436 0.00480936616659164
56.1799989677966 0.00452461540699005
56.1999989673495 0.00354572907090187
56.2199989669025 0.00219851384560267
56.2399989664555 0.00145390182733536
56.2599989660084 0.00206242675582568
56.2799989655614 0.00265019734700521
56.2999989651144 0.00323501179615657
56.3199989646673 0.00329960907498995
56.3399989642203 0.00495629807313283
56.3599989637733 0.00585196316242218
56.3799989633262 0.00592759152253469
56.3999989628792 0.00472024629513423
56.4199989624321 0.00285242969791094
56.4399989619851 0.00398698672652245
56.4599989615381 0.00542974372704824
56.479998961091 0.00760483543078105
56.499998960644 0.00872084399064382
56.519998960197 0.00751615365346273
56.5399989597499 0.00674645453691483
56.5599989593029 0.00491314232349396
56.5799989588559 0.00401281764109929
56.5999989584088 0.00449343770742416
56.6199989579618 0.00286948507030805
56.6399989575148 0.00299372524023056
56.6599989570677 0.0016570037851731
56.6799989566207 0.00236222247282664
56.6999989561737 0.00454918493827184
56.7199989557266 0.00550075819094976
56.7399989552796 0.00572981933752696
56.7599989548326 0.00712987035512924
56.7799989543855 0.00620540728171666
56.7999989539385 0.00562798281510671
56.8199989534914 0.00512416611115138
56.8399989530444 0.00401531457901001
56.8599989525974 0.00368215416868528
56.8799989521503 0.00353729302684466
56.8999989517033 0.00163416638970375
56.9199989512563 0
56.9399989508092 0.000426774409910043
56.9599989503622 0.00288263410329819
56.9799989499152 0.00496777296066284
56.9999989494681 0.00767571677764257
57.0199989490211 0.00621184855699539
57.0399989485741 0.00408692906300227
57.059998948127 0.00341409792502721
57.07999894768 0.00100663689275583
57.099998947233 0.00161177354554335
57.1199989467859 0.00426108737786611
57.1399989463389 0.00275139982501666
57.1599989458919 0.00402702937523524
57.1799989454448 0.00209263513485591
57.1999989449978 0.00279763812820117
57.2199989445508 0.00551396409670512
57.2399989441037 0.00553105423847834
57.2599989436567 0.00457400232553482
57.2799989432096 0.00280076364676158
57.2999989427626 0.00275567471981049
57.3199989423156 0.00422222713629405
57.3399989418685 0.00530483474334081
57.3599989414215 0.00523117184638977
57.3799989409745 0.00348745038112005
57.3999989405274 0.00206299548347791
57.4199989400804 0.00182544800142447
57.4399989396334 0.00287830531597137
57.4599989391863 0.00384329383571943
57.4799989387393 0.00349020933111509
57.4999989382923 0.00256312415003777
57.5199989378452 0.00266001100341479
57.5399989373982 0.00380537584424019
57.5599989369512 0.00447955379883448
57.5799989365041 0.00419209450483322
57.5999989360571 0.00270872016747793
57.6199989356101 0.0012763474136591
57.639998935163 0
57.659998934716 0.000799458473920822
57.679998934269 0.00275217965245247
57.6999989338219 0.00379981622099876
57.7199989333749 0.00358089804649353
57.7399989329278 0.00183591830233733
57.7599989324808 0.00159247107803822
57.7799989320338 0.00298596223195394
57.7999989315867 0.00349258035421371
57.8199989311397 0.0022202064593633
57.8399989306927 0.00192005982001623
57.8599989302456 0.000482068800677856
57.8799989297986 0.000791614564756552
57.8999989293516 0.00120553610225519
57.9199989289045 0.00220031713445981
57.9399989284575 0.00371425052483877
57.9599989280105 0.00453063100576401
57.9799989275634 0.00433806031942368
57.9999989271164 0.00267076715826988
58.0199989266694 0.00157252376278241
58.0399989262223 0.00182525962591171
58.0599989257753 0.00353737945357958
58.0799989253283 0.00386322264870008
58.0999989248812 0.00329054594039917
58.1199989244342 0.00184429163734118
58.1399989239872 0.0023614265024662
58.1599989235401 0.00234384809931119
58.1799989230931 0.00282219648361206
58.199998922646 0.00373997042576472
58.219998922199 0.00445565680662791
58.239998921752 0.0048756331205368
58.2599989213049 0.00523675133784612
58.2799989208579 0.00536522914965947
58.2999989204109 0.00643333494663239
58.3199989199638 0.00641337335109711
58.3399989195168 0.00541237940390905
58.3599989190698 0.00395476644237836
58.3799989186227 0.00372651144862175
58.3999989181757 0.00211726029713949
58.4199989177287 0.00264841243624687
58.4399989172816 0.0028957669933637
58.4599989168346 0.00295460025469462
58.4799989163876 0.00329763243595759
58.4999989159405 0.00240170682470004
58.5199989154935 0.00142789396146933
58.5399989150465 0.00162050041059653
58.5599989145994 0.00352302119135857
58.5799989141524 0.00514584928750992
58.5999989137053 0.00636321504910787
58.6199989132583 0.00660429696242015
58.6399989128113 0.00604631453752518
58.6599989123642 0.00613528539737066
58.6799989119172 0.00618879149357478
58.6999989114702 0.0069345106681188
58.7199989110231 0.00530840208133062
58.7399989105761 0.00439580877621969
58.7599989101291 0.00308107882738113
58.779998909682 0.00224896818399429
58.799998909235 0.00193408280611038
58.819998908788 0.000947477109730244
58.8399989083409 0
58.8599989078939 0.00108772305150827
58.8799989074469 0.00185130809744199
58.8999989069998 0.00254903038342794
58.9199989065528 0.00200913771986961
58.9399989061058 0.00149117968976498
58.9599989056587 0.00201160634557406
58.9799989052117 0.00209414561589559
58.9999989047647 0.00260249276955922
59.0199989043176 0.0021104355653127
59.0399989038706 0.00270555540919304
59.0599989034235 0.00309058874845505
59.0799989029765 0.00327839454015096
59.0999989025295 0.00379906073212624
59.1199989020824 0.00452810476223628
59.1399989016354 0.00517779936393102
59.1599989011884 0.0049114778637886
59.1799989007413 0.00419489940007528
59.1999989002943 0.00359130725264549
59.2199988998473 0.00500332613786062
59.2399988994002 0.00530235916376114
59.2599988989532 0.00575307458639145
59.2799988985062 0.00550620506207148
59.2999988980591 0.00582028329372406
59.3199988976121 0.00594615737597148
59.3399988971651 0.006590636074543
59.359998896718 0.00544369767109553
59.379998896271 0.00473141968250275
59.399998895824 0.00528341631094615
59.4199988953769 0.00545713851849238
59.4399988949299 0.00690527508656184
59.4599988944829 0.00623069604237874
59.4799988940358 0.0060627207159996
59.4999988935888 0.00702359825372696
59.5199988931417 0.00765067785978317
59.5399988926947 0.00903257032235463
59.5599988922477 0.0116909851630529
59.5799988918006 0.0124314606189728
59.5999988913536 0.0127440263827642
59.6199988909066 0.0120770146449407
59.6399988904595 0.0112475246191025
59.6599988900125 0.0125016023715337
59.6799988895655 0.0140173643827438
59.6999988891184 0.0147940327723821
59.7199988886714 0.0160216192404429
59.7399988882244 0.0170734385649363
59.7599988877773 0.0176421006520589
59.7799988873303 0.0204108357429504
59.7999988868833 0.0222763816515605
59.8199988864362 0.0230819722016652
59.8399988859892 0.0241023898124695
59.8599988855422 0.0246978541215261
59.8799988850951 0.0274379670619965
59.8999988846481 0.0299614111582438
59.9199988842011 0.0333145320415497
59.939998883754 0.0356738328933716
59.959998883307 0.0367483178774516
59.9799988828599 0.037094783782959
59.9999988824129 0.0351797461509705
60.0199988819659 0.033918297290802
60.0399988815188 0.0361379901568095
60.0599988810718 0.0386529803276062
60.0799988806248 0.0424690087636312
60.0999988801777 0.0417744318644206
60.1199988797307 0.0408859928448995
60.1399988792837 0.0409041126569112
60.1599988788366 0.0411629756291707
60.1799988783896 0.0401354710261027
60.1999988779426 0.0389111876487732
60.2199988774955 0.0383584856987
60.2399988770485 0.0381330172220866
60.2599988766015 0.0379544417063395
60.2799988761544 0.0355759739875793
60.2999988757074 0.0343467911084493
60.3199988752604 0.0333340128262838
60.3399988748133 0.0320690035820007
60.3599988743663 0.032162602742513
60.3799988739192 0.0286096195379893
60.3999988734722 0.0258188009262085
60.4199988730252 0.0220467428366343
60.4399988725781 0.0210217555363973
60.4599988721311 0.0203697542349497
60.4799988716841 0.0187413374582926
60.499998871237 0.0173775454362233
60.51999887079 0.0162467966477076
60.539998870343 0.0165287137031555
60.5599988698959 0.0167032023270925
60.5799988694489 0.0155143082141876
60.5999988690019 0.0151275048653285
60.6199988685548 0.0123331228892008
60.6399988681078 0.0130008459091187
60.6599988676608 0.0122735857963562
60.6799988672137 0.0120341966549555
60.6999988667667 0.0128239542245865
60.7199988663197 0.0117658058802287
60.7399988658726 0.0106440822283427
60.7599988654256 0.00798542151848475
60.7799988649786 0.00659307738145192
60.7999988645315 0.00609926929076513
60.8199988640845 0.00575983772675196
60.8399988636374 0.00564269572496414
60.8599988631904 0.00477689951658249
60.8799988627434 0.00546114643414815
60.8999988622963 0.00460404107968013
60.9199988618493 0.00483129570881526
60.9399988614023 0.00548527141412099
60.9599988609552 0.00705200533072154
60.9799988605082 0.00701809227466583
60.9999988600612 0.0063368891676267
61.0199988596141 0.00291351079940796
61.0399988591671 0.00135500679413478
61.0599988587201 0.00353234733144442
61.079998858273 0.00678149859110514
61.099998857826 0.00787881910800934
61.119998857379 0.00663343121608098
61.1399988569319 0.00521428336699804
61.1599988564849 0.00553649763266246
61.1799988560379 0.00467462639013926
61.1999988555908 0.00405589019258817
61.2199988551438 0.00209745243191719
61.2399988546968 0.00199767425656319
61.2599988542497 0.00150698932508628
61.2799988538027 0.00202104796965917
61.2999988533556 0.00237162311871847
61.3199988529086 0.00179394769171874
61.3399988524616 0.00114147240916888
61.3599988520145 0.00190938388307889
61.3799988515675 0.00269641677538554
61.3999988511205 0.00445907463630041
61.4199988506734 0.00409318680564562
61.4399988502264 0.00407591114441554
61.4599988497794 0.00289742971460025
61.4799988493323 0.00423034280538559
61.4999988488853 0.00342018256584803
61.5199988484383 0.00253094707926114
61.5399988479912 0.00171891562640667
61.5599988475442 0.00212577159206072
61.5799988470972 0.0026963417728742
61.5999988466501 0.00238938853144646
61.6199988462031 0.00257851704955101
61.6399988457561 0.00209440737962723
61.659998845309 0.00510926147301992
61.679998844862 0.00541555335124334
61.6999988444149 0.00495428045590719
61.7199988439679 0.00415603518486023
61.7399988435209 0.00414613659183184
61.7599988430738 0.00461537639300029
61.7799988426268 0.00417014211416245
61.7999988421798 0.00338069871068001
61.8199988417327 0.000360571593046188
61.8399988412857 0
61.8599988408387 0.000251222696776191
61.8799988403916 0.00248251979549726
61.8999988399446 0.00406075666348139
61.9199988394976 0.00527630349000295
61.9399988390505 0.00592854718367259
61.9599988386035 0.00564063837130864
61.9799988381565 0.00588235706090927
61.9999988377094 0.00792412012815475
62.0199988372624 0.00763692359129588
62.0399988368154 0.00918357868989309
62.0599988363683 0.00615092913309733
62.0799988359213 0.00559632629156113
62.0999988354743 0.00480663528045018
62.1199988350272 0.00558950553337733
62.1399988345802 0.00410293713212013
62.1599988341331 0.00395062292615573
62.1799988336861 0.00403577759861946
62.1999988332391 0.00594640821218491
62.219998832792 0.00721165140469869
62.239998832345 0.00587151249249776
62.259998831898 0.00525123079617818
62.2799988314509 0.00395158380270004
62.2999988310039 0.00231796006361643
62.3199988305569 0.000590772926807404
62.3399988301098 0.00185047412912051
62.3599988296628 0.00393320024013519
62.3799988292158 0.00439567764600118
62.3999988287687 0.00524588376283646
62.4199988283217 0.00333563561240832
62.4399988278747 0.00383300607403119
62.4599988274276 0.00584272543589274
62.4799988269806 0.00538449833790461
62.4999988265336 0.00709450592597326
62.5199988260865 0.00486919283866882
62.5399988256395 0.00375231107076009
62.5599988251925 0.0030069296558698
62.5799988247454 0.00278818706671397
62.5999988242984 0.00309532458583514
62.6199988238513 0.00281188761194547
62.6399988234043 0.00161504919330279
62.6599988229573 0.00317779084046682
62.6799988225102 0.00264010056853294
62.6999988220632 0.00491710503896077
62.7199988216162 0.00574403554201126
62.7399988211691 0.00541556576887767
62.7599988207221 0.00452372133731842
62.7799988202751 0.0021904023985068
62.799998819828 0.000768935245772203
62.819998819381 0
62.839998818934 0.00110115669667721
62.8599988184869 0.0031448336939017
62.8799988180399 0.00439078609148661
62.8999988175929 0.00412398502230644
62.9199988171458 0.00421667943398158
62.9399988166988 0.00388391191760699
62.9599988162518 0.00428053090969721
62.9799988158047 0.00322798192501068
62.9999988153577 0.00216536795099576
63.0199988149107 0.00195948742330074
63.0399988144636 0.00213991676767667
63.0599988140166 0.00388852059841156
63.0799988135695 0.00452138135830561
63.0999988131225 0.00475800236066182
63.1199988126755 0.00313169235984484
63.1399988122284 0.00411727403601011
63.1599988117814 0.00311041151483854
63.1799988113344 0.00164562650024891
63.1999988108873 0.000152597048630317
63.2199988104403 0.000680574464301268
63.2399988099933 0.00264688755075137
63.2599988095462 0.00409053588906924
63.2799988090992 0.00372505610187848
63.2999988086522 0.00220410053928693
63.3199988082051 0.0015498086810112
63.3399988077581 0.0026798814535141
63.3599988073111 0.00354799181222916
63.379998806864 0.00446494619051615
63.399998806417 0.00328487455844879
63.41999880597 0.00129203808804353
63.4399988055229 0.000931466929614544
63.4599988050759 0.00128978751599789
63.4799988046288 0.00170545590420564
63.4999988041818 0.00169638184209665
63.5199988037348 0.00175798696776231
63.5399988032877 0.0016788021971782
63.5599988028407 0.00240922744075457
63.5799988023937 0.00189420183499654
63.5999988019466 0.00241071805357933
63.6199988014996 0.00212575892607371
63.6399988010526 0.000236230762675405
63.6599988006055 0.00046160276979208
63.6799988001585 0.00107695621748765
63.6999987997115 0.00139231955011686
63.7199987992644 0.00398901502291361
63.7399987988174 0.00560335467259089
63.7599987983704 0.0061161811153094
63.7799987979233 0.00616735319296519
63.7999987974763 0.0058558315038681
63.8199987970293 0.00623951852321625
63.8399987965822 0.00514149814844131
63.8599987961352 0.00451605916023254
63.8799987956882 0.00360101312398911
63.8999987952411 0.00483110249042511
63.9199987947941 0.00492641131083171
63.939998794347 0.0033927450577418
63.9599987939 0.00298677509029706
63.979998793453 0.00313822776079178
63.9999987930059 0.00469046533107758
64.0199987925589 0.00537573744853338
64.0399987921119 0.00496165007352829
64.0599987916648 0.00458915481964747
64.0799987912178 0.00596871028343836
64.0999987907708 0.00584912995497386
64.1199987903237 0.00544033944606781
64.1399987898767 0.00272040342291196
64.1599987894297 0.00192356357971827
64.1799987889826 0.00359212309122086
64.1999987885356 0.00517621090014776
64.2199987880886 0.00541659543911616
64.2399987876415 0.00420565108458201
64.2599987871945 0.00528336217006048
64.2799987867475 0.00457899371782939
64.2999987863004 0.00413250724474589
64.3199987858534 0.00365892027815183
64.3399987854064 0.00275690754254659
64.3599987849593 0.00225051070253054
64.3799987845123 0.0022907721499602
64.3999987840652 0.0033841165403525
64.4199987836182 0.0034566322962443
64.4399987831712 0.00311396593848864
64.4599987827241 0.00303109263380369
64.4799987822771 0.00347378551959991
64.4999987818301 0.00464966346820196
64.519998781383 0.00423243244489034
64.539998780936 0.00513650526603063
64.559998780489 0.00397925898432732
64.5799987800419 0.00449989189704259
64.5999987795949 0.00437359164158503
64.6199987791479 0.00362317537268003
64.6399987787008 0.00343961517016093
64.6599987782538 0.00302657335996628
64.6799987778068 0.00193163491785526
64.6999987773597 0.00209823672970136
64.7199987769127 0.00118656282623609
64.7399987764657 0.00183890697856744
64.7599987760186 0.00134631370504697
64.7799987755716 0.00175934558113416
64.7999987751246 0.00153797355790933
64.8199987746775 0.00214003597696622
64.8399987742305 0.00208504870533943
64.8599987737834 0.00253274316589038
64.8799987733364 0.00170804957548777
64.8999987728894 0.00134184695780277
64.9199987724423 0
64.9399987719953 0.00103199575096369
64.9599987715483 0.00402628382047017
64.9799987711012 0.00602568338314692
64.9999987706542 0.00631186614433924
65.0199987702072 0.00506832400957743
65.0399987697601 0.00393325090408325
65.0599987693131 0.00413124337792397
65.0799987688661 0.00377050613363584
65.099998768419 0.00326939622561137
65.119998767972 0.00289606675505638
65.139998767525 0.00256185010075569
65.1599987670779 0.00310875326395035
65.1799987666309 0.00329490527510643
65.1999987661839 0.00366847440600395
65.2199987657368 0.0037620447576046
65.2399987652898 0.00550816208124161
65.2599987648427 0.00613454679648081
65.2799987643957 0.00571213215589523
65.2999987639487 0.00283426468571027
65.3199987635016 0.000685497124989827
65.3399987630546 0
65.3599987626076 0.00276957352956136
65.3799987621605 0.00406223932902018
65.3999987617135 0.0056263526280721
65.4199987612665 0.00358990083138148
65.4399987608194 0.00325764914353689
65.4599987603724 0.00240979765852292
65.4799987599254 0.00162592194974422
65.4999987594783 0.00210332820812861
65.5199987590313 0.00121862168113391
65.5399987585843 0.00197714368502299
65.5599987581372 0.00208078163365523
65.5799987576902 0.0028079479932785
65.5999987572432 0.00446425179640452
65.6199987567961 0.0060022955139478
65.6399987563491 0.00737345467011134
65.6599987559021 0.00599917272726695
65.679998755455 0.00425790896018346
65.699998755008 0.00275967294971148
65.7199987545609 0.0033791388074557
65.7399987541139 0.0036534142990907
65.7599987536669 0.00391759301225344
65.7799987532198 0.00328366905450821
65.7999987527728 0.00250037188331286
65.8199987523258 0.0020868423084418
65.8399987518787 0.00184222434957822
65.8599987514317 0.00150917718807856
65.8799987509847 0.00226275473833084
65.8999987505376 0.00142200738191605
65.9199987500906 0.00240891352295876
65.9399987496436 0.00267056624094645
65.9599987491965 0.00217167586088181
65.9799987487495 0.00263114497065544
65.9999987483025 0.00195164891580741
66.0199987478554 0.00276678303877513
66.0399987474084 0.0035997432967027
66.0599987469614 0.00339195877313614
66.0799987465143 0.00212354560693105
66.0999987460673 0.002391350766023
66.1199987456203 0.00317338133851687
66.1399987451732 0.00496408939361572
66.1599987447262 0.00525278846422831
66.1799987442791 0.00388027876615524
66.1999987438321 0.00337360178430875
66.2199987433851 0.00321747983495394
66.239998742938 0.00233848094940186
66.259998742491 0.00197094169755777
66.279998742044 0.00134081629415353
66.2999987415969 0.00381899774074554
66.3199987411499 0.00536318222681681
66.3399987407029 0.00603522012631098
66.3599987402558 0.00451064457496007
66.3799987398088 0.00306749244530996
66.3999987393618 0.00186721769471963
66.4199987389147 0.00159201920032501
66.4399987384677 0.00248146777351697
66.4599987380207 0.00195211917161942
66.4799987375736 0.00169107529024283
66.4999987371266 0.00121189827720324
66.5199987366796 0.00147068661948045
66.5399987362325 0.00117607762416204
66.5599987357855 0.00103964774558942
66.5799987353384 0.00135004619757334
66.5999987348914 3.15133792658647E-05
66.6199987344444 0
66.6399987339973 0.00069270171225071
66.6599987335503 0.0020813912153244
66.6799987331033 0.00347488497694333
66.6999987326562 0.0032947763800621
66.7199987322092 0.00279190093278885
66.7399987317622 0.00251694197456042
66.7599987313151 0.00208678444226583
66.7799987308681 0.000428842970480522
66.7999987304211 0.00058013703674078
66.819998729974 0.000610477601488431
66.839998729527 0.00344748571515083
66.85999872908 0.00444454252719879
66.8799987286329 0.00516750117142995
66.8999987281859 0.00430086006720861
66.9199987277389 0.00348949631055196
66.9399987272918 0.00285742357373238
66.9599987268448 0.00355475693941116
66.9799987263978 0.00354352667927742
66.9999987259507 0.00381839846571287
67.0199987255037 0.00414535701274872
67.0399987250566 0.003357828160127
67.0599987246096 0.00355583056807518
67.0799987241626 0.00201550722122192
67.0999987237155 0.000453917092333237
67.1199987232685 0
67.1399987228215 0.00083679910749197
67.1599987223744 0.00278832043210665
67.1799987219274 0.00231440191467603
67.1999987214804 0.0028933676580588
67.2199987210333 0.00234339386224747
67.2399987205863 0.00356010968486468
67.2599987201393 0.00371388842662176
67.2799987196922 0.00452605585257212
67.2999987192452 0.0045277992884318
67.3199987187982 0.00331509783864021
67.3399987183511 0.00154018600781759
67.3599987179041 0.00194657370448112
67.3799987174571 0.00258864636222521
67.39999871701 0.00295899336536725
67.419998716563 0.00181561311086019
67.439998716116 0.000600902177393436
67.4599987156689 0
67.4799987152219 0.00186018658181032
67.4999987147748 0.0034277265270551
67.5199987143278 0.00432384014129639
67.5399987138808 0.00412833442290624
67.5599987134337 0.00231543704867363
67.5799987129867 0.00269904260834058
67.5999987125397 0.00301250144839287
67.6199987120926 0.00253807852665583
67.6399987116456 0.00192102591196696
67.6599987111986 0.00142538001139959
67.6799987107515 0.00349139099319776
67.6999987103045 0.0044900377591451
67.7199987098575 0.00536312560240428
67.7399987094104 0.00420664350191752
67.7599987089634 0.00380395799875259
67.7799987085164 0.00280201931794484
67.7999987080693 0.00322257727384567
67.8199987076223 0.00299422765771548
67.8399987071753 0.0033192478120327
67.8599987067282 0.00251776004830996
67.8799987062812 0.00310140897830327
67.8999987058342 0.0029985636472702
67.9199987053871 0.00317891587813695
67.9399987049401 0.00271199767788251
67.959998704493 0.00226377546787262
67.979998704046 0.00185014804204305
67.999998703599 0.00299733603994052
68.0199987031519 0.00269441455602646
68.0399987027049 0.00256030162175496
68.0599987022579 0.00204648735622565
68.0799987018108 0.0022685003777345
68.0999987013638 0.00319088424245516
68.1199987009168 0.00385681316256523
68.1399987004697 0.00392404148976008
68.1599987000227 0.00325928529103597
68.1799986995757 0.003213865061601
68.1999986991286 0.00235147997736931
68.2199986986816 0.00242918332417806
68.2399986982346 0.00294802486896515
68.2599986977875 0.00218645160396894
68.2799986973405 0.00214117119709651
68.2999986968935 0.00144368509451548
68.3199986964464 0.00273833324511846
68.3399986959994 0.00258148536086082
68.3599986955523 0.00305498068531354
68.3799986951053 0.00320837919910749
68.3999986946583 0.00249786029259364
68.4199986942112 0.00263511836528778
68.4399986937642 0.00292321592569351
68.4599986933172 0.00358678326010704
68.4799986928701 0.00461536546548208
68.4999986924231 0.00330716371536255
68.5199986919761 0.00327671493093173
68.539998691529 0.00352865705887477
68.559998691082 0.00182464122772217
68.579998690635 0.00305609852075577
68.5999986901879 0.00280085330208143
68.6199986897409 0.00344424371918042
68.6399986892939 0.00413325950503349
68.6599986888468 0.00356456190347672
68.6799986883998 0.00233059326807658
68.6999986879528 0.0012225016951561
68.7199986875057 0.00053645484149456
68.7399986870587 0
68.7599986866117 0.00206441047290961
68.7799986861646 0.00282158007224401
68.7999986857176 0.00330187405149142
68.8199986852705 0.00327413032452265
68.8399986848235 0.00305920019745827
68.8599986843765 0.00283506313959757
68.8799986839294 0.00329663803180059
68.8999986834824 0.00241072302063306
68.9199986830354 0.00298633004228274
68.9399986825883 0.00295807048678398
68.9599986821413 0.00283308054010073
68.9799986816943 0.00328827872872353
68.9999986812472 0.00177017363409201
69.0199986808002 0.00296718354026477
69.0399986803532 0.00228868176539739
69.0599986799061 0.00132738786439101
69.0799986794591 0.000883891681830088
69.0999986790121 0.00144812737902006
69.119998678565 0.00211860264341036
69.139998678118 0.0042883887887001
69.159998677671 0.00395770917336146
69.1799986772239 0.00357627794146538
69.1999986767769 0.00135274554292361
69.2199986763299 0.001170489564538
69.2399986758828 0.00212545072038968
69.2599986754358 0.00243021671970685
69.2799986749887 0.0018302200982968
69.2999986745417 0.00132703743875027
69.3199986740947 0.00090995579957962
69.3399986736476 0.00179085694253445
69.3599986732006 0.00223756606380145
69.3799986727536 0.00246218865116437
69.3999986723065 0.00282708083589872
69.4199986718595 0.00338947127262751
69.4399986714125 0.00432671159505844
69.4599986709654 0.00401462242007256
69.4799986705184 0.00380617827177048
69.4999986700714 0.00323792472481728
69.5199986696243 0.00268992508451144
69.5399986691773 0.00246675511201223
69.5599986687303 0.000839494355022907
69.5799986682832 0.00106291038294633
69.5999986678362 0.000915553855399291
69.6199986673892 0.0012986430277427
69.6399986669421 0.00223500654101372
69.6599986664951 0.00347219084699949
69.6799986660481 0.00362652589877446
69.699998665601 0.00453347712755203
69.719998665154 0.00270708252986272
69.7399986647069 0.0027017409602801
69.7599986642599 0.00207864530384541
69.7799986638129 0.003411515802145
69.7999986633658 0.00424718459447225
69.8199986629188 0.00435544649759928
69.8399986624718 0.00297769283254941
69.8599986620247 0.000417705128590266
69.8799986615777 0
69.8999986611307 0.000185978210841616
69.9199986606836 0.000837603956460953
69.9399986602366 0.00149966068565845
69.9599986597896 0.00173873913784822
69.9799986593425 0.0016783798734347
69.9999986588955 0.00119333776334922
70.0199986584485 0.000561048400898774
70.0399986580014 0.000320886230717103
70.0599986575544 0.00141336098313332
70.0799986571074 0.00137689597904682
70.0999986566603 0.00103941975782315
70.1199986562133 0.00186024482051531
70.1399986557662 0.00284798666834831
70.1599986553192 0.00390357499321302
70.1799986548722 0.00399256646633148
70.1999986544251 0.00318472310900688
70.2199986539781 0.00322383791208267
70.2399986535311 0.00260649099946022
70.259998653084 0.00232318490743637
70.279998652637 0.00109549077848593
70.29999865219 0
70.3199986517429 0.000659389421343803
70.3399986512959 0.00116565463443597
70.3599986508489 0.0012886422375838
70.3799986504018 0.0011939499527216
70.3999986499548 0.00142309380074342
70.4199986495078 0.00116858581701914
70.4399986490607 0.00144245326519012
70.4599986486137 0.00221138124664625
70.4799986481667 0.00273047834634781
70.4999986477196 0.00380368034044902
70.5199986472726 0.00256917749842008
70.5399986468256 0.000732397536436717
70.5599986463785 0.000600568950176239
70.5799986459315 0.000554924830794334
70.5999986454844 0.00202115662395954
70.6199986450374 0.00194037382801374
70.6399986445904 0.00170248138407866
70.6599986441433 0.00237338493267695
70.6799986436963 0.00203457822402318
70.6999986432493 0.00211242387692134
70.7199986428022 0.00251347795128822
70.7399986423552 0.0024334708849589
70.7599986419082 0.00173021008570989
70.7799986414611 0.000421505359311899
70.7999986410141 0
70.8199986405671 0.0017154964307944
70.83999864012 0.00273697252074877
70.859998639673 0.00353157371282578
70.879998639226 0.00394158984224002
70.8999986387789 0.00495994687080383
70.9199986383319 0.00575353900591532
70.9399986378849 0.00585432300964991
70.9599986374378 0.00402617727716764
70.9799986369908 0.00295026227831841
70.9999986365438 0.00268166462580363
71.0199986360967 0.00369794045885404
71.0399986356497 0.00419091582298279
71.0599986352026 0.00453901588916779
71.0799986347556 0.00322470689813296
71.0999986343086 0.0040272889037927
71.1199986338615 0.00437058955430984
71.1399986334145 0.00515480140844981
71.1599986329675 0.00498741765817006
71.1799986325204 0.00599027176698049
71.1999986320734 0.00742130229870478
71.2199986316264 0.00736371477444967
71.2399986311793 0.00824155857165654
71.2599986307323 0.00956225295861562
71.2799986302853 0.0128929754098256
71.2999986298382 0.0166035542885462
71.3199986293912 0.0178604364395142
71.3399986289442 0.0188918272654215
71.3599986284971 0.0196910719076792
71.3799986280501 0.020983491341273
71.3999986276031 0.0259352028369904
71.419998627156 0.0293159226576487
71.439998626709 0.0335715095202128
71.459998626262 0.0420223752657572
71.4799986258149 0.0523385842641195
71.4999986253679 0.059429407119751
71.5199986249208 0.0667022069295247
71.5399986244738 0.0776183923085531
71.5599986240268 0.0913912216822306
71.5799986235797 0.100124915440877
71.5999986231327 0.112541556358337
71.6199986226857 0.130411918958028
71.6399986222386 0.143610302607218
71.6599986217916 0.155359474817912
71.6799986213446 0.171969477335612
71.6999986208975 0.185733890533447
71.7199986204505 0.196671628952026
71.7399986200035 0.207710186640422
71.7599986195564 0.212814490000407
71.7799986191094 0.21887035369873
71.7999986186624 0.224213902155558
71.8199986182153 0.231922626495361
71.8399986177683 0.230372762680054
71.8599986173213 0.225754992167155
71.8799986168742 0.218625005086263
71.8999986164272 0.213285271326701
71.9199986159801 0.204705015818278
71.9399986155331 0.192632675170898
71.9599986150861 0.175712887446086
71.979998614639 0.161393610636393
71.999998614192 0.147895113627116
72.019998613745 0.133034388224284
72.0399986132979 0.119417174657186
72.0599986128509 0.110857979456584
72.0799986124039 0.100493375460307
72.0999986119568 0.0842180967330933
72.1199986115098 0.0738893191019694
72.1399986110628 0.0644678115844727
72.1599986106157 0.0566330154736837
72.1799986101687 0.0518507957458496
72.1999986097217 0.0508852442105611
72.2199986092746 0.0480690638224284
72.2399986088276 0.0439257184664408
72.2599986083806 0.0417734940846761
72.2799986079335 0.0398563822110494
72.2999986074865 0.0376123150189718
72.3199986070395 0.0352374116579692
72.3399986065924 0.0365150014559428
72.3599986061454 0.0391330480575562
72.3799986056983 0.0442156314849853
72.3999986052513 0.0465203245480855
72.4199986048043 0.0474074244499207
72.4399986043572 0.0507954716682434
72.4599986039102 0.0517704526583354
72.4799986034632 0.054245130221049
72.4999986030161 0.0563323775927226
72.5199986025691 0.0577516873677572
72.5399986021221 0.059612242380778
72.559998601675 0.0602850874265035
72.579998601228 0.0593775391578674
72.599998600781 0.0563675165176392
72.6199986003339 0.053826383749644
72.6399985998869 0.052791953086853
72.6599985994399 0.0490413904190063
72.6799985989928 0.0474813938140869
72.6999985985458 0.0461853663126628
72.7199985980988 0.0442216952641805
72.7399985976517 0.0448120991388957
72.7599985972047 0.0422165075937907
72.7799985967577 0.0370852073033651
72.7999985963106 0.0344790061314901
72.8199985958636 0.0331201573212941
72.8399985954165 0.0311862409114838
72.8599985949695 0.0281121611595154
72.8799985945225 0.0252055446306864
72.8999985940754 0.0242842177549998
72.9199985936284 0.0207819124062856
72.9399985931814 0.0190055708090464
72.9599985927343 0.0159188528855642
72.9799985922873 0.0145753522713979
72.9999985918403 0.0120920081933339
73.0199985913932 0.0103628218173981
73.0399985909462 0.0103465139865875
73.0599985904992 0.00747162401676178
73.0799985900521 0.00708308170239131
73.0999985896051 0.00614829113086065
73.1199985891581 0.00761310011148453
73.139998588711 0.00820551564296087
73.159998588264 0.00748998721440633
73.179998587817 0.00529908885558446
73.1999985873699 0.00415822565555572
73.2199985869229 0.00214811637997627
73.2399985864758 0.00246451571583748
73.2599985860288 0.00185631985465686
73.2799985855818 0.00227540234724681
73.2999985851347 0.00227215016881625
73.3199985846877 0.00239164804418882
73.3399985842407 0.00200618753830592
73.3599985837936 0.00192642745872339
73.3799985833466 0.00165530083080133
73.3999985828996 0.00214652568101883
73.4199985824525 0.00430481334527334
73.4399985820055 0.003861981878678
73.4599985815585 0.0043450136979421
73.4799985811114 0.00390128046274185
73.4999985806644 0.00340575128793716
73.5199985802174 0.00277454207340876
73.5399985797703 0.00208801204959552
73.5599985793233 0.00205229346950849
73.5799985788763 0.00262475286920865
73.5999985784292 0.00252244820197423
73.6199985779822 0.00396297797560692
73.6399985775352 0.00371899331609408
73.6599985770881 0.00358087867498398
73.6799985766411 0.00270260547598203
73.699998576194 0.00202993663648764
73.719998575747 0.00234617268045743
73.7399985753 0.0017653152346611
73.7599985748529 0.00249956299861272
73.7799985744059 0.00161343862613042
73.7999985739589 0.00126215492685636
73.8199985735118 0.000714108409980933
73.8399985730648 0.000261739517251651
73.8599985726178 0.000911250027517478
73.8799985721707 0.00255273307363192
73.8999985717237 0.00394022464752197
73.9199985712767 0.00340610668063164
73.9399985708296 0.0027865673104922
73.9599985703826 0.00120322505633036
73.9799985699356 0.00151490134497484
73.9999985694885 0.00206142800549666
74.0199985690415 0.00202652737498283
74.0399985685945 0.00258265857895215
74.0599985681474 0.00251497179269791
74.0799985677004 0.00248027046521505
74.0999985672534 0.00148435682058334
74.1199985668063 0.000189649236078064
74.1399985663593 0
74.1599985659122 0.000986196969946226
74.1799985654652 0.000878275372087955
74.1999985650182 0.00178645414610704
74.2199985645711 0.00298224538564682
74.2399985641241 0.00421410550673803
74.2599985636771 0.00432625263929367
74.27999856323 0.00265098412831624
74.299998562783 0.00316077421108882
74.319998562336 0.00343581338723501
74.3399985618889 0.00426301062107086
74.3599985614419 0.00444861153761546
74.3799985609949 0.00302133038640022
74.3999985605478 0.00267291367053986
74.4199985601008 0.00113143076499303
74.4399985596538 0
74.4599985592067 0.000829822135468324
74.4799985587597 0.00206641828020414
74.4999985583127 0.00456809947888056
74.5199985578656 0.00547503034273783
74.5399985574186 0.00491834580898285
74.5599985569716 0.00502640803654989
74.5799985565245 0.00419504592816035
74.5999985560775 0.00525859495004018
74.6199985556304 0.00472791840632757
74.6399985551834 0.00513694882392883
74.6599985547364 0.00415218472480774
74.6799985542893 0.00377985040346781
74.6999985538423 0.00302524790167809
74.7199985533953 0.00234783341487249
74.7399985529482 0.00375427703062693
74.7599985525012 0.00313545440634092
74.7799985520542 0.00284220427274704
74.7999985516071 0.00116361913581689
74.8199985511601 0.00157555590073268
74.8399985507131 0.00194255076348782
74.859998550266 0.00422707895437876
74.879998549819 0.00277520691355069
74.899998549372 0.00245499238371849
74.9199985489249 0.00241230949759483
74.9399985484779 0.00258717561761538
74.9599985480309 0.00488444815079371
74.9799985475838 0.00448597321907679
74.9999985471368 0.00539864599704742
75.0199985466897 0.00476391514142354
75.0399985462427 0.00515814274549484
75.0599985457957 0.00493570516506831
75.0799985453486 0.00305811017751694
75.0999985449016 0.00339870229363441
75.1199985444546 0.00192853336532911
75.1399985440075 0.00245397165417671
75.1599985435605 0.00279275625944138
75.1799985431135 0.00249250779549281
75.1999985426664 0.00285738756259282
75.2199985422194 0.00199400633573532
75.2399985417724 0.000621256108085314
75.2599985413253 0.000386426194260518
75.2799985408783 0.000706471999486287
75.2999985404313 0.00103531951705615
75.3199985399842 0.00205558513601621
75.3399985395372 0.00328228150804838
75.3599985390902 0.00303905208905538
75.3799985386431 0.00239378164211909
75.3999985381961 0.00071545938650767
75.4199985377491 0.00180008287231127
75.439998537302 0.00261984715859095
75.459998536855 0.00391504218180974
75.4799985364079 0.00439231842756271
75.4999985359609 0.00357751349608103
75.5199985355139 0.00312160005172094
75.5399985350668 0.00342775608102481
75.5599985346198 0.00375512341658274
75.5799985341728 0.00310423548022906
75.5999985337257 0.0035469780365626
75.6199985332787 0.00380032484730085
75.6399985328317 0.003706061343352
75.6599985323846 0.00329547251264254
75.6799985319376 0.00101503022015095
75.6999985314906 0.00220960651834806
75.7199985310435 0.00415502662460009
75.7399985305965 0.00556011497974396
75.7599985301495 0.004537633061409
75.7799985297024 0.00404518817861875
75.7999985292554 0.00386192823449771
75.8199985288084 0.00449860990047455
75.8399985283613 0.00366160670916239
75.8599985279143 0.00297899146874746
75.8799985274673 0.00240202372272809
75.8999985270202 0.00248430346449216
75.9199985265732 0.00185907209912936
75.9399985261261 0.00155158539613088
75.9599985256791 0.00192463683585326
75.9799985252321 0.00333281829953194
75.999998524785 0.00427499910195669
76.019998524338 0.00476720879475276
76.039998523891 0.00271212235093117
76.0599985234439 0.00125092913707097
76.0799985229969 0.000524486290911833
76.0999985225499 0.000945246343811353
76.1199985221028 0.00272676075498263
76.1399985216558 0.00190916707118352
76.1599985212088 0.00264464790622393
76.1799985207617 0.00256358534097671
76.1999985203147 0.00427972177664439
76.2199985198677 0.00562856296698252
76.2399985194206 0.00595629314581553
76.2599985189736 0.00558896164099375
76.2799985185266 0.00351006736358007
76.2999985180795 0.00238807400067647
76.3199985176325 0.00143920046587785
76.3399985171855 0.00154579021036625
76.3599985167384 0.00210024937987328
76.3799985162914 0.000527637576063474
76.3999985158443 0.00035282631094257
76.4199985153973 0
76.4399985149503 0.00109562911093235
76.4599985145032 0.00352256794770559
76.4799985140562 0.00517738809188207
76.4999985136092 0.0047291025519371
76.5199985131621 0.004379836221536
76.5399985127151 0.00106588291625182
76.5599985122681 0.00078542847186327
76.579998511821 0.00145730935037136
76.599998511374 0.00284581705927849
76.619998510927 0.00284364148974419
76.6399985104799 0.00146858009199301
76.6599985100329 0.000443259098877509
76.6799985095859 0.00159154882033666
76.6999985091388 0.0037946621576945
76.7199985086918 0.00473354508479436
76.7399985082448 0.00482245783011119
76.7599985077977 0.00201147409776847
76.7799985073507 0.00110311421255271
76.7999985069036 6.69740761319796E-05
76.8199985064566 0.00127962194383144
76.8399985060096 0.00163424921532472
76.8599985055625 0.00222918267051379
76.8799985051155 0.00065749945739905
76.8999985046685 1.88435757687936E-05
76.9199985042214 0.000578324683010578
76.9399985037744 0.00121915439764659
76.9599985033274 0.00121848322451115
76.9799985028803 0.00201002545654774
76.9999985024333 0.00187132619321346
77.0199985019863 0.0052443062265714
77.0399985015392 0.00448033461968104
77.0599985010922 0.0034900722404321
77.0799985006452 0.0017524233708779
77.0999985001981 0.00239059974749883
77.1199984997511 0.00393460417787234
77.1399984993041 0.00415958563486735
77.159998498857 0.00369194944699605
77.17999849841 0.00244995380441348
77.199998497963 0.00324675490458806
77.2199984975159 0.0041106271247069
77.2399984970689 0.00387484977642695
77.2599984966218 0.00374615788459778
77.2799984961748 0.00352046191692352
77.2999984957278 0.00336564779281616
77.3199984952807 0.00259375100334485
77.3399984948337 0.00194180657466253
77.3599984943867 0.00224706927935282
77.3799984939396 0.00241907611489296
77.3999984934926 0.00270921140909195
77.4199984930456 0.00257780303557714
77.4399984925985 0.00313501904408137
77.4599984921515 0.00479801297187805
77.4799984917045 0.00428476581970851
77.4999984912574 0.00423198044300079
77.5199984908104 0.00216573824485143
77.5399984903634 0.00224368224541346
77.5599984899163 0.00154613802830378
77.5799984894693 0.00137299560010433
77.5999984890223 0
77.6199984885752 0.000144825363531709
77.6399984881282 0.00124731076260408
77.6599984876812 0.00263604571421941
77.6799984872341 0.00444760024547577
77.6999984867871 0.00267278303702672
77.71999848634 0.00219719236095746
77.739998485893 0.00281660656134288
77.759998485446 0.00260814055800438
77.7799984849989 0.00262761861085892
77.7999984845519 0.00293408905466398
77.8199984841049 0.00120568498969078
77.8399984836578 0.00244784951210022
77.8599984832108 0.00150781646370888
77.8799984827638 0.00227215861280759
77.8999984823167 0.00274148980776469
77.9199984818697 0.00257651632030805
77.9399984814227 0.00351537341872851
77.9599984809756 0.00397322103381157
77.9799984805286 0.00473872025807699
77.9999984800816 0.00351728697617849
78.0199984796345 0.00293561418851217
78.0399984791875 0.00246723418434461
78.0599984787405 0.00345497181018194
78.0799984782934 0.00368109742800395
78.0999984778464 0.00219308907787005
78.1199984773993 0.000421354764451583
78.1399984769523 0.000574481052656968
78.1599984765053 0.000504443763444821
78.1799984760582 0
78.1999984756112 0.000414455340554317
78.2199984751642 0.000499440201868614
78.2399984747171 0.00280631557106972
78.2599984742701 0.00313917249441147
78.2799984738231 0.00391948968172073
78.299998473376 0.00517056832710902
78.319998472929 0.0043819804986318
78.339998472482 0.00476672599713008
78.3599984720349 0.00246778850754102
78.3799984715879 0.00299965441226959
78.3999984711409 0.00270331799983978
78.4199984706938 0.00371655921141307
78.4399984702468 0.00437170366446177
78.4599984697998 0.00390116746226947
78.4799984693527 0.00342359766364098
78.4999984689057 0.00246733129024506
78.5199984684587 0.00350788409511248
78.5399984680116 0.00620078146457672
78.5599984675646 0.00712876915931702
78.5799984671175 0.00545133501291275
78.5999984666705 0.00391444439689318
78.6199984662235 0.00128006972372532
78.6399984657764 0.00244785572091738
78.6599984653294 0.00256153345108032
78.6799984648824 0.00239050810535749
78.6999984644353 0.00242854009071986
78.7199984639883 0.00290680006146431
78.7399984635413 0.00323843310276667
78.7599984630942 0.000699355329076449
78.7799984626472 0.000236116830880443
78.7999984622002 0
78.8199984617531 0.00126883933941523
78.8399984613061 0.00271759356061618
78.8599984608591 0.00228600005308787
78.879998460412 0.00343267023563385
78.899998459965 0.00382476150989532
78.919998459518 0.00528608908255895
78.9399984590709 0.00467044860124588
78.9599984586239 0.00507061133782069
78.9799984581769 0.00182988345623016
78.9999984577298 0.000831005908548832
79.0199984572828 0.00131605764230092
79.0399984568357 0.00314410155018171
79.0599984563887 0.0047663743297259
79.0799984559417 0.00366294682025909
79.0999984554946 0.00175774556895097
79.1199984550476 0.00106650044520696
79.1399984546006 0.00108355320990086
79.1599984541535 0.00124814361333847
79.1799984537065 0.00179888891677062
79.1999984532595 0.00251864120364189
79.2199984528124 0.00315694982806842
79.2399984523654 0.00508352965116501
79.2599984519184 0.00456085552771886
79.2799984514713 0.00372087806463242
79.2999984510243 0.0025118646522363
79.3199984505773 0.00203597644964854
79.3399984501302 0.00265310257673264
79.3599984496832 0.0035054845114549
79.3799984492362 0.0041483203570048
79.3999984487891 0.00327923695246379
79.4199984483421 0.00532075961430868
79.4399984478951 0.00562136620283127
79.459998447448 0.00595419456561406
79.479998447001 0.00420413166284561
79.4999984465539 0.00215883851051331
79.5199984461069 0.00253757139046987
79.5399984456599 0.00316177209218343
79.5599984452128 0.00287607237696648
79.5799984447658 0.00145195573568344
79.5999984443188 0
79.6199984438717 0.00039092106744647
79.6399984434247 0.000330714633067449
79.6599984429777 0.000611069425940514
79.6799984425306 0.000599321847160657
79.6999984420836 0.00126887932419777
79.7199984416366 0.00235217263301214
79.7399984411895 0.00363985449075699
79.7599984407425 0.00466531167427699
79.7799984402955 0.00545950730641683
79.7999984398484 0.00674976458152135
79.8199984394014 0.00555126965045929
79.8399984389544 0.00555492490530014
79.8599984385073 0.00437350918849309
79.8799984380603 0.00471411794424057
79.8999984376132 0.00472924609978994
79.9199984371662 0.00503356357415517
79.9399984367192 0.0048130785425504
79.9599984362721 0.00439558476209641
79.9799984358251 0.00335989917318026
79.9999984353781 0.00458915829658508
80.019998434931 0.00541530003150304
80.039998434484 0.0068016971151034
80.059998434037 0.0064473291238149
80.0799984335899 0.00365841339031855
80.0999984331429 0.00426093886295954
80.1199984326959 0.00295162126421928
80.1399984322488 0.00394020602107048
80.1599984318018 0.00327749202648799
80.1799984313548 0.00303504640857379
80.1999984309077 0.00378859862685204
80.2199984304607 0.00267886221408844
80.2399984300137 0.00303003961841265
80.2599984295666 0.00310121451814969
80.2799984291196 0.00560283660888672
80.2999984286726 0.00664024651050568
80.3199984282255 0.00648053338130315
80.3399984277785 0.00395942330360413
80.3599984273314 0.00282275850574176
80.3799984268844 0.00352546150485675
80.3999984264374 0.00429086089134216
80.4199984259903 0.00326433380444845
80.4399984255433 0.00327181244889895
80.4599984250963 0.00311539446314176
80.4799984246492 0.00469986548026403
80.4999984242022 0.00499769896268845
80.5199984237552 0.00450321982304255
80.5399984233081 0.00504480053981145
80.5599984228611 0.00508863478899002
80.5799984224141 0.00565103391806285
80.599998421967 0.00440104653437932
80.61999842152 0.00655804524819056
80.639998421073 0.00714560995499293
80.6599984206259 0.00709345390399297
80.6799984201789 0.00664306730031967
80.6999984197319 0.00384935612479846
80.7199984192848 0.00320932020743688
80.7399984188378 0.00327542821566264
80.7599984183908 0.00488356053829193
80.7799984179437 0.00655374924341838
80.7999984174967 0.00680225988229116
80.8199984170496 0.00593141516049703
80.8399984166026 0.00570194472869237
80.8599984161556 0.0055061270793279
80.8799984157085 0.00478274126847585
80.8999984152615 0.00456618964672089
80.9199984148145 0.0034641869366169
80.9399984143674 0.00452398955821991
80.9599984139204 0.00548404604196548
80.9799984134734 0.00579768617947896
80.9999984130263 0.0062941258152326
81.0199984125793 0.00509661386410395
81.0399984121323 0.00466911047697067
81.0599984116852 0.00438474963108699
81.0799984112382 0.002817319581906
81.0999984107912 0.00230314756433169
81.1199984103441 0.00238202189405759
81.1399984098971 0.00294937640428543
81.1599984094501 0.0038402092953523
81.179998409003 0.00329627146323522
81.199998408556 0.00158263606329759
81.219998408109 0.00108553965886434
81.2399984076619 0.00187571297089259
81.2599984072149 0.00414745509624481
81.2799984067678 0.00441955327987671
81.2999984063208 0.00452665388584137
81.3199984058738 0.00308662056922913
81.3399984054267 0.00243059520920118
81.3599984049797 0.00190002595384916
81.3799984045327 0.00109552169839541
81.3999984040856 0
81.4199984036386 0.00100456532090902
81.4399984031916 0.00151035512487094
81.4599984027445 0.00312641263008118
81.4799984022975 0.0042368362347285
81.4999984018505 0.00475952625274658
81.5199984014034 0.0047114705046018
81.5399984009564 0.00563794672489166
81.5599984005094 0.0050786500175794
81.5799984000623 0.00470854292313258
81.5999983996153 0.00375464384754499
81.6199983991683 0.00216490253806114
81.6399983987212 0.00203692565361659
81.6599983982742 0.00295200645923614
81.6799983978271 0.00246659268935521
81.6999983973801 0.00307997489968936
81.7199983969331 0.00371447304884593
81.739998396486 0.00252092083295186
81.759998396039 0.00230263968308767
81.779998395592 0.00121264892319838
81.7999983951449 0.00239173943797747
81.8199983946979 0.00474990556637446
81.8399983942509 0.00517311791578929
81.8599983938038 0.00438450078169505
81.8799983933568 0.00302323028445244
81.8999983929098 0.00246149649222692
81.9199983924627 0.00293054555853208
81.9399983920157 0.00266941413283348
81.9599983915687 0.00263093411922455
81.9799983911216 0.00122975297272205
81.9999983906746 0.000179301559304198
82.0199983902276 0
82.0399983897805 0.00143169437845548
82.0599983893335 0.00324156060814858
82.0799983888865 0.0038554755349954
82.0999983884394 0.00427948236465454
82.1199983879924 0.0028966024518013
82.1399983875453 0.00235905150572459
82.1599983870983 0.00182212057212989
82.1799983866513 0.00131270339091619
82.1999983862042 0.0019776130716006
82.2199983857572 0.00209076677759488
82.2399983853102 0.00276632209618886
82.2599983848631 0.00184206912914912
82.2799983844161 0.000309741621216138
82.2999983839691 0.00141999411086241
82.319998383522 0.00196747171382109
82.339998383075 0.0035849004983902
82.359998382628 0.00343835776050886
82.3799983821809 0.0026628389954567
82.3999983817339 0.00333678225676219
82.4199983812869 0.00372684473792712
82.4399983808398 0.00338417564829191
82.4599983803928 0.00280207867423693
82.4799983799458 0.000591920626660188
82.4999983794987 0.000628440702954928
82.5199983790517 0.0016394214083751
82.5399983786047 0.00211301868160566
82.5599983781576 0.00252475837866465
82.5799983777106 0.00394708315531413
82.5999983772635 0.00449038247267405
82.6199983768165 0.00585974256197612
82.6399983763695 0.00362709537148476
82.6599983759224 0.00279694125056267
82.6799983754754 0.0030912605424722
82.6999983750284 0.00384244198600451
82.7199983745813 0.00421379059553146
82.7399983741343 0.00283171037832896
82.7599983736873 0.00154276415705681
82.7799983732402 0.00106847447653612
82.7999983727932 0.000577984564006329
82.8199983723462 0.000769828818738461
82.8399983718991 0
82.8599983714521 0.000942991798122724
82.8799983710051 0.00161477066576481
82.899998370558 0.00333669210473696
82.919998370111 0.00424749006827672
82.939998369664 0.00380282650391261
82.9599983692169 0.00312103629112244
82.9799983687699 0.00261211941639582
82.9999983683228 0.00308498640855153
83.0199983678758 0.00330390234788259
83.0399983674288 0.00246294811367989
83.0599983669817 0.00234179596106211
83.0799983665347 0.00201807543635368
83.0999983660877 0.00248703733086586
83.1199983656406 0.00145373580356439
83.1399983651936 0.00170323364436626
83.1599983647466 0.00258456865946452
83.1799983642995 0.00265063146750132
83.1999983638525 0.00214875365297
83.2199983634055 0.000602789347370466
83.2399983629584 0.000666086996595065
83.2599983625114 0.00110525165994962
83.2799983620644 0.00221080432335536
83.2999983616173 0.00211023737986883
83.3199983611703 0.00161558861533801
83.3399983607233 0.00231427649656932
83.3599983602762 0.00340806792179743
83.3799983598292 0.00465340614318848
83.3999983593822 0.00391692196329435
83.4199983589351 0.00270725265145302
83.4399983584881 0.000559418151775996
83.459998358041 0.0014463742574056
83.479998357594 0.0017605934292078
83.499998357147 0.00315661306182543
83.5199983566999 0.00437901665767034
83.5399983562529 0.00457167873779933
83.5599983558059 0.00393532738089561
83.5799983553588 0.00258141607046127
83.5999983549118 0.00124229863286018
83.6199983544648 0.00212572738528252
83.6399983540177 0.00160909468928973
83.6599983535707 0.00191129098335902
83.6799983531237 0.00139514741798242
83.6999983526766 0.000915414529542128
83.7199983522296 0.0014051791280508
83.7399983517826 0.00155290067195892
83.7599983513355 0.00252814143896103
83.7799983508885 0.0016597551604112
83.7999983504415 0.000257696739087502
83.8199983499944 0
83.8399983495474 0.0001576977626731
83.8599983491004 0.00205034787456195
83.8799983486533 0.00346567605932554
83.8999983482063 0.00454881588617961
83.9199983477592 0.00438095778226852
83.9399983473122 0.00291738609472911
83.9599983468652 0.0021177147825559
83.9799983464181 0.00191025584936142
83.9999983459711 0.00197922339042028
84.0199983455241 0.00171308976908525
84.039998345077 0.000758351820210616
84.05999834463 0.00127801435689131
84.079998344183 0.000963597496350606
84.0999983437359 0.00188064848383268
84.1199983432889 0.00196459367871284
84.1399983428419 0.00318121388554573
84.1599983423948 0.00359471340974172
84.1799983419478 0.0042610044280688
84.1999983415008 0.00393318136533101
84.2199983410537 0.00286785413821538
84.2399983406067 0.00300625910361608
84.2599983401597 0.0022825226187706
84.2799983397126 0.00295531898736954
84.2999983392656 0.00200151689350605
84.3199983388186 0.00134253141780694
84.3399983383715 0
84.3599983379245 0.000730286538600922
84.3799983374774 0.0012457779298226
84.3999983370304 0.000952414671579997
84.4199983365834 0.000742188033958276
84.4399983361363 0.00115411492685477
84.4599983356893 0.00288631642858187
84.4799983352423 0.00476183593273163
84.4999983347952 0.00452606727679571
84.5199983343482 0.00490779081980387
84.5399983339012 0.00458790063858032
84.5599983334541 0.00392423073450724
84.5799983330071 0.0028763455649217
84.5999983325601 0.00274768720070521
84.619998332113 0.00331836640834808
84.639998331666 0.00419144034385681
84.659998331219 0.003529920677344
84.6799983307719 0.00271456589301427
84.6999983303249 0.00331630781292915
84.7199983298779 0.00399908423423767
84.7399983294308 0.004470061759154
84.7599983289838 0.00449922581513723
84.7799983285367 0.00330789362390836
84.7999983280897 0.003555528819561
84.8199983276427 0.00242743367950122
84.8399983271956 0.00245219940940539
84.8599983267486 0.00198153977592786
84.8799983263016 0.00161533529559771
84.8999983258545 0.00246449361244837
84.9199983254075 0.00292081758379936
84.9399983249605 0.00256570801138878
84.9599983245134 0.00150205021103223
84.9799983240664 0.00017095065365235
84.9999983236194 0
85.0199983231723 0.00061637827505668
85.0399983227253 0.00152040471633275
85.0599983222783 0.00175601281225681
85.0799983218312 0.00280416359504064
85.0999983213842 0.00347259715199471
85.1199983209372 0.0040834608177344
85.1399983204901 0.00384686564405759
85.1599983200431 0.00330775330464045
85.1799983195961 0.00250072628259659
85.199998319149 0.0026610588033994
85.219998318702 0.00154488248129686
85.2399983182549 0.00158397157986959
85.2599983178079 0.000805436136821906
85.2799983173609 0.000557036387423674
85.2999983169138 0
85.3199983164668 0.00153390914201736
85.3399983160198 0.00202451062699159
85.3599983155727 0.00301601787408193
85.3799983151257 0.00348758573333422
85.3999983146787 0.00292318960030874
85.4199983142316 0.00255432054400444
85.4399983137846 0.00141073018312454
85.4599983133376 0.00161039841671785
85.4799983128905 0.000769743137061596
85.4999983124435 0.00188282492260138
85.5199983119965 0.00118463709950447
85.5399983115494 0.00198273646334807
85.5599983111024 0.00240083262324333
85.5799983106554 0.00170010191698869
85.5999983102083 0.00149066473046939
85.6199983097613 9.79801639914513E-05
85.6399983093143 0
85.6599983088672 0.00191352603336175
85.6799983084202 0.00182232956091563
85.6999983079731 0.00340724363923073
85.7199983075261 0.00201357466479143
85.7399983070791 0.00252181465427081
85.759998306632 0.00275610784689585
85.779998306185 0.0024577222764492
85.799998305738 0.00196662321686745
85.8199983052909 0.00122960358858109
85.8399983048439 0.00191023672620455
85.8599983043969 0.00182075823346774
85.8799983039498 0.00267775778969129
85.8999983035028 0.00197097423175971
85.9199983030558 0.00252832174301147
85.9399983026087 0.00208362018068631
85.9599983021617 0.00269224395354589
85.9799983017147 0.00241126045584679
85.9999983012676 0.00305836523572604
86.0199983008206 0.0034895583987236
86.0399983003736 0.00408175190289815
86.0599982999265 0.00479834030071894
86.0799982994795 0.00452181994915009
86.0999982990325 0.0047942707935969
86.1199982985854 0.00577193597952525
86.1399982981384 0.00612479348977407
86.1599982976913 0.00558627992868424
86.1799982972443 0.00631331950426102
86.1999982967973 0.00670142819484075
86.2199982963502 0.00797137518723806
86.2399982959032 0.00986724694569906
86.2599982954562 0.0120664348204931
86.2799982950091 0.013058735926946
86.2999982945621 0.0154586096604665
86.3199982941151 0.017093159755071
86.339998293668 0.0177678465843201
86.359998293221 0.0195737441380819
86.379998292774 0.0229830185572306
86.3999982923269 0.0250698685646057
86.4199982918799 0.0262248078982035
86.4399982914329 0.0294956624507904
86.4599982909858 0.0347115596135457
86.4799982905388 0.0392579555511475
86.4999982900918 0.0440630674362183
86.5199982896447 0.0510794599850972
86.5399982891977 0.0551576733589172
86.5599982887506 0.0585212906201681
86.5799982883036 0.06846129099528
86.5999982878566 0.0744452238082886
86.6199982874095 0.0792796770731608
86.6399982869625 0.0851544618606567
86.6599982865155 0.0952263673146566
86.6799982860684 0.0989291588465373
86.6999982856214 0.104740389188131
86.7199982851744 0.116515135765076
86.7399982847273 0.123324092229207
86.7599982842803 0.127648973464966
86.7799982838333 0.13151319026947
86.7999982833862 0.137200323740641
86.8199982829392 0.139848359425863
86.8399982824922 0.140392716725667
86.8599982820451 0.142490259806315
86.8799982815981 0.143932644526164
86.8999982811511 0.145871337254842
86.919998280704 0.146274693806966
86.939998280257 0.142457803090413
86.95999827981 0.136198552449544
86.9799982793629 0.130028343200684
86.9999982789159 0.123557329177856
87.0199982784688 0.122204208374023
87.0399982780218 0.11910175482432
87.0599982775748 0.108588727315267
87.0799982771277 0.101095644632975
87.0999982766807 0.0950357755025228
87.1199982762337 0.088980762163798
87.1399982757866 0.078938897450765
87.1599982753396 0.0747117201487223
87.1799982748926 0.0708637396494547
87.1999982744455 0.0635891675949097
87.2199982739985 0.0594956954320272
87.2399982735515 0.0534402847290039
87.2599982731044 0.0450640360514323
87.2799982726574 0.038826048374176
87.2999982722104 0.0351821660995483
87.3199982717633 0.0329619924227397
87.3399982713163 0.0261346856753031
87.3599982708693 0.0239872455596924
87.3799982704222 0.0215588728586833
87.3999982699752 0.0231247365474701
87.4199982695282 0.0228735625743866
87.4399982690811 0.0218605120976766
87.4599982686341 0.0220436890920003
87.479998268187 0.0197479049364726
87.49999826774 0.0188523173332214
87.519998267293 0.0163343916336695
87.5399982668459 0.0158476571242015
87.5599982663989 0.0163788785537084
87.5799982659519 0.0169661283493042
87.5999982655048 0.0159445027510325
87.6199982650578 0.0151854743560155
87.6399982646108 0.0164423833290736
87.6599982641637 0.0171836674213409
87.6799982637167 0.0205971201260885
87.6999982632697 0.020046454668045
87.7199982628226 0.0210759520530701
87.7399982623756 0.0219167788823446
87.7599982619286 0.0231714069843292
87.7799982614815 0.0225850900014242
87.7999982610345 0.0220331350962321
87.8199982605875 0.0217810412247976
87.8399982601404 0.0205886542797089
87.8599982596934 0.0214772363503774
87.8799982592463 0.0213445464769999
87.8999982587993 0.0218862692515055
87.9199982583523 0.0232040882110596
87.9399982579052 0.0227503975232442
87.9599982574582 0.0240718642870585
87.9799982570112 0.0244589487711589
87.9999982565641 0.0245526949564616
88.0199982561171 0.0228122691313426
88.0399982556701 0.0201301157474518
88.059998255223 0.0171293616294861
88.079998254776 0.0166210611661275
88.099998254329 0.0153967430194219
88.1199982538819 0.016290878256162
88.1399982534349 0.0161914587020874
88.1599982529879 0.0133032143115997
88.1799982525408 0.0126814881960551
88.1999982520938 0.0125428179899851
88.2199982516468 0.0119333306948344
88.2399982511997 0.00998972853024801
88.2599982507527 0.00942693551381429
88.2799982503057 0.00824248294035594
88.2999982498586 0.00874089996019999
88.3199982494116 0.0066637044151624
88.3399982489645 0.00523603707551956
88.3599982485175 0.00468902091185252
88.3799982480705 0.00348339701692263
88.3999982476234 0.00353005106250445
88.4199982471764 0.00382678260405858
88.4399982467294 0.00512743542591731
88.4599982462823 0.00591476062933604
88.4799982458353 0.00567855983972549
88.4999982453883 0.00446636825799942
88.5199982449412 0.0052422304948171
88.5399982444942 0.00563055922587713
88.5599982440472 0.00516577909390132
88.5799982436001 0.00180399045348167
88.5999982431531 0.000315882048259179
88.6199982427061 0.000157322951902946
88.639998242259 0.00307004824280739
88.659998241812 0.00367219969630241
88.679998241365 0.00312144656976064
88.6999982409179 0.00250047917167346
88.7199982404709 0.00353748674194018
88.7399982400239 0.00342073515057564
88.7599982395768 0.00342715506752332
88.7799982391298 0.00359605302413305
88.7999982386827 0.0039784274995327
88.8199982382357 0.00533147553602854
88.8399982377887 0.00395858064293861
88.8599982373416 0.000840100459754467
88.8799982368946 0
88.8999982364476 5.282819038257E-05
88.9199982360005 0.0025554470717907
88.9399982355535 0.00347911939024925
88.9599982351065 0.00406173393130302
88.9799982346594 0.00306206792593002
88.9999982342124 0.00281944473584493
89.0199982337654 0.00150403715670109
89.0399982333183 0.00190437746544679
89.0599982328713 0.00394927362600962
89.0799982324243 0.00443845689296722
89.0999982319772 0.00441002945105235
89.1199982315302 0.00361277783910433
89.1399982310832 0.00309143240253131
89.1599982306361 0.00252641662955284
89.1799982301891 0.00276795526345571
89.1999982297421 0.00341401100158691
89.219998229295 0.00351538360118866
89.239998228848 0.00343869353334109
89.2599982284009 0.00114328029255072
89.2799982279539 0.00107969952126344
89.2999982275069 0.00115035263200601
89.3199982270598 0.00142622453471025
89.3399982266128 0.00141641559700171
89.3599982261658 0.00121880446871122
89.3799982257187 0.00113102905452251
89.3999982252717 0.00297655413548152
89.4199982248247 0.00360869988799095
89.4399982243776 0.00353463391462962
89.4599982239306 0.00410333648324013
89.4799982234836 0.00544248521327972
89.4999982230365 0.00541969140370687
89.5199982225895 0.00544281353553136
89.5399982221425 0.00899377564589183
89.5599982216954 0.00843043227990468
89.5799982212484 0.00836111505826314
89.5999982208014 0.00977529088656108
89.6199982203543 0.013141722480456
89.6399982199073 0.0130752474069595
89.6599982194602 0.0130450834830602
89.6799982190132 0.0127311110496521
89.6999982185662 0.0125335146983465
89.7199982181191 0.0124695559342702
89.7399982176721 0.0148519347111384
89.7599982172251 0.0169997692108154
89.779998216778 0.0169368724028269
89.799998216331 0.019032762447993
89.819998215884 0.0247428933779399
89.8399982154369 0.0246764640013377
89.8599982149899 0.02461918592453
89.8799982145429 0.0242259244124095
89.8999982140958 0.0239948391914368
89.9199982136488 0.0239392677942912
89.9399982132018 0.0243727584679921
89.9599982127547 0.0252989610036214
89.9799982123077 0.0252449591954549
89.9999982118607 0.0251916189988454
90.0199982114136 0.0318305114905039
90.0399982109666 0.0322689731915792
90.0599982105196 0.0322196046511332
90.0799982100725 0.0347986221313477
90.0999982096255 0.0372704982757568
90.1199982091784 0.0372227152188619
90.1399982087314 0.0373180905977885
90.1599982082844 0.0360534191131592
90.1799982078373 0.0360079129536947
90.1999982073903 0.03596271276474
90.2199982069433 0.0409068981806437
90.2399982064962 0.0429017663002014
90.2599982060492 0.0428597410519918
90.2799982056022 0.0412096738815308
90.2999982051551 0.0356258749961853
90.3199982047081 0.03558615843455
90.3399982042611 0.0354060411453247
90.359998203814 0.0346196015675863
90.379998203367 0.0346243619918823
90.39999820292 0.0345877170562744
90.4199982024729 0.0335392832756043
90.4399982020259 0.0314441998799642
90.4599982015789 0.0314098795255025
90.4799982011318 0.0309852302074432
90.4999982006848 0.0265535791714986
90.5199982002378 0.0265462676684062
90.5399981997907 0.0265165309111277
90.5599981993437 0.0257934947808584
90.5799981988966 0.0234448134899139
90.5999981984496 0.0234159171581268
90.6199981980026 0.0227024535338084
90.6399981975555 0.0196113328138987
90.6599981971085 0.019424702723821
90.6799981966615 0.0189182301362356
90.6999981962144 0.0173506557941437
90.7199981957674 0.0177280167738597
90.7399981953204 0.0176541129748027
90.7599981948733 0.0160757819811503
90.7799981944263 0.0110859165589015
90.7999981939793 0.0108398904403051
90.8199981935322 0.011091156800588
90.8399981930852 0.00952565868695577
90.8599981926382 0.00736492375532786
90.8799981921911 0.0071618527173996
90.8999981917441 0.00583551228046417
90.9199981912971 0.0056950181722641
90.93999819085 0.00567528357108434
90.959998190403 0.00612421234448751
90.979998189956 0.0062660738825798
90.9999981895089 0.00613196591536204
91.0199981890619 0.00553984840710958
91.0399981886148 0.0038878175119559
91.0599981881678 0.00508571912844976
91.0799981877208 0.00506728043158849
91.0999981872737 0.00521486103534699
91.1199981868267 0.00475428799788157
91.1399981863797 0.00456526527802149
91.1599981859326 0.00524180183808009
91.1799981854856 0.00563826064268748
91.1999981850386 0.00644316176573435
91.2199981845915 0.00650816708803177
91.2399981841445 0.00639930168787638
91.2599981836975 0.00623643100261688
91.2799981832504 0.00680846174558004
91.2999981828034 0.00834945340951284
91.3199981823564 0.0118362426757813
91.3399981819093 0.0139247626066208
91.3599981814623 0.0146164526542028
91.3799981810153 0.0164787501096725
91.3999981805682 0.0215704301993052
91.4199981801212 0.0222258607546488
91.4399981796741 0.0227837344010671
91.4599981792271 0.0271390557289124
91.4799981787801 0.0302083373069763
91.499998178333 0.0335976322491964
91.519998177886 0.0342073480288188
91.539998177439 0.0370187044143677
91.5599981769919 0.0378852287928263
91.5799981765449 0.0388503472010295
91.5999981760979 0.0415973901748657
91.6199981756508 0.0444912870724996
91.6399981752038 0.0489334066708883
91.6599981747568 0.0531538327534994
91.6799981743097 0.0612999200820923
91.6999981738627 0.0609395464261373
91.7199981734157 0.0616097410519918
91.7399981729686 0.0652013778686523
91.7599981725216 0.0661356051762899
91.7799981720746 0.067141064008077
91.7999981716275 0.0665551741917928
91.8199981711805 0.0673121372858683
91.8399981707335 0.0671799898147583
91.8599981702864 0.0667751391728719
91.8799981698394 0.0654300808906555
91.8999981693923 0.0631985982259115
91.9199981689453 0.0612904747327169
91.9399981684983 0.0587263345718384
91.9599981680512 0.0568647662798564
91.9799981676042 0.0552681803703308
91.9999981671572 0.0540338635444641
92.0199981667101 0.0485166033109029
92.0399981662631 0.0453781803448995
92.0599981658161 0.042792546749115
92.079998165369 0.0373436212539673
92.099998164922 0.0321463982264201
92.119998164475 0.0296684523423513
92.1399981640279 0.0277737637360891
92.1599981635809 0.0229462603727976
92.1799981631339 0.0212924142678579
92.1999981626868 0.0204954485098521
92.2199981622398 0.0203682045141856
92.2399981617928 0.0184555908044179
92.2599981613457 0.0180300533771515
92.2799981608987 0.0167283316453298
92.2999981604517 0.0124474326769511
92.3199981600046 0.0111828088760376
92.3399981595576 0.0108732432126999
92.3599981591105 0.0111388236284256
92.3799981586635 0.0108509580294291
92.3999981582165 0.0110103229681651
92.4199981577694 0.0115399430195491
92.4399981573224 0.00994412998358409
92.4599981568754 0.00870822171370188
92.4799981564283 0.00821105341116587
92.4999981559813 0.00648458351691564
92.5199981555343 0.00666457613309224
92.5399981550872 0.00628494868675868
92.5599981546402 0.00674896935621897
92.5799981541932 0.00743368268013
92.5999981537461 0.00759093463420868
92.6199981532991 0.00866847038269043
92.6399981528521 0.00852906306584676
92.659998152405 0.0099422961473465
92.679998151958 0.00980518162250519
92.699998151511 0.0103165576855342
92.7199981510639 0.00956176022688548
92.7399981506169 0.00932270189126333
92.7599981501698 0.0105593949556351
92.7799981497228 0.0125171492497126
92.7999981492758 0.0147265752156576
92.8199981488287 0.0145965864260991
92.8399981483817 0.0152900954087575
92.8599981479347 0.0170642912387848
92.8799981474876 0.0176041682561239
92.8999981470406 0.0168204764525096
92.9199981465936 0.0154851824045181
92.9399981461465 0.0147399107615153
92.9599981456995 0.0145691653092702
92.9799981452525 0.0122393846511841
92.9999981448054 0.010100116332372
93.0199981443584 0.00890152156352997
93.0399981439114 0.00854385991891225
93.0599981434643 0.0105028331279755
93.0799981430173 0.0119925578435262
93.0999981425703 0.0118238121271133
93.1199981421232 0.0119094351927439
93.1399981416762 0.00795343071222305
93.1599981412292 0.00734750926494598
93.1799981407821 0.00636619379123052
93.1999981403351 0.00575824975967407
93.219998139888 0.00688089529673258
93.239998139441 0.0062684178352356
93.259998138994 0.0081204891204834
93.2799981385469 0.00683401425679525
93.2999981380999 0.00635459075371424
93.3199981376529 0.00524048904577891
93.3399981372058 0.00464222629865011
93.3599981367588 0.00555783013502757
93.3799981363118 0.00540762344996134
93.3999981358647 0.00526043673356374
93.4199981354177 0.00270000944534938
93.4399981349707 0.00317941904067993
93.4599981345236 0.00215608427921931
93.4799981340766 0.00255345851182938
93.4999981336296 0.00297171423832575
93.5199981331825 0.00441486785809199
93.5399981327355 0.00484787424405416
93.5599981322885 0.0056119958559672
93.5799981318414 0.00374953622619311
93.5999981313944 0.00241672346989314
93.6199981309474 0.0015472495307525
93.6399981305003 0.00132408489783605
93.6599981300533 0.0017443643261989
93.6799981296062 0.000902952750523885
93.6999981291592 0.00032886816188693
93.7199981287122 0.000484630651772022
93.7399981282651 0.000386159618695577
93.7599981278181 0.000991595722734928
93.7799981273711 0.000479917818059524
93.799998126924 0.00142146088182926
93.819998126477 0.00193877394000689
93.83999812603 0.00126552817722162
93.8599981255829 0.000574329619606336
93.8799981251359 0
93.8999981246889 0.0032443347076575
93.9199981242418 0.00422025173902512
93.9399981237948 0.00546880463759104
93.9599981233478 0.0041930412252744
93.9799981229007 0.00328107699751854
93.9999981224537 0.00348170921206474
94.0199981220067 0.00475033720334371
94.0399981215596 0.00387290865182877
94.0599981211126 0.00219299470384916
94.0799981206656 0.000341221007208029
94.0999981202185 0
94.1199981197715 0.0021668108801047
94.1399981193244 0.00322178875406583
94.1599981188774 0.00322423204779625
94.1799981184304 0.00288800224661827
94.1999981179833 0.00191925168037415
94.2199981175363 0.00277643005053202
94.2399981170893 0.00141521133482456
94.2599981166422 0.00121273870269457
94.2799981161952 0.000975472976764043
94.2999981157482 0.00145806856453419
94.3199981153011 0.00108244096239408
94.3399981148541 0.00177315250039101
94.3599981144071 0.00160270022849242
94.37999811396 0.00230355287591616
94.399998113513 0.00323010459542274
94.419998113066 0.00266673093040784
94.4399981126189 0.00239733159542084
94.4599981121719 0.000924908059338729
94.4799981117249 0.00093591312567393
94.4999981112778 0.00161240821083387
94.5199981108308 0.00174856347342332
94.5399981103837 0.00234703247745832
94.5599981099367 0.00273329292734464
94.5799981094897 0.00396279270450274
94.5999981090426 0.00474265466133753
94.6199981085956 0.00362156207362811
94.6399981081486 0.00224272310733795
94.6599981077015 0.00156047604978085
94.6799981072545 0.000783358203868071
94.6999981068075 0.000612523096303145
94.7199981063604 0.00116014666855335
94.7399981059134 0.00255869825681051
94.7599981054664 0.00332111343741417
94.7799981050193 0.00412525981664658
94.7999981045723 0.00297406812508901
94.8199981041253 0.00218873396515846
94.8399981036782 0.00248444924751918
94.8599981032312 0.000879706504444281
94.8799981027842 0.000241012079641223
94.8999981023371 0
94.9199981018901 0.0012818731367588
94.9399981014431 0.00380068595210711
94.959998100996 0.00370939150452614
94.979998100549 0.003065558274587
94.9999981001019 0.00211117292443911
95.0199980996549 0.00158717321852843
95.0399980992079 0.00144822349150976
95.0599980987608 0.00195927458504836
95.0799980983138 0.00304231171806653
95.0999980978668 0.00382774323225021
95.1199980974197 0.0034081794321537
95.1399980969727 0.00202421670158704
95.1599980965257 0.00114652800063292
95.1799980960786 0.00142333370943864
95.1999980956316 0.00286533484856288
95.2199980951846 0.00360578149557114
95.2399980947375 0.00284452910224597
95.2599980942905 0.00271724388003349
95.2799980938435 0.00230726972222328
95.2999980933964 0.0032257042825222
95.3199980929494 0.00353640640775363
95.3399980925024 0.00362472360332807
95.3599980920553 0.00435718049605687
95.3799980916083 0.00320541113615036
95.3999980911613 0.00232523282368978
95.4199980907142 0.00181966982781887
95.4399980902672 0.00121422149240971
95.4599980898201 0.00201234358052413
95.4799980893731 0.000911286845803261
95.4999980889261 0.000207586695129673
95.519998088479 0.000448389817029238
95.539998088032 0.000981541971365611
95.559998087585 0.00245708748698235
95.5799980871379 0.00378996332486471
95.5999980866909 0.00247882107893626
95.6199980862439 0.00198436193168163
95.6399980857968 0.00104914642870426
95.6599980853498 0.00264795497059822
95.6799980849028 0.00398990362882614
95.6999980844557 0.00492027401924133
95.7199980840087 0.00532687107721965
95.7399980835617 0.00541913708051046
95.7599980831146 0.00653560211261113
95.7799980826676 0.00607283413410187
95.7999980822206 0.0049556906024615
95.8199980817735 0.00409134229024251
95.8399980813265 0.00252953246235847
95.8599980808795 0.00272894079486529
95.8799980804324 0.00330894490083059
95.8999980799854 0.00219196503361066
95.9199980795383 0.00404501333832741
95.9399980790913 0.00206325377027194
95.9599980786443 0.0013323575258255
95.9799980781972 0.000422520376741886
95.9999980777502 0.000691051284472148
96.0199980773032 0.00144960408409437
96.0399980768561 0.00345371911923091
96.0599980764091 0.00427278280258179
96.0799980759621 0.00472735265890757
96.099998075515 0.00565969298283259
96.119998075068 0.00456265856822332
96.139998074621 0.00447625666856766
96.1599980741739 0.00428249140580495
96.1799980737269 0.00463638554016749
96.1999980732799 0.00746266047159831
96.2199980728328 0.00644833048184713
96.2399980723858 0.00636509209871292
96.2599980719388 0.00216758027672768
96.2799980714917 0
96.2999980710447 0.00109923283259074
96.3199980705976 0.000679560688634713
96.3399980701506 0.000868038833141327
96.3599980697036 0.00114490290482839
96.3799980692565 0.000440432224422693
96.3999980688095 0.00133134759962559
96.4199980683625 0.00282940392692884
96.4399980679154 0.00337515324354172
96.4599980674684 0.0043961023290952
96.4799980670214 0.00351840555667877
96.4999980665743 0.00292683492104212
96.5199980661273 0.00247393275300662
96.5399980656803 0.00286803245544434
96.5599980652332 0.00567266742388407
96.5799980647862 0.00616844942172368
96.5999980643392 0.00639978498220444
96.6199980638921 0.00452917118867238
96.6399980634451 0.00282092466950417
96.6599980629981 0.00159648905197779
96.679998062551 0.00269878456989924
96.699998062104 0.00404707243045171
96.719998061657 0.00409783100088437
96.7399980612099 0.00584267675876617
96.7599980607629 0.00445844978094101
96.7799980603158 0.00377232854564985
96.7999980598688 0.00247859780987104
96.8199980594218 0.00187166755398115
96.8399980589747 0.00238510221242905
96.8599980585277 0.00219668423136075
96.8799980580807 0.00201905481517315
96.8999980576336 0.000848611009617647
96.9199980571866 0.00139798770348231
96.9399980567396 0.00285885880390803
96.9599980562925 0.00302581638097763
96.9799980558455 0.0028559443851312
96.9999980553985 0.00254898990194003
97.0199980549514 0.00217648223042488
97.0399980545044 0.00147865265607834
97.0599980540574 0.00164981906612714
97.0799980536103 0.00295752709110578
97.0999980531633 0.00551744550466537
97.1199980527163 0.00599373678366343
97.1399980522692 0.00612718562285105
97.1599980518222 0.00323872740070025
97.1799980513752 0.00415242190162341
97.1999980509281 0.00400411238272985
97.2199980504811 0.00306848958134651
97.239998050034 0.00229113698005676
97.259998049587 0.00261111383636793
97.27999804914 0.00409382258852323
97.2999980486929 0.00529191543658574
97.3199980482459 0.00532021969556809
97.3399980477989 0.00477423717578252
97.3599980473518 0.00556834985812505
97.3799980469048 0.00364239290356636
97.3999980464578 0.00266733691096306
97.4199980460107 0.00152860681215922
97.4399980455637 0.00218836342295011
97.4599980451167 0.00200256071984768
97.4799980446696 0.000831918666760127
97.4999980442226 0.000500494210670392
97.5199980437756 0.00156429546574752
97.5399980433285 0.00281358261903127
97.5599980428815 0.00375662495692571
97.5799980424345 0.00485472331444422
97.5999980419874 0.00533939848343531
97.6199980415404 0.00588007022937139
97.6399980410933 0.00349181791146596
97.6599980406463 0.00105203129351139
97.6799980401993 0
97.6999980397522 0.00111945942044258
97.7199980393052 0.00172129633526007
97.7399980388582 0.00285283997654915
97.7599980384111 0.00293274323145549
97.7799980379641 0.00400615260004997
97.7999980375171 0.00543231467405955
97.81999803707 0.00415230244398117
97.839998036623 0.00377412488063176
97.859998036176 0.00414265046517054
97.8799980357289 0.00387481302022934
97.8999980352819 0.0044424186150233
97.9199980348349 0.00567451268434525
97.9399980343878 0.00493465065956116
97.9599980339408 0.00360252136985461
97.9799980334938 0.0040144441028436
97.9999980330467 0.0035748985906442
98.0199980325997 0.00468170046806335
98.0399980321527 0.00262563352783521
98.0599980317056 0.00111704754332701
98.0799980312586 0.00124042878548304
98.0999980308115 0.00167256233592828
98.1199980303645 0.00234318599104881
98.1399980299175 0.00186393310626348
98.1599980294704 0.00122648949424426
98.1799980290234 0.0024598849316438
98.1999980285764 0.00179269500076771
98.2199980281293 0.0035688745478789
98.2399980276823 0.00430176208416621
98.2599980272353 0.00466556598742803
98.2799980267882 0.00442639787991842
98.2999980263412 0.00211547538638115
98.3199980258942 0.00115373606483142
98.3399980254471 0.00230449686447779
98.3599980250001 0.00177207415302595
98.3799980245531 0.00321396415432294
98.399998024106 0.00314928342898687
98.419998023659 0.00247527634104093
98.439998023212 0.00307417437434196
98.4599980227649 0.00272481416662534
98.4799980223179 0.00244980901479721
98.4999980218709 0.00252798547347387
98.5199980214238 0.00133525182803472
98.5399980209768 0.00108645334839821
98.5599980205297 0.00202920747299989
98.5799980200827 0.00340047950545947
98.5999980196357 0.00277872706453005
98.6199980191886 0.00309200113018354
98.6399980187416 0.00145643775661786
98.6599980182946 0.00216743772228559
98.6799980178475 0.00289837792515755
98.6999980174005 0.0029910276333491
98.7199980169535 0.00332483425736427
98.7399980165064 0.0013478880127271
98.7599980160594 0.00239524592955907
98.7799980156124 0.00247627745072047
98.7999980151653 0.00470965256293615
98.8199980147183 0.00493634243806203
98.8399980142713 0.00410845925410589
98.8599980138242 0.00275925422708193
98.8799980133772 0.00315726002057393
98.8999980129302 0.00348719755808512
98.9199980124831 0.00393669034043948
98.9399980120361 0.00353877594073613
98.9599980115891 0.000930332144101461
98.979998011142 0.00170124135911465
98.999998010695 0.000717866793274879
99.0199980102479 0.00155437315503756
99.0399980098009 0.00335765903194745
99.0599980093539 0.00327008714278539
99.0799980089068 0.00391028821468353
99.0999980084598 0.00201389839251836
99.1199980080128 0.000742630350093047
99.1399980075657 0.000482245286305745
99.1599980071187 0
99.1799980066717 0.000667945295572281
99.1999980062246 0.000771283792952696
99.2199980057776 0.000699035016198953
99.2399980053306 0.00198232320447763
99.2599980048835 0.00203777179121971
99.2799980044365 0.00213931873440742
99.2999980039895 0.00235151201486588
99.3199980035424 0.000470008763174216
99.3399980030954 0.000751407258212566
99.3599980026484 0.000113098269018034
99.3799980022013 0.00125715111692746
99.3999980017543 0.000770552145938079
99.4199980013072 0.00015864847227931
99.4399980008602 0.000202916593601306
99.4599980004132 0.000571815607448419
99.4799979999661 0.0015083576242129
99.4999979995191 0.00120054160555204
99.5199979990721 0.00131903402507305
99.539997998625 0.00279722760121028
99.559997998178 0.00338910842935244
99.579997997731 0.00393605927626292
99.5999979972839 0.00251574714978536
99.6199979968369 0.00177377586563428
99.6399979963899 0.00191840380430222
99.6599979959428 0.00222376585006714
99.6799979954958 0.00285782764355342
99.6999979950488 0.00188838168978691
99.7199979946017 0.00216583336393038
99.7399979941547 0.00209904039899508
99.7599979937077 0.00218952844540278
99.7799979932606 0.00327748035391172
99.7999979928136 0.00261547987659772
99.8199979923666 0.00240246554215749
99.8399979919195 0.00313509479165077
99.8599979914725 0.00365940208236376
99.8799979910254 0.00484870672225952
99.8999979905784 0.00415070181091627
99.9199979901314 0.00376366252700488
99.9399979896843 0.00192574684818586
99.9599979892373 0.00103043920050065
99.9799979887903 0.00197461048762004
99.9999979883432 0.00249282320340474
100.019997987896 0.00276373252272606
100.039997987449 0.002391483883063
100.059997987002 0.00136539253095786
100.079997986555 0.000755758831898371
100.099997986108 0.000842963283260663
100.119997985661 0.000146354812507828
100.139997985214 0.000627772696316242
100.159997984767 0
100.17999798432 0.000693428888916969
100.199997983873 0.000934542094667753
100.219997983426 0.00111110756794612
100.239997982979 0.00149617033700148
100.259997982532 0.00166440332929293
100.279997982085 0.00200087664028009
100.299997981638 0.00163229467968146
100.319997981191 0.0017737062027057
100.339997980744 0.00199671251078447
100.359997980297 0.00303641408681869
100.37999797985 0.00462615539630254
100.399997979403 0.00570056289434433
100.419997978956 0.00581285208463669
100.439997978508 0.00608999232451121
100.459997978061 0.00513002624114354
100.479997977614 0.00514833927154541
100.499997977167 0.00447006126244863
100.51999797672 0.00352866028745969
100.539997976273 0.0042057325442632
100.559997975826 0.00352824156483014
100.579997975379 0.0033841369052728
100.599997974932 0.00287314976255099
100.619997974485 0.00225071807702382
100.639997974038 0.00254171167810758
100.659997973591 0.00192813761532307
100.679997973144 0.0024032860994339
100.699997972697 0.00192954478164514
100.71999797225 0.00307379563649495
100.739997971803 0.00315227160851161
100.759997971356 0.00443337510029475
100.779997970909 0.00481538226207097
100.799997970462 0.00417714466651281
100.819997970015 0.00326715782284737
100.839997969568 0.00197992138564587
100.859997969121 0.00220760876933734
100.879997968674 0.00326583534479141
100.899997968227 0.00452140917380651
100.91999796778 0.00549015750487645
100.939997967333 0.00506766587495804
100.959997966886 0.00482890407244364
100.979997966439 0.00403134475151698
100.999997965991 0.00351377626260122
101.019997965544 0.00172105419139067
101.039997965097 0.000917240853110949
101.05999796465 0
101.079997964203 0.000816618526975314
101.099997963756 0.00293333778778712
101.119997963309 0.00370489532748858
101.139997962862 0.00419361342986425
101.159997962415 0.0032932569583257
101.179997961968 0.00317093233267466
101.199997961521 0.00374434490998586
101.219997961074 0.00476922293504079
101.239997960627 0.00565052578846614
101.25999796018 0.00559762120246887
101.279997959733 0.00539396454890569
101.299997959286 0.00506451080242793
101.319997958839 0.00415860861539841
101.339997958392 0.00369740476210912
101.359997957945 0.00378052269419034
101.379997957498 0.00287111227711042
101.399997957051 0.00243790323535601
101.419997956604 0.00126760751008987
101.439997956157 0.00134208736320337
101.45999795571 0.00255334327618281
101.479997955263 0.0031245527168115
101.499997954816 0.00170056025187174
101.519997954369 0.00119541734457016
101.539997953922 0.00229529663920403
101.559997953475 0.0045533021291097
101.579997953027 0.00532133877277374
101.59999795258 0.00428203940391541
101.619997952133 0.00242983226974805
101.639997951686 0.00139680777986844
101.659997951239 0.000133014004677534
101.679997950792 0
101.699997950345 0.001478061825037
101.719997949898 0.00358538975318273
101.739997949451 0.00430696159601212
101.759997949004 0.00352218126257261
101.779997948557 0.00254066586494446
101.79999794811 0.00267428606748581
101.819997947663 0.00370124081770579
101.839997947216 0.00480937759081523
101.859997946769 0.00431797603766123
101.879997946322 0.00456941525141398
101.899997945875 0.00326578915119171
101.919997945428 0.00420146236817042
101.939997944981 0.0044404129187266
101.959997944534 0.00542599906524022
101.979997944087 0.00621209690968196
101.99999794364 0.00459939390420914
102.019997943193 0.00417673339446386
102.039997942746 0.00314881205558777
102.059997942299 0.00280887136856715
102.079997941852 0.00328652362028758
102.099997941405 0.00343446706732114
102.119997940958 0.00379786565899849
102.139997940511 0.00391957138975461
102.159997940063 0.00289577941099803
102.179997939616 0.00183581958214442
102.199997939169 0.00147731105486552
102.219997938722 0.00135316823919614
102.239997938275 0.00285948663949966
102.259997937828 0.00291107445955276
102.279997937381 0.00237618858615557
102.299997936934 0.00314164559046427
102.319997936487 0.00324956029653549
102.33999793604 0.00437887609004974
102.359997935593 0.00418485403060913
102.379997935146 0.00342151994506518
102.399997934699 0.00300646002093951
102.419997934252 0.00145762873192628
102.439997933805 0.000671645440161228
102.459997933358 0
102.479997932911 0.000391727065046628
102.499997932464 0.000754995085299015
102.519997932017 0.000876943891247114
102.53999793157 0.000782531996568044
102.559997931123 0.0012383426229159
102.579997930676 0.00197402499616146
102.599997930229 0.00206446349620819
102.619997929782 0.00341252038876216
102.639997929335 0.00304126540819804
102.659997928888 0.00296854649980863
102.679997928441 0.0032808817923069
102.699997927994 0.00312884127100309
102.719997927547 0.00304376482963562
102.739997927099 0.00278994788726171
102.759997926652 0.00207537909348806
102.779997926205 0.0026106484234333
102.799997925758 0.00255399992068609
102.819997925311 0.00280071546634038
102.839997924864 0.00171972575287024
102.859997924417 0.00106432139873505
102.87999792397 0.000620481806496779
102.899997923523 0.00134186148643494
102.919997923076 0.00239302987853686
102.939997922629 0.00344462767243385
102.959997922182 0.00528768400351206
102.979997921735 0.00424374938011169
102.999997921288 0.0035660261909167
103.019997920841 0.00163287023703257
103.039997920394 0.000872499433656534
103.059997919947 0.00166060576836268
103.0799979195 0.00189145654439926
103.099997919053 0.00184561473627885
103.119997918606 0.00138506392637889
103.139997918159 0.000591263609627883
103.159997917712 0.00119268894195557
103.179997917265 0.002397770434618
103.199997916818 0.00284104521075885
103.219997916371 0.00227877373496691
103.239997915924 0.00239644845326742
103.259997915477 0.0022894894083341
103.27999791503 0.00345548689365387
103.299997914582 0.00279819046457609
103.319997914135 0.0019842728972435
103.339997913688 0.00060411940018336
103.359997913241 0.00204113187889258
103.379997912794 0.00201642413934072
103.399997912347 0.00189280857642492
103.4199979119 0.00164989630381266
103.439997911453 0.000570961646735668
103.459997911006 0.00102250749866168
103.479997910559 0.00145907290279865
103.499997910112 0.00161885420481364
103.519997909665 0.0019598975777626
103.539997909218 0.00144540766874949
103.559997908771 0.0021276759604613
103.579997908324 0.00269428342580795
103.599997907877 0.00194395035505295
103.61999790743 0.00124032360812028
103.639997906983 0.000411626665542523
103.659997906536 0.000878563957909743
103.679997906089 0.000709229769806067
103.699997905642 0.000358618112901847
103.719997905195 0.00199914748469989
103.739997904748 0.00273041600982348
103.759997904301 0.00323744018872579
103.779997903854 0.00246308396259944
103.799997903407 0.00243105987707774
103.81999790296 0.00295395528276761
103.839997902513 0.00334935237963994
103.859997902066 0.00391228248675664
103.879997901618 0.00355607345700264
103.899997901171 0.00356766879558563
103.919997900724 0.00268418540557226
103.939997900277 0.00304628411928813
103.95999789983 0.0023363617559274
103.979997899383 0.00169136102000872
103.999997898936 0.00066427867859602
104.019997898489 0.00112342238426209
104.039997898042 0.00203376946349939
104.059997897595 0.00198589662710826
104.079997897148 0.00150029125312964
104.099997896701 0.00207370569308599
104.119997896254 0.00240655193726222
104.139997895807 0.00291759222745895
104.15999789536 0.0014469850808382
104.179997894913 0.000271997228264809
104.199997894466 0
104.219997894019 0.000696830327312152
104.239997893572 0.00252799689769745
104.259997893125 0.0035872275630633
104.279997892678 0.00399532963832219
104.299997892231 0.00360798786083857
104.319997891784 0.00227263023455938
104.339997891337 0.0020077803482612
104.35999789089 0.00147644219299157
104.379997890443 0.00183887978394826
104.399997889996 0.00114404633641243
104.419997889549 0.00195008193453153
104.439997889102 0.00352530752619108
104.459997888654 0.00426287353038788
104.479997888207 0.00344948321580887
104.49999788776 0.00319878061612447
104.519997887313 0.0022457962234815
104.539997886866 0.00244913051525752
104.559997886419 0.00269858688116074
104.579997885972 0.00250574102004369
104.599997885525 0.00310251414775848
104.619997885078 0.00324561248222987
104.639997884631 0.00248015721638997
104.659997884184 0.00160787875453631
104.679997883737 0.00151612733801206
104.69999788329 0.000307865720242262
104.719997882843 0
104.739997882396 0.000211527446905772
104.759997881949 0.00119515371819337
104.779997881502 0.00188845793406169
104.799997881055 0.00326700508594513
104.819997880608 0.00368470946947734
104.839997880161 0.0038558137913545
104.859997879714 0.00407148276766141
104.879997879267 0.00327937627832095
104.89999787882 0.00217629273732503
104.919997878373 0.00124595959981283
104.939997877926 0
104.959997877479 0.000922126447161039
104.979997877032 0.00149010606110096
104.999997876585 0.00309342245260874
105.019997876137 0.00211857582132022
105.03999787569 0.00270057494441668
105.059997875243 0.00248829871416092
105.079997874796 0.00243913655479749
105.099997874349 0.00218075811862946
105.119997873902 0.00114948662618796
105.139997873455 0.00176382797459761
105.159997873008 0.00059988076488177
105.179997872561 0.00263588055968285
105.199997872114 0.00362974504629771
105.219997871667 0.00450389981269836
105.23999787122 0.00483062565326691
105.259997870773 0.00319633483886719
105.279997870326 0.00331945146123568
105.299997869879 0.00375287408630053
105.319997869432 0.00251123930017153
105.339997868985 0.00205549610157808
105.359997868538 0.00101403004179398
105.379997868091 0.000989165032903353
105.399997867644 0.00095298724869887
105.419997867197 0.000771974275509516
105.43999786675 6.90349406795576E-06
105.459997866303 0.000262113381177187
105.479997865856 0.00153658278286457
105.499997865409 0.00247836684187253
105.519997864962 0.00425181090831757
105.539997864515 0.00378379449248314
105.559997864068 0.00275971864660581
105.579997863621 0.0022004080315431
105.599997863173 0.00226575831572215
105.619997862726 0.00245483616987864
105.639997862279 0.00102362943192323
105.659997861832 0.000107534066773951
105.679997861385 0.000669932117064794
105.699997860938 0.002498909085989
105.719997860491 0.00317095220088959
105.739997860044 0.00265826558073362
105.759997859597 0.00134727035959562
105.77999785915 0.00137605269749959
105.799997858703 0.00289422397812208
105.819997858256 0.00328510875503222
105.839997857809 0.00267442887028058
105.859997857362 0.00121030621230602
105.879997856915 0
105.899997856468 0.00116683406134446
105.919997856021 0.00369588881731033
105.939997855574 0.00372165987888972
105.959997855127 0.00357204228639603
105.97999785468 0.00295745705564817
105.999997854233 0.0035222294429938
106.019997853786 0.00435132831335068
106.039997853339 0.00577879101037979
106.059997852892 0.00621118197838465
106.079997852445 0.00520704537630081
106.099997851998 0.0048672541975975
106.119997851551 0.00214595968524615
106.139997851104 0.000924946181476116
106.159997850657 0.000536577900250753
106.179997850209 0.000788669536511103
106.199997849762 0.00153136725227038
106.219997849315 0.000869199447333813
106.239997848868 0.0012498668084542
106.259997848421 0.00170558045307795
106.279997847974 0.00239753127098084
106.299997847527 0.00163029705484708
106.31999784708 0.00200324021279812
106.339997846633 0.0031258669992288
106.359997846186 0.00474409858385722
106.379997845739 0.00552659332752228
106.399997845292 0.00540380527575811
106.419997844845 0.00641029924154282
106.439997844398 0.00622628529866536
106.459997843951 0.00635948777198792
106.479997843504 0.00499031146367391
106.499997843057 0.00459367285172145
106.51999784261 0.00430419147014618
106.539997842163 0.00345284889141719
106.559997841716 0.00204127443333467
106.579997841269 0.000666341185569763
106.599997840822 0
106.619997840375 0.000664165740211805
106.639997839928 0.00253989125291506
106.659997839481 0.00359584266940753
106.679997839034 0.00376325969894727
106.699997838587 0.00312013328075409
106.71999783814 0.0019422460347414
106.739997837692 0.0010054358591636
106.759997837245 0.00132109833260377
106.779997836798 0.00111698048810164
106.799997836351 0.00249022444089254
106.819997835904 0.00337615261475245
106.839997835457 0.00392363791664441
106.85999783501 0.00486218929290771
106.879997834563 0.00425332138935725
106.899997834116 0.00300410042206446
106.919997833669 0.00122388601303101
106.939997833222 0.00101017312457164
106.959997832775 0.00245782062411308
106.979997832328 0.00385884543259939
106.999997831881 0.00325372144579887
107.019997831434 0.00295984869201978
107.039997830987 0.00389347051580747
107.05999783054 0.00495788057645162
107.079997830093 0.00451488147179286
107.099997829646 0.00411335974931717
107.119997829199 0.00560296227534612
107.139997828752 0.00585589160521825
107.159997828305 0.00480717122554779
107.179997827858 0.00331143960356712
107.199997827411 0.00302782033880552
107.219997826964 0.00267068097988764
107.239997826517 0.00334790870547295
107.25999782607 0.00207805174092452
107.279997825623 0.00198769519726435
107.299997825176 0.00219036315878232
107.319997824728 0.00156391101578871
107.339997824281 0.00193287233511607
107.359997823834 0.0021892286837101
107.379997823387 0.00330470278859139
107.39999782294 0.0024861253798008
107.419997822493 0.00208025475343068
107.439997822046 0.00216620614131292
107.459997821599 0.00423410733540853
107.479997821152 0.00588800261418025
107.499997820705 0.00610996832450231
107.519997820258 0.00568645944197973
107.539997819811 0.0042872428894043
107.559997819364 0.00189648283024629
107.579997818917 0.00154987225929896
107.59999781847 0.0015819222976764
107.619997818023 0.00221314628918966
107.639997817576 0.00204641905923684
107.659997817129 0
107.679997816682 0.000408160096655289
107.699997816235 0.000880025761822859
107.719997815788 0.00154799483716488
107.739997815341 0.00209019035100937
107.759997814894 0.00194629281759262
107.779997814447 0.00190135103960832
107.799997814 0.0022433747847875
107.819997813553 0.00272335161765416
107.839997813106 0.00275303522745768
107.859997812659 0.00306919490297635
107.879997812212 0.00188185150424639
107.899997811764 0.00182115125159423
107.919997811317 0.00139950526257356
107.93999781087 0.00199253708124161
107.959997810423 0.000915891925493876
107.979997809976 0.00108911270896594
107.999997809529 0.00126568724711736
108.019997809082 0.000545057219763597
108.039997808635 0.00208448444803556
108.059997808188 0.00198183953762054
108.079997807741 0.00331390649080276
108.099997807294 0.00316356221834819
108.119997806847 0.00374066134293874
108.1399978064 0.003727209319671
108.159997805953 0.00333526432514191
108.179997805506 0.00223837917049726
108.199997805059 0.00122809956471125
108.219997804612 0.00118138504525026
108.239997804165 0.00289588446418444
108.259997803718 0.003154556453228
108.279997803271 0.00411615048845609
108.299997802824 0.00390811438361804
108.319997802377 0.00259642700354258
108.33999780193 0.002654001613458
108.359997801483 0.00254495367407799
108.379997801036 0.00282289087772369
108.399997800589 0.00390236775080363
108.419997800142 0.00441613296667735
108.439997799695 0.00509669184684753
108.459997799248 0.00442080448071162
108.4799977988 0.00398065770665805
108.499997798353 0.0035126951833566
108.519997797906 0.00233855322003365
108.539997797459 0.00206847054262956
108.559997797012 0.00219955518841743
108.579997796565 0.00274213080604871
108.599997796118 0.00264086077610652
108.619997795671 0.00319445952773094
108.639997795224 0.00161168078581492
108.659997794777 0.0022857924302419
108.67999779433 0.00137715836366018
108.699997793883 0.00185264373819033
108.719997793436 0.00174546601871649
108.739997792989 0.00278187915682793
108.759997792542 0.00325354610880216
108.779997792095 0.0042146310210228
108.799997791648 0.00278868948419889
108.819997791201 0.00266177132725716
108.839997790754 0.00156542770564556
108.859997790307 0.0021136519809564
108.87999778986 0.00302786454558372
108.899997789413 0.00167830884456635
108.919997788966 0.00195295612017314
108.939997788519 0.00159685909748077
108.959997788072 0.00153291647632917
108.979997787625 0.00162062011659145
108.999997787178 0.00058225312580665
109.019997786731 0.000996391847729683
109.039997786283 0.00121482486526171
109.059997785836 0.00270413234829903
109.079997785389 0.00426205297311147
109.099997784942 0.00633514026800791
109.119997784495 0.00559838165839513
109.139997784048 0.00406910007198652
109.159997783601 0.00252526303132375
109.179997783154 0.00234456857045492
109.199997782707 0.00228472451368968
109.21999778226 0.00175537491838137
109.239997781813 0.00219569777448972
109.259997781366 0.00361688658595085
109.279997780919 0.00464207033316294
109.299997780472 0.00588379005591075
109.319997780025 0.00488071540991465
109.339997779578 0.00419927934805552
109.359997779131 0.00452702144781748
109.379997778684 0.00274436647693316
109.399997778237 0.00124336704611778
109.41999777779 0.000115151284262538
109.439997777343 0
109.459997776896 0.00223627611994743
109.479997776449 0.00350573708613714
109.499997776002 0.00319456259409587
109.519997775555 0.0023002324004968
109.539997775108 0.00196884013712406
109.559997774661 0.00297283455729485
109.579997774214 0.00438216080268224
109.599997773767 0.00404856776197751
109.619997773319 0.00473369359970093
109.639997772872 0.00483093510071437
109.659997772425 0.00504954010248184
109.679997771978 0.00416681418816249
109.699997771531 0.00349151616295179
109.719997771084 0.00308151493469874
109.739997770637 0.003988994906346
109.75999777019 0.00446093628803889
109.779997769743 0.00521135032176971
109.799997769296 0.00563828200101852
109.819997768849 0.00620825737714767
109.839997768402 0.00635878294706345
109.859997767955 0.00395364463329315
109.879997767508 0.0018599762270848
109.899997767061 0.00118654370307922
109.919997766614 0.00139322144289811
109.939997766167 0.00271439105272293
109.95999776572 0.00170705765485764
109.979997765273 0.00234561537702878
109.999997764826 0.00368173023064931
110.019997764379 0.00489343057076136
110.039997763932 0.00383057420452436
110.059997763485 0.002394700050354
110.079997763038 0.000640282904108365
110.099997762591 0
110.119997762144 0.00100622934599717
110.139997761697 0.000465591220806042
110.15999776125 0.0012861126412948
110.179997760803 0.00285237977902095
110.199997760355 0.00456039905548096
110.219997759908 0.00502761205037435
110.239997759461 0.00509190658728282
110.259997759014 0.00333517144123713
110.279997758567 0.00353802690903346
110.29999775812 0.00486247887214025
110.319997757673 0.00540803720553716
110.339997757226 0.00646288593610128
110.359997756779 0.00754105597734451
110.379997756332 0.0053184320529302
110.399997755885 0.00439223746458689
110.419997755438 0.00145615028838317
110.439997754991 0.00093173881371816
110.459997754544 1.68733298778534E-05
110.479997754097 0.00144705735146999
110.49999775365 0.00272750680645307
110.519997753203 0.00345801611741384
110.539997752756 0.00463959773381551
110.559997752309 0.00521922806898753
110.579997751862 0.00542247891426086
110.599997751415 0.00450052966674169
110.619997750968 0.00303493042786916
110.639997750521 0.00176040381193161
110.659997750074 0.00340879385670026
110.679997749627 0.00474529713392258
110.69999774918 0.00483290801445643
110.719997748733 0.00391326422492663
110.739997748286 0.00287176867326101
110.759997747838 0.00238592798511187
110.779997747391 0.00450936804215113
110.799997746944 0.00617167900005976
110.819997746497 0.00718511790037155
110.83999774605 0.00672121594349543
110.859997745603 0.00467337270577749
110.879997745156 0.0047521635890007
110.899997744709 0.0049687127272288
110.919997744262 0.00560421546300252
110.939997743815 0.00744990309079488
110.959997743368 0.00939246018727621
110.979997742921 0.0111173729101817
110.999997742474 0.0131888637940089
111.019997742027 0.0126982798178991
111.03999774158 0.0120955010255178
111.059997741133 0.0112494955460231
111.079997740686 0.0113807837168376
111.099997740239 0.0106123199065526
111.119997739792 0.0114051719506582
111.139997739345 0.0118997196356455
111.159997738898 0.014495254556338
111.179997738451 0.0181048095226288
111.199997738004 0.0192607939243317
111.219997737557 0.0189015924930573
111.23999773711 0.0171996533870697
111.259997736663 0.0150130450725555
111.279997736216 0.0176515320936839
111.299997735769 0.0198504368464152
111.319997735322 0.0230103214581807
111.339997734874 0.0239801228046417
111.359997734427 0.0241203725337982
111.37999773398 0.0254554152488709
111.399997733533 0.0271649459997813
111.419997733086 0.0274378716945648
111.439997732639 0.0287854512532552
111.459997732192 0.0322667221228282
111.479997731745 0.0346513509750366
111.499997731298 0.0363868673642476
111.519997730851 0.0374985774358114
111.539997730404 0.0394587794939677
111.559997729957 0.0412732561429342
111.57999772951 0.0414598743120829
111.599997729063 0.0421520352363586
111.619997728616 0.0465421835581462
111.639997728169 0.0494404792785645
111.659997727722 0.0532244245211283
111.679997727275 0.0551015734672546
111.699997726828 0.0561886310577393
111.719997726381 0.0568342884381612
111.739997725934 0.0581843256950378
111.759997725487 0.062460728486379
111.77999772504 0.065106987953186
111.799997724593 0.0676721811294556
111.819997724146 0.0715301831563314
111.839997723699 0.0745956977208455
111.859997723252 0.0790262381235758
111.879997722805 0.0813681840896607
111.899997722358 0.0839057286580404
111.91999772191 0.0837111155192057
111.939997721463 0.0825864473978678
111.959997721016 0.082372260093689
111.979997720569 0.0847302436828613
111.999997720122 0.0846216996510824
112.019997719675 0.0873655796051025
112.039997719228 0.0893539667129517
112.059997718781 0.0908332665761312
112.079997718334 0.0934786796569824
112.099997717887 0.0939396858215332
112.11999771744 0.0916539510091146
112.139997716993 0.0903867801030477
112.159997716546 0.0892478545506795
112.179997716099 0.0913543780644735
112.199997715652 0.0934274832407633
112.219997715205 0.0941282192866007
112.239997714758 0.0920493443806966
112.259997714311 0.0900853951772054
112.279997713864 0.0912222305933634
112.299997713417 0.0923187891642253
112.31999771297 0.0907251596450806
112.339997712523 0.0883493343989054
112.359997712076 0.0847691774368286
112.379997711629 0.0829635461171468
112.399997711182 0.0824935913085938
112.419997710735 0.0803741693496704
112.439997710288 0.0797061125437419
112.459997709841 0.078214168548584
112.479997709394 0.0779252688090007
112.499997708946 0.0762698888778686
112.519997708499 0.0734285116195679
112.539997708052 0.0709143320719401
112.559997707605 0.0694260120391846
112.579997707158 0.0686891396840413
112.599997706711 0.0687776486078898
112.619997706264 0.0680218696594238
112.639997705817 0.0685210466384888
112.65999770537 0.0653140942255656
112.679997704923 0.0626104831695557
112.699997704476 0.059653095404307
112.719997704029 0.0584365089734395
112.739997703582 0.0578126509984334
112.759997703135 0.0571816126505534
112.779997702688 0.054939067363739
112.799997702241 0.0536685347557068
112.819997701794 0.0495574156443278
112.839997701347 0.0481285174687703
112.8599977009 0.0449960112571716
112.879997700453 0.0443067630132039
112.899997700006 0.0433252533276876
112.919997699559 0.0435969471931458
112.939997699112 0.0416049877802531
112.959997698665 0.0405016779899597
112.979997698218 0.0373705943425496
112.999997697771 0.0355323274930318
113.019997697324 0.0342159668604533
113.039997696877 0.032563179731369
113.059997696429 0.0315490345160166
113.079997695982 0.0317350745201111
113.099997695535 0.0318598290284475
113.119997695088 0.0297185699144999
113.139997694641 0.0285619695981344
113.159997694194 0.0276390373706818
113.179997693747 0.02750044465065
113.1999976933 0.0256305714448293
113.219997692853 0.0212960084279378
113.239997692406 0.0202059467633565
113.259997691959 0.0222443381945292
113.279997691512 0.024983008702596
113.299997691065 0.0249965667724609
113.319997690618 0.0236616571744283
113.339997690171 0.0230987985928853
113.359997689724 0.0232198178768158
113.379997689277 0.02220765153567
113.39999768883 0.0213995615641276
113.419997688383 0.0228113969167074
113.439997687936 0.0219866096973419
113.459997687489 0.0208824058373769
113.479997687042 0.0193644881248474
113.499997686595 0.0186487257480621
113.519997686148 0.0203471938769023
113.539997685701 0.0208376864592234
113.559997685254 0.0189535816510518
113.579997684807 0.018621697028478
113.59999768436 0.01672336657842
113.619997683913 0.0159091224273046
113.639997683465 0.0138595163822174
113.659997683018 0.0125726222991943
113.679997682571 0.0148002376159032
113.699997682124 0.0149678577979406
113.719997681677 0.0160772502422333
113.73999768123 0.0137784451246262
113.759997680783 0.0136315713326136
113.779997680336 0.0155467599630356
113.799997679889 0.0156543503204982
113.819997679442 0.0168439428011576
113.839997678995 0.0153905520836512
113.859997678548 0.0144094487031301
113.879997678101 0.0144821584224701
113.899997677654 0.0125161081552506
113.919997677207 0.0118690570195516
113.93999767676 0.0091834952433904
113.959997676313 0.00773616035779317
113.979997675866 0.00519231905539831
113.999997675419 0.00564094881216685
114.019997674972 0.00627451986074448
114.039997674525 0.00673689842224121
114.059997674078 0.00616129040718079
114.079997673631 0.00593501329421997
114.099997673184 0.00556254237890244
114.119997672737 0.00626636445522308
114.13999767229 0.0073534960548083
114.159997671843 0.00826377669970194
114.179997671396 0.00786880751450856
114.199997670949 0.00639163255691528
114.219997670501 0.00579447646935781
114.239997670054 0.00544418344895045
114.259997669607 0.00433683196703593
114.27999766916 0.00332121625542641
114.299997668713 0.00299186060825984
114.319997668266 0.00391526768604914
114.339997667819 0.00400396337111791
114.359997667372 0.00378873522082965
114.379997666925 0.00343235159913699
114.399997666478 0.00416449978947639
114.419997666031 0.0049442524711291
114.439997665584 0.00507382998863856
114.459997665137 0.00541423708200455
114.47999766469 0.00608492145935694
114.499997664243 0.00535143216451009
114.519997663796 0.00549091249704361
114.539997663349 0.00377253194650014
114.559997662902 0.00342749034365018
114.579997662455 0.0026337889333566
114.599997662008 0.00171705956260363
114.619997661561 0.00117066601912181
114.639997661114 0.00107614745696386
114.659997660667 0.00250564416249593
114.67999766022 0.00487301597992579
114.699997659773 0.00493109772602717
114.719997659326 0.00482018043597539
114.739997658879 0.0043645977973938
114.759997658432 0.00241546928882599
114.779997657984 0.00229467401901881
114.799997657537 0.00190181558330854
114.81999765709 0.00162827769915263
114.839997656643 0.00278470317522685
114.859997656196 0.00297501683235168
114.879997655749 0.00300030137101809
114.899997655302 0.0020703303317229
114.919997654855 0.000620686324934165
114.939997654408 0
114.959997653961 0.000817260518670082
114.979997653514 0.00171133975187937
114.999997653067 0.00254011626044909
115.01999765262 0.000816133121649424
115.039997652173 0.000196668040007353
115.059997651726 0.00152890955408414
115.079997651279 0.00225158631801605
115.099997650832 0.00357315888007482
115.119997650385 0.00361425280570984
115.139997649938 0.00269867281119029
115.159997649491 0.00378034884730975
115.179997649044 0.00470781226952871
115.199997648597 0.00401730760931969
115.21999764815 0.00390021155277888
115.239997647703 0.000908240800102552
115.259997647256 0.00137322830657164
115.279997646809 0.00253818109631538
115.299997646362 0.0057501956820488
115.319997645915 0.00581562221050262
115.339997645468 0.00545505384604136
115.35999764502 0.0036151148378849
115.379997644573 0.00180474743247032
115.399997644126 0.000836899938682715
115.419997643679 0
115.439997643232 0.000686081809302171
115.459997642785 0.000352991869052251
115.479997642338 0.00156579626103242
115.499997641891 0.0011448056747516
115.519997641444 0.00213565056522687
115.539997640997 0.00216544245680173
115.55999764055 0.00291586617628733
115.579997640103 0.00293709114193916
115.599997639656 0.00394505113363266
115.619997639209 0.00403342296679815
115.639997638762 0.00343011071284612
115.659997638315 0.00274662251273791
115.679997637868 0.00251332446932793
115.699997637421 0.0010845440129439
115.719997636974 0.000892468728125095
115.739997636527 0.00111541288594405
115.75999763608 0.00203267174462477
115.779997635633 0.00269957929849625
115.799997635186 0.00252530251940091
115.819997634739 0.00319696292281151
115.839997634292 0.00396369695663452
115.859997633845 0.00367749507228533
115.879997633398 0.00324193611741066
115.899997632951 0.00208863789836566
115.919997632504 0.00179822444915771
115.939997632056 0.00132534143825372
115.959997631609 0.00179285307725271
115.979997631162 0.0018882608662049
115.999997630715 0.00463013102610906
116.019997630268 0.00636114627122879
116.039997629821 0.00607700397570928
116.059997629374 0.00545234084129334
116.079997628927 0.00343371977408727
116.09999762848 0.0028578927119573
116.119997628033 0.00268092453479767
116.139997627586 0.0045853982369105
116.159997627139 0.00433804889520009
116.179997626692 0.00390882218877474
116.199997626245 0.00439246445894241
116.219997625798 0.00438668529192607
116.239997625351 0.00586122373739878
116.259997624904 0.00497688402732213
116.279997624457 0.0064238096276919
116.29999762401 0.0052763044834137
116.319997623563 0.00611628393332163
116.339997623116 0.00417436013619105
116.359997622669 0.0020362101495266
116.379997622222 0.000890374245742957
116.399997621775 0
116.419997621328 0.00151512349645297
116.439997620881 0.00294758727153142
116.459997620434 0.00438868602116903
116.479997619987 0.00456433842579524
116.499997619539 0.00547506362199783
116.519997619092 0.00580101162195206
116.539997618645 0.00491747409105301
116.559997618198 0.00409557620684306
116.579997617751 0.00245645865797997
116.599997617304 0.00275450050830841
116.619997616857 0.00163732543587685
116.63999761641 0.00161642295618852
116.659997615963 0.0028061864276727
116.679997615516 0.0043981264034907
116.699997615069 0.00444230437278748
116.719997614622 0.00491101493438085
116.739997614175 0.00462879488865534
116.759997613728 0.00576579670111338
116.779997613281 0.0065332700808843
116.799997612834 0.00476419279972712
116.819997612387 0.00456266949574153
116.83999761194 0.00355238318443298
116.859997611493 0.00355542749166489
116.879997611046 0.00445359895626704
116.899997610599 0.00346868857741356
116.919997610152 0.0047807311018308
116.939997609705 0.00382119665543238
116.959997609258 0.00418946345647176
116.979997608811 0.00222796325882276
116.999997608364 0.00199853877226512
117.019997607917 0.00228725348909696
117.03999760747 0.00198333933949471
117.059997607023 0.00220027069250743
117.079997606575 0.00315312469998995
117.099997606128 0.00423261076211929
117.119997605681 0.00588592290878296
117.139997605234 0.00377648174762726
117.159997604787 0.00305862600604693
117.17999760434 0.0032380352417628
117.199997603893 0.00324018001556396
117.219997603446 0.00423172662655512
117.239997602999 0.00378005007902781
117.259997602552 0.0042649452884992
117.279997602105 0.00342078457276026
117.299997601658 0.00380563189586004
117.319997601211 0.00280040353536606
117.339997600764 0.00271302337447802
117.359997600317 0.0034854364891847
117.37999759987 0.00326250369350115
117.399997599423 0.00292356461286545
117.419997598976 0.00218021223942439
117.439997598529 0.00201169103384018
117.459997598082 0.00350104148189227
117.479997597635 0.00582363704840342
117.499997597188 0.00472884029150009
117.519997596741 0.0051619291305542
117.539997596294 0.00251958171526591
117.559997595847 0.00160145362218221
117.5799975954 0.00289532169699669
117.599997594953 0.0025859996676445
117.619997594506 0.00352083717783292
117.639997594059 0.00426900933186213
117.659997593611 0.0027398111919562
117.679997593164 0.00267640650272369
117.699997592717 0.00308352907498678
117.71999759227 0.00489156395196915
117.739997591823 0.00513582676649094
117.759997591376 0.00381607636809349
117.779997590929 0.00156027463575204
117.799997590482 0.00191975397368272
117.819997590035 0.00166080755492051
117.839997589588 0.00136462822556496
117.859997589141 0
117.879997588694 0.000246642964581648
117.899997588247 0.00175967812538147
117.9199975878 0.00381064539154371
117.939997587353 0.00327386533220609
117.959997586906 0.00405838117003441
117.979997586459 0.00387208461761475
117.999997586012 0.00474049250284831
118.019997585565 0.00449322064717611
118.039997585118 0.00511581897735596
118.059997584671 0.00475165098905563
118.079997584224 0.00429529845714569
118.099997583777 0.00373938630024592
118.11999758333 0.00352797334392865
118.139997582883 0.00495959023634593
118.159997582436 0.00537047038475672
118.179997581989 0.00405318091313044
118.199997581542 0.003644131620725
118.219997581095 0.00270388970772425
118.239997580647 0.00200935018559297
118.2599975802 0.00263263384501139
118.279997579753 0.00455591479937236
118.299997579306 0.00605631271998088
118.319997578859 0.00754360606273015
118.339997578412 0.00750771860281626
118.359997577965 0.00782308528820674
118.379997577518 0.0063651109735171
118.399997577071 0.00546124130487442
118.419997576624 0.00504140903552373
118.439997576177 0.00626615633567174
118.45999757573 0.00636225044727325
118.479997575283 0.00545064856608709
118.499997574836 0.00436508506536484
118.519997574389 0.00422636916240056
118.539997573942 0.00467109928528468
118.559997573495 0.00637832333644231
118.579997573048 0.00725564857323964
118.599997572601 0.0082928329706192
118.619997572154 0.00747110446294149
118.639997571707 0.00562667498985926
118.65999757126 0.00507249583800634
118.679997570813 0.00480180829763413
118.699997570366 0.00518166621526082
118.719997569919 0.00638280063867569
118.739997569472 0.00536708335081736
118.759997569025 0.00519789506991704
118.779997568578 0.00401504288117091
118.79999756813 0.0048795943458875
118.819997567683 0.00559580574433009
118.839997567236 0.00510426064332326
118.859997566789 0.00301784227291743
118.879997566342 0.00342506766319275
118.899997565895 0.00248154078920682
118.919997565448 0.00294888789455096
118.939997565001 0.00311214824517568
118.959997564554 0.00252943262457848
118.979997564107 0.00164786726236343
118.99999756366 0.000451828135798375
119.019997563213 0.00183454429109891
119.039997562766 0.00344359154502551
119.059997562319 0.00406313414374987
119.079997561872 0.00538536806901296
119.099997561425 0.00771205921967824
119.119997560978 0.00850732127825419
119.139997560531 0.00853007435798645
119.159997560084 0.00445395608743032
119.179997559637 0.00327516396840413
119.19999755919 0.0054934153954188
119.219997558743 0.00667802343765895
119.239997558296 0.00820635904868444
119.259997557849 0.00927464663982391
119.279997557402 0.00821285545825958
119.299997556955 0.00791809658209483
119.319997556508 0.00635388592878977
119.339997556061 0.00662535130977631
119.359997555614 0.00648315697908401
119.379997555166 0.00762606263160706
119.399997554719 0.00730302780866623
119.419997554272 0.0061243881781896
119.439997553825 0.00728905399640401
119.459997553378 0.0066742072502772
119.479997552931 0.00692104150851568
119.499997552484 0.00644290844599406
119.519997552037 0.00732472687959671
119.53999755159 0.0107705940802892
119.559997551143 0.0141781598329544
119.579997550696 0.0175320982933044
119.599997550249 0.0168068051338196
119.619997549802 0.0178385496139526
119.639997549355 0.0197531143824259
119.659997548908 0.0206876079241435
119.679997548461 0.0200643440087636
119.699997548014 0.0201303819815318
119.719997547567 0.0194584488868713
119.73999754712 0.0202343940734863
119.759997546673 0.0213174760341644
119.779997546226 0.0219345013300578
119.799997545779 0.0226819137732188
119.819997545332 0.0237503290176392
119.839997544885 0.0228208005428314
119.859997544438 0.0232645273208618
119.879997543991 0.0240693191687266
119.899997543544 0.025503945350647
119.919997543097 0.026126617193222
119.93999754265 0.0257381935914358
119.959997542202 0.025428585211436
119.979997541755 0.0260466059048971
119.999997541308 0.0289439340432485
120.019997540861 0.0315347015857697
120.039997540414 0.0340351740519206
120.059997539967 0.034450626373291
120.07999753952 0.0338442921638489
120.099997539073 0.0311469932397207
120.119997538626 0.0311645448207855
120.139997538179 0.0318940738836924
120.159997537732 0.0378933588663737
120.179997537285 0.0407977978388468
120.199997536838 0.0438469370206197
120.219997536391 0.0427823821703593
120.239997535944 0.0427536567052205
120.259997535497 0.0428991278012594
120.27999753505 0.0423952420552572
120.299997534603 0.0434491316477458
120.319997534156 0.042495854695638
120.339997533709 0.0400317351023356
120.359997533262 0.0400515953699748
120.379997532815 0.0373197793960571
120.399997532368 0.0373493830362956
120.419997531921 0.0369332671165466
120.439997531474 0.0370362520217895
120.459997531027 0.0407604734102885
120.47999753058 0.0403505285580953
120.499997530133 0.0405916571617126
120.519997529685 0.0385383725166321
120.539997529238 0.0358022371927897
120.559997528791 0.0345478614171346
120.579997528344 0.0323575933774312
120.599997527897 0.0339616417884827
120.61999752745 0.0345689455668131
120.639997527003 0.0376211404800415
120.659997526556 0.0374677856763204
120.679997526109 0.0373942891756694
120.699997525662 0.0343698501586914
120.719997525215 0.0338808059692383
120.739997524768 0.033712116877238
120.759997524321 0.0332778930664063
120.779997523874 0.0324639538923899
120.799997523427 0.0301747143268585
120.81999752298 0.0298237442970276
120.839997522533 0.0286169191201528
120.859997522086 0.0269451816876729
120.879997521639 0.0244002322355906
120.899997521192 0.0252370953559876
120.919997520745 0.0245671729246775
120.939997520298 0.0257422566413879
120.959997519851 0.0236234982808431
120.979997519404 0.0224064409732819
120.999997518957 0.019283135732015
121.01999751851 0.0192707061767578
121.039997518063 0.0191283106803894
121.059997517616 0.0196129262447357
121.079997517169 0.0173189381758372
121.099997516721 0.0170741856098175
121.119997516274 0.0149780452251434
121.139997515827 0.0138958076635997
121.15999751538 0.0147510786851247
121.179997514933 0.0137671530246735
121.199997514486 0.0156161814928055
121.219997514039 0.0156130025784175
121.239997513592 0.0152047395706177
121.259997513145 0.0151925732692083
121.279997512698 0.0138232052326202
121.299997512251 0.0125673085451126
121.319997511804 0.0121362298727036
121.339997511357 0.0110485335191091
121.35999751091 0.0109878818194071
121.379997510463 0.0106916089852651
121.399997510016 0.00993606646855672
121.419997509569 0.0092560350894928
121.439997509122 0.00752868304649989
121.459997508675 0.00914382835229238
121.479997508228 0.0104527920484543
121.499997507781 0.0127585291862488
121.519997507334 0.0122086157401403
121.539997506887 0.0106403768062592
121.55999750644 0.010287802418073
121.579997505993 0.00953701833883921
121.599997505546 0.00916579961776733
121.619997505099 0.00924531618754069
121.639997504652 0.00893152952194214
121.659997504205 0.00837141672770182
121.679997503757 0.00688966115315755
121.69999750331 0.00758090863625209
121.719997502863 0.00856407582759857
121.739997502416 0.0098136842250824
121.759997501969 0.00855134924252828
121.779997501522 0.00526198049386342
121.799997501075 0.003071578592062
121.819997500628 0.00249244918425878
121.839997500181 0.00474594334761302
121.859997499734 0.00817813922961553
121.879997499287 0.0100759446620941
121.89999749884 0.0109095652898153
121.919997498393 0.0100026031335195
121.939997497946 0.00954131682713827
121.959997497499 0.00989043513933818
121.979997497052 0.00919493536154429
121.999997496605 0.00707219789425532
122.019997496158 0.00416723738114039
122.039997495711 0.00206579491496086
122.059997495264 0.00217566912372907
122.079997494817 0.00275967866182327
122.09999749437 0.00367092986901601
122.119997493923 0.00526217470566432
122.139997493476 0.00565943121910095
122.159997493029 0.00610418121019999
122.179997492582 0.00537716746330261
122.199997492135 0.00513830780982971
122.219997491688 0.0055939182639122
122.239997491241 0.00564742386341095
122.259997490793 0.00592029045025508
122.279997490346 0.0076194370786349
122.299997489899 0.00640090455611547
122.319997489452 0.0087985098361969
122.339997489005 0.00638389935096105
122.359997488558 0.00687043368816376
122.379997488111 0.00601826359828313
122.399997487664 0.00783640593290329
122.419997487217 0.00685919721921285
122.43999748677 0.00605820020039876
122.459997486323 0.00542107274134954
122.479997485876 0.00619321713844935
122.499997485429 0.0069182425737381
122.519997484982 0.00640626897414525
122.539997484535 0.00663787176211675
122.559997484088 0.00599244783322016
122.579997483641 0.00684825827678045
122.599997483194 0.00740966548522313
122.619997482747 0.00669014155864716
122.6399974823 0.00700561652580897
122.659997481853 0.00810241748889287
122.679997481406 0.00759170055389404
122.699997480959 0.00797397295633952
122.719997480512 0.00641125092903773
122.739997480065 0.00585034737984339
122.759997479618 0.00882830321788788
122.779997479171 0.0091473122437795
122.799997478724 0.010110463698705
122.819997478276 0.00856257975101471
122.839997477829 0.00821926246086756
122.859997477382 0.00976964036623637
122.879997476935 0.0104367762804031
122.899997476488 0.0103513568639755
122.919997476041 0.00857481757799784
122.939997475594 0.00866946379343669
122.959997475147 0.00756452679634094
122.9799974747 0.00826598058144251
122.999997474253 0.00958295563856761
123.019997473806 0.0102419743935267
123.039997473359 0.0109633127848307
123.059997472912 0.0119238684574763
123.079997472465 0.0114057908455531
123.099997472018 0.0110840767621994
123.119997471571 0.00961556434631348
123.139997471124 0.00746303697427114
123.159997470677 0.00770402600367864
123.17999747023 0.00905717809995015
123.199997469783 0.0122026860713959
123.219997469336 0.013640151421229
123.239997468889 0.0150120516618093
123.259997468442 0.01440782447656
123.279997467995 0.0123345603545507
123.299997467548 0.0111380100250244
123.319997467101 0.00928441782792409
123.339997466654 0.0086295614639918
123.359997466207 0.00798751364151637
123.37999746576 0.00850229660669963
123.399997465312 0.00769951442877452
123.419997464865 0.00820445865392685
123.439997464418 0.00892868836720784
123.459997463971 0.00949793855349223
123.479997463524 0.0128560940424601
123.499997463077 0.0126985768477122
123.51999746263 0.0142621407906214
123.539997462183 0.0122178663810094
123.559997461736 0.0126271108786265
123.579997461289 0.0134861201047897
123.599997460842 0.0135589192310969
123.619997460395 0.0154619723558426
123.639997459948 0.0152493456999461
123.659997459501 0.0164889146884282
123.679997459054 0.0160760889450709
123.699997458607 0.0156094948450724
123.71999745816 0.0144386291503906
123.739997457713 0.0135737260182699
123.759997457266 0.0134512742360433
123.779997456819 0.0108418554067612
123.799997456372 0.0104724774758021
123.819997455925 0.0100575943787893
123.839997455478 0.010382941365242
123.859997455031 0.010782594482104
123.879997454584 0.0126685380935669
123.899997454137 0.0148508886496226
123.91999745369 0.0135617524385452
123.939997453243 0.0124442905187607
123.959997452796 0.0118489364782969
123.979997452348 0.0153206904729207
123.999997451901 0.0197756667931875
124.019997451454 0.0213571786880493
124.039997451007 0.0201012313365936
124.05999745056 0.0175294657548269
124.079997450113 0.0135906338691711
124.099997449666 0.0121032734711965
124.119997449219 0.011733815073967
124.139997448772 0.0136600812276204
124.159997448325 0.0148817420005798
124.179997447878 0.0168257117271423
124.199997447431 0.0146824349959691
124.219997446984 0.0142115652561188
124.239997446537 0.013472710053126
124.25999744609 0.0133418420950572
124.279997445643 0.0139447351296743
124.299997445196 0.0138898998498917
124.319997444749 0.0135139296452204
124.339997444302 0.0134027043978373
124.359997443855 0.0144650936126709
124.379997443408 0.0160773287216822
124.399997442961 0.0184049785137177
124.419997442514 0.0200149059295654
124.439997442067 0.0205837865670522
124.45999744162 0.01906485358874
124.479997441173 0.0163674354553223
124.499997440726 0.0131533960501353
124.519997440279 0.0131682634353638
124.539997439831 0.014434939622879
124.559997439384 0.0174758911132812
124.579997438937 0.0187537590662638
124.59999743849 0.0196889380613963
124.619997438043 0.020188029607137
124.639997437596 0.0215992132822673
124.659997437149 0.0207137842973073
124.679997436702 0.0184250970681508
124.699997436255 0.0178807298342387
124.719997435808 0.0183909336725871
124.739997435361 0.0191690325737
124.759997434914 0.0188652515411377
124.779997434467 0.0191115379333496
124.79999743402 0.0209164977073669
124.819997433573 0.0184956272443136
124.839997433126 0.0158113966385523
124.859997432679 0.0138036787509918
124.879997432232 0.012742425998052
124.899997431785 0.0158062726259232
124.919997431338 0.0174113949139913
124.939997430891 0.0205484847227732
124.959997430444 0.0214439451694489
124.979997429997 0.0196030259132385
124.99999742955 0.0189653734366099
125.019997429103 0
